# Supplementary material for: From Pharmacophore to Warhead: NAD+‐Targeting Triazoles as Mechanism‐Based Sirtuin Inhibitors
Source: Angew Chem Int Ed Engl. 2025 Oct 30;64(52):e16782. doi: 10.1002/anie.202516782 (PMC12723449; doi:10.1002/anie.202516782)
Supplement: Supplementary file 2 — Supporting Information [file ANIE-64-e16782-s002.zip]

Archive with 9 entries (9 files):
- 9S1Z.cif
- 9S20.cif
- 9S21.cif
- 9S22.cif
- 9S23.cif
- 9S24.cif
- 9S25.cif
- 9S26.cif
- 9S27.cif
