# Supplementary material for: From Pharmacophore to Warhead: NAD+‐Targeting Triazoles as Mechanism‐Based Sirtuin Inhibitors
Source: Angew Chem Int Ed Engl. 2025 Oct 30;64(52):e16782. doi: 10.1002/anie.202516782 (PMC12723449; doi:10.1002/anie.202516782)
Supplement: Supplementary file 2 — Supporting Information [file ANIE-64-e16782-s002.zip › 9S27.cif]

data_9S27
# 
_entry.id   9S27 
# 
_audit_conform.dict_name       mmcif_pdbx.dic 
_audit_conform.dict_version    5.404 
_audit_conform.dict_location   http://mmcif.pdb.org/dictionaries/ascii/mmcif_pdbx.dic 
# 
loop_
_database_2.database_id 
_database_2.database_code 
_database_2.pdbx_database_accession 
_database_2.pdbx_DOI 
PDB   9S27         pdb_00009s27 10.2210/pdb9s27/pdb 
WWPDB D_1292145610 ?            ?                   
# 
_pdbx_database_status.status_code                     AUTH 
_pdbx_database_status.status_code_sf                  AUTH 
_pdbx_database_status.status_code_mr                  ? 
_pdbx_database_status.entry_id                        9S27 
_pdbx_database_status.recvd_initial_deposition_date   2025-07-21 
_pdbx_database_status.SG_entry                        N 
_pdbx_database_status.deposit_site                    PDBE 
_pdbx_database_status.process_site                    PDBE 
_pdbx_database_status.status_code_cs                  ? 
_pdbx_database_status.status_code_nmr_data            ? 
_pdbx_database_status.methods_development_category    ? 
_pdbx_database_status.pdb_format_compatible           N 
# 
_pdbx_contact_author.id                 2 
_pdbx_contact_author.email              manfred.jung@pharmazie.uni-freiburg.de 
_pdbx_contact_author.name_first         Manfred 
_pdbx_contact_author.name_last          Jung 
_pdbx_contact_author.name_mi            ? 
_pdbx_contact_author.role               'principal investigator/group leader' 
_pdbx_contact_author.identifier_ORCID   0000-0002-6361-7716 
# 
loop_
_audit_author.name 
_audit_author.pdbx_ordinal 
_audit_author.identifier_ORCID 
'Friedrich, F.'   1 0000-0001-5420-6184 
'Meleshin, M.'    2 ?                   
'Einsle, O.'      3 0000-0001-8722-2893 
'Schutkowski, M.' 4 0000-0003-0919-7076 
'Jung, M.'        5 0000-0002-6361-7716 
# 
_citation.abstract                  ? 
_citation.abstract_id_CAS           ? 
_citation.book_id_ISBN              ? 
_citation.book_publisher            ? 
_citation.book_publisher_city       ? 
_citation.book_title                ? 
_citation.coordinate_linkage        ? 
_citation.country                   ? 
_citation.database_id_Medline       ? 
_citation.details                   ? 
_citation.id                        primary 
_citation.journal_abbrev            'To Be Published' 
_citation.journal_id_ASTM           ? 
_citation.journal_id_CSD            0353 
_citation.journal_id_ISSN           ? 
_citation.journal_full              ? 
_citation.journal_issue             ? 
_citation.journal_volume            ? 
_citation.language                  ? 
_citation.page_first                ? 
_citation.page_last                 ? 
_citation.title                     
'Harnessing Sirtuin Catalysis: NAD+-Mediated Triazolium-ADP-ribose Adducts as Mechanism-Based Inhibitors' 
_citation.year                      ? 
_citation.database_id_CSD           ? 
_citation.pdbx_database_id_DOI      ? 
_citation.pdbx_database_id_PubMed   ? 
_citation.pdbx_database_id_patent   ? 
_citation.unpublished_flag          ? 
# 
loop_
_citation_author.citation_id 
_citation_author.name 
_citation_author.ordinal 
_citation_author.identifier_ORCID 
primary 'Friedrich, F.'   1 0000-0001-5420-6184 
primary 'Meleshin, M.'    2 ?                   
primary 'Einsle, O.'      3 0000-0001-8722-2893 
primary 'Schutkowski, M.' 4 0000-0003-0919-7076 
primary 'Jung, M.'        5 0000-0002-6361-7716 
# 
loop_
_entity.id 
_entity.type 
_entity.src_method 
_entity.pdbx_description 
_entity.formula_weight 
_entity.pdbx_number_of_molecules 
_entity.pdbx_ec 
_entity.pdbx_mutation 
_entity.pdbx_fragment 
_entity.details 
1 polymer     man 'NAD-dependent protein deacetylase sirtuin-3, mitochondrial' 31268.049 1   3.5.1.- ? 'UNP residues 118-395' ? 
2 polymer     syn 'TNFa-derived lysine triazole dodecyl inhibitor' 843.944   1   ?       ? ?                      ? 
3 non-polymer syn 'ZINC ION' 65.409    1   ?       ? ?                      ? 
4 non-polymer syn '(R,R)-2,3-BUTANEDIOL' 90.121    2   ?       ? ?                      ? 
5 non-polymer syn 
;[[(2~{R},3~{S},4~{R},5~{R})-5-(6-aminopurin-9-yl)-3,4-bis(oxidanyl)oxolan-2-yl]methoxy-oxidanyl-phosphoryl] [(2~{R},3~{S},4~{R},5~{S})-5-(5-dodecyl-3-propyl-1,2,3$l^{4}-triazacyclopenta-2,4-dien-1-yl)-3,4-bis(oxidanyl)oxolan-2-yl]methyl hydrogen phosphate
;
821.772   1   ?       ? ?                      ? 
6 water       nat water 18.015    228 ?       ? ?                      ? 
# 
_entity_name_com.entity_id   1 
_entity_name_com.name        'hSIRT3,Regulatory protein SIR2 homolog 3,SIR2-like protein 3' 
# 
loop_
_entity_poly.entity_id 
_entity_poly.type 
_entity_poly.nstd_linkage 
_entity_poly.nstd_monomer 
_entity_poly.pdbx_seq_one_letter_code 
_entity_poly.pdbx_seq_one_letter_code_can 
_entity_poly.pdbx_strand_id 
_entity_poly.pdbx_target_identifier 
1 'polypeptide(L)' no no 
;GHMSDKGKLSLQDVAELIRARACQRVVVMVGAGISTPSGIPDFRSPGSGLYSNLQQYDLPYPEAIFELPFFFHNPKPFFT
LAKELYPGNYKPNVTHYFLRLLHDKGLLLRLYTQNIDGLERVSGIPASKLVEAHGTFASATCTVCQRPFPGEDIRADVMA
DRVPRCPVCTGVVKPDIVFFGEPLPQRFLLHVVDFPMADLLLILGTSLEVEPFASLTEAVRSSVPRLLINRDLVGPLAWH
PRSRDVAQLGDVVHGVESLVELLGWTEEMRDLVQRETGKLD
;
;GHMSDKGKLSLQDVAELIRARACQRVVVMVGAGISTPSGIPDFRSPGSGLYSNLQQYDLPYPEAIFELPFFFHNPKPFFT
LAKELYPGNYKPNVTHYFLRLLHDKGLLLRLYTQNIDGLERVSGIPASKLVEAHGTFASATCTVCQRPFPGEDIRADVMA
DRVPRCPVCTGVVKPDIVFFGEPLPQRFLLHVVDFPMADLLLILGTSLEVEPFASLTEAVRSSVPRLLINRDLVGPLAWH
PRSRDVAQLGDVVHGVESLVELLGWTEEMRDLVQRETGKLD
;
A ? 
2 'polypeptide(L)' no no EALPKATGG EALPKATGG B ? 
# 
loop_
_pdbx_entity_nonpoly.entity_id 
_pdbx_entity_nonpoly.name 
_pdbx_entity_nonpoly.comp_id 
3 'ZINC ION' ZN    
4 '(R,R)-2,3-BUTANEDIOL' BU3   
5 
;[[(2~{R},3~{S},4~{R},5~{R})-5-(6-aminopurin-9-yl)-3,4-bis(oxidanyl)oxolan-2-yl]methoxy-oxidanyl-phosphoryl] [(2~{R},3~{S},4~{R},5~{S})-5-(5-dodecyl-3-propyl-1,2,3$l^{4}-triazacyclopenta-2,4-dien-1-yl)-3,4-bis(oxidanyl)oxolan-2-yl]methyl hydrogen phosphate
;
A1JK8 
6 water HOH   
# 
loop_
_entity_poly_seq.entity_id 
_entity_poly_seq.num 
_entity_poly_seq.mon_id 
_entity_poly_seq.hetero 
1 1   GLY n 
1 2   HIS n 
1 3   MET n 
1 4   SER n 
1 5   ASP n 
1 6   LYS n 
1 7   GLY n 
1 8   LYS n 
1 9   LEU n 
1 10  SER n 
1 11  LEU n 
1 12  GLN n 
1 13  ASP n 
1 14  VAL n 
1 15  ALA n 
1 16  GLU n 
1 17  LEU n 
1 18  ILE n 
1 19  ARG n 
1 20  ALA n 
1 21  ARG n 
1 22  ALA n 
1 23  CYS n 
1 24  GLN n 
1 25  ARG n 
1 26  VAL n 
1 27  VAL n 
1 28  VAL n 
1 29  MET n 
1 30  VAL n 
1 31  GLY n 
1 32  ALA n 
1 33  GLY n 
1 34  ILE n 
1 35  SER n 
1 36  THR n 
1 37  PRO n 
1 38  SER n 
1 39  GLY n 
1 40  ILE n 
1 41  PRO n 
1 42  ASP n 
1 43  PHE n 
1 44  ARG n 
1 45  SER n 
1 46  PRO n 
1 47  GLY n 
1 48  SER n 
1 49  GLY n 
1 50  LEU n 
1 51  TYR n 
1 52  SER n 
1 53  ASN n 
1 54  LEU n 
1 55  GLN n 
1 56  GLN n 
1 57  TYR n 
1 58  ASP n 
1 59  LEU n 
1 60  PRO n 
1 61  TYR n 
1 62  PRO n 
1 63  GLU n 
1 64  ALA n 
1 65  ILE n 
1 66  PHE n 
1 67  GLU n 
1 68  LEU n 
1 69  PRO n 
1 70  PHE n 
1 71  PHE n 
1 72  PHE n 
1 73  HIS n 
1 74  ASN n 
1 75  PRO n 
1 76  LYS n 
1 77  PRO n 
1 78  PHE n 
1 79  PHE n 
1 80  THR n 
1 81  LEU n 
1 82  ALA n 
1 83  LYS n 
1 84  GLU n 
1 85  LEU n 
1 86  TYR n 
1 87  PRO n 
1 88  GLY n 
1 89  ASN n 
1 90  TYR n 
1 91  LYS n 
1 92  PRO n 
1 93  ASN n 
1 94  VAL n 
1 95  THR n 
1 96  HIS n 
1 97  TYR n 
1 98  PHE n 
1 99  LEU n 
1 100 ARG n 
1 101 LEU n 
1 102 LEU n 
1 103 HIS n 
1 104 ASP n 
1 105 LYS n 
1 106 GLY n 
1 107 LEU n 
1 108 LEU n 
1 109 LEU n 
1 110 ARG n 
1 111 LEU n 
1 112 TYR n 
1 113 THR n 
1 114 GLN n 
1 115 ASN n 
1 116 ILE n 
1 117 ASP n 
1 118 GLY n 
1 119 LEU n 
1 120 GLU n 
1 121 ARG n 
1 122 VAL n 
1 123 SER n 
1 124 GLY n 
1 125 ILE n 
1 126 PRO n 
1 127 ALA n 
1 128 SER n 
1 129 LYS n 
1 130 LEU n 
1 131 VAL n 
1 132 GLU n 
1 133 ALA n 
1 134 HIS n 
1 135 GLY n 
1 136 THR n 
1 137 PHE n 
1 138 ALA n 
1 139 SER n 
1 140 ALA n 
1 141 THR n 
1 142 CYS n 
1 143 THR n 
1 144 VAL n 
1 145 CYS n 
1 146 GLN n 
1 147 ARG n 
1 148 PRO n 
1 149 PHE n 
1 150 PRO n 
1 151 GLY n 
1 152 GLU n 
1 153 ASP n 
1 154 ILE n 
1 155 ARG n 
1 156 ALA n 
1 157 ASP n 
1 158 VAL n 
1 159 MET n 
1 160 ALA n 
1 161 ASP n 
1 162 ARG n 
1 163 VAL n 
1 164 PRO n 
1 165 ARG n 
1 166 CYS n 
1 167 PRO n 
1 168 VAL n 
1 169 CYS n 
1 170 THR n 
1 171 GLY n 
1 172 VAL n 
1 173 VAL n 
1 174 LYS n 
1 175 PRO n 
1 176 ASP n 
1 177 ILE n 
1 178 VAL n 
1 179 PHE n 
1 180 PHE n 
1 181 GLY n 
1 182 GLU n 
1 183 PRO n 
1 184 LEU n 
1 185 PRO n 
1 186 GLN n 
1 187 ARG n 
1 188 PHE n 
1 189 LEU n 
1 190 LEU n 
1 191 HIS n 
1 192 VAL n 
1 193 VAL n 
1 194 ASP n 
1 195 PHE n 
1 196 PRO n 
1 197 MET n 
1 198 ALA n 
1 199 ASP n 
1 200 LEU n 
1 201 LEU n 
1 202 LEU n 
1 203 ILE n 
1 204 LEU n 
1 205 GLY n 
1 206 THR n 
1 207 SER n 
1 208 LEU n 
1 209 GLU n 
1 210 VAL n 
1 211 GLU n 
1 212 PRO n 
1 213 PHE n 
1 214 ALA n 
1 215 SER n 
1 216 LEU n 
1 217 THR n 
1 218 GLU n 
1 219 ALA n 
1 220 VAL n 
1 221 ARG n 
1 222 SER n 
1 223 SER n 
1 224 VAL n 
1 225 PRO n 
1 226 ARG n 
1 227 LEU n 
1 228 LEU n 
1 229 ILE n 
1 230 ASN n 
1 231 ARG n 
1 232 ASP n 
1 233 LEU n 
1 234 VAL n 
1 235 GLY n 
1 236 PRO n 
1 237 LEU n 
1 238 ALA n 
1 239 TRP n 
1 240 HIS n 
1 241 PRO n 
1 242 ARG n 
1 243 SER n 
1 244 ARG n 
1 245 ASP n 
1 246 VAL n 
1 247 ALA n 
1 248 GLN n 
1 249 LEU n 
1 250 GLY n 
1 251 ASP n 
1 252 VAL n 
1 253 VAL n 
1 254 HIS n 
1 255 GLY n 
1 256 VAL n 
1 257 GLU n 
1 258 SER n 
1 259 LEU n 
1 260 VAL n 
1 261 GLU n 
1 262 LEU n 
1 263 LEU n 
1 264 GLY n 
1 265 TRP n 
1 266 THR n 
1 267 GLU n 
1 268 GLU n 
1 269 MET n 
1 270 ARG n 
1 271 ASP n 
1 272 LEU n 
1 273 VAL n 
1 274 GLN n 
1 275 ARG n 
1 276 GLU n 
1 277 THR n 
1 278 GLY n 
1 279 LYS n 
1 280 LEU n 
1 281 ASP n 
2 1   GLU n 
2 2   ALA n 
2 3   LEU n 
2 4   PRO n 
2 5   LYS n 
2 6   ALA n 
2 7   THR n 
2 8   GLY n 
2 9   GLY n 
# 
_entity_src_gen.entity_id                          1 
_entity_src_gen.pdbx_src_id                        1 
_entity_src_gen.pdbx_alt_source_flag               sample 
_entity_src_gen.pdbx_seq_type                      'Biological sequence' 
_entity_src_gen.pdbx_beg_seq_num                   1 
_entity_src_gen.pdbx_end_seq_num                   281 
_entity_src_gen.gene_src_common_name               human 
_entity_src_gen.gene_src_genus                     ? 
_entity_src_gen.pdbx_gene_src_gene                 'SIRT3, SIR2L3' 
_entity_src_gen.gene_src_species                   ? 
_entity_src_gen.gene_src_strain                    ? 
_entity_src_gen.gene_src_tissue                    ? 
_entity_src_gen.gene_src_tissue_fraction           ? 
_entity_src_gen.gene_src_details                   ? 
_entity_src_gen.pdbx_gene_src_fragment             ? 
_entity_src_gen.pdbx_gene_src_scientific_name      'Homo sapiens' 
_entity_src_gen.pdbx_gene_src_ncbi_taxonomy_id     9606 
_entity_src_gen.pdbx_gene_src_variant              ? 
_entity_src_gen.pdbx_gene_src_cell_line            ? 
_entity_src_gen.pdbx_gene_src_atcc                 ? 
_entity_src_gen.pdbx_gene_src_organ                ? 
_entity_src_gen.pdbx_gene_src_organelle            ? 
_entity_src_gen.pdbx_gene_src_cell                 ? 
_entity_src_gen.pdbx_gene_src_cellular_location    ? 
_entity_src_gen.host_org_common_name               ? 
_entity_src_gen.pdbx_host_org_scientific_name      'Escherichia coli' 
_entity_src_gen.pdbx_host_org_ncbi_taxonomy_id     562 
_entity_src_gen.host_org_genus                     ? 
_entity_src_gen.pdbx_host_org_gene                 ? 
_entity_src_gen.pdbx_host_org_organ                ? 
_entity_src_gen.host_org_species                   ? 
_entity_src_gen.pdbx_host_org_tissue               ? 
_entity_src_gen.pdbx_host_org_tissue_fraction      ? 
_entity_src_gen.pdbx_host_org_strain               ? 
_entity_src_gen.pdbx_host_org_variant              ? 
_entity_src_gen.pdbx_host_org_cell_line            ? 
_entity_src_gen.pdbx_host_org_atcc                 ? 
_entity_src_gen.pdbx_host_org_culture_collection   ? 
_entity_src_gen.pdbx_host_org_cell                 ? 
_entity_src_gen.pdbx_host_org_organelle            ? 
_entity_src_gen.pdbx_host_org_cellular_location    ? 
_entity_src_gen.pdbx_host_org_vector_type          ? 
_entity_src_gen.pdbx_host_org_vector               ? 
_entity_src_gen.host_org_details                   ? 
_entity_src_gen.expression_system_id               ? 
_entity_src_gen.plasmid_name                       ? 
_entity_src_gen.plasmid_details                    ? 
_entity_src_gen.pdbx_description                   ? 
# 
_pdbx_entity_src_syn.entity_id              2 
_pdbx_entity_src_syn.pdbx_src_id            1 
_pdbx_entity_src_syn.pdbx_alt_source_flag   sample 
_pdbx_entity_src_syn.pdbx_beg_seq_num       1 
_pdbx_entity_src_syn.pdbx_end_seq_num       9 
_pdbx_entity_src_syn.organism_scientific    'Homo sapiens' 
_pdbx_entity_src_syn.organism_common_name   ? 
_pdbx_entity_src_syn.ncbi_taxonomy_id       9606 
_pdbx_entity_src_syn.details                ? 
# 
loop_
_chem_comp.id 
_chem_comp.type 
_chem_comp.mon_nstd_flag 
_chem_comp.name 
_chem_comp.pdbx_synonyms 
_chem_comp.formula 
_chem_comp.formula_weight 
A1JK8 non-polymer         . 
;[[(2~{R},3~{S},4~{R},5~{R})-5-(6-aminopurin-9-yl)-3,4-bis(oxidanyl)oxolan-2-yl]methoxy-oxidanyl-phosphoryl] [(2~{R},3~{S},4~{R},5~{S})-5-(5-dodecyl-3-propyl-1,2,3$l^{4}-triazacyclopenta-2,4-dien-1-yl)-3,4-bis(oxidanyl)oxolan-2-yl]methyl hydrogen phosphate
;
? 'C32 H55 N8 O13 P2 1' 821.772 
ALA   'L-peptide linking' y ALANINE ? 'C3 H7 N O2'          89.093  
ARG   'L-peptide linking' y ARGININE ? 'C6 H15 N4 O2 1'      175.209 
ASN   'L-peptide linking' y ASPARAGINE ? 'C4 H8 N2 O3'         132.118 
ASP   'L-peptide linking' y 'ASPARTIC ACID' ? 'C4 H7 N O4'          133.103 
BU3   non-polymer         . '(R,R)-2,3-BUTANEDIOL' ? 'C4 H10 O2'           90.121  
CYS   'L-peptide linking' y CYSTEINE ? 'C3 H7 N O2 S'        121.158 
GLN   'L-peptide linking' y GLUTAMINE ? 'C5 H10 N2 O3'        146.144 
GLU   'L-peptide linking' y 'GLUTAMIC ACID' ? 'C5 H9 N O4'          147.129 
GLY   'peptide linking'   y GLYCINE ? 'C2 H5 N O2'          75.067  
HIS   'L-peptide linking' y HISTIDINE ? 'C6 H10 N3 O2 1'      156.162 
HOH   non-polymer         . WATER ? 'H2 O'                18.015  
ILE   'L-peptide linking' y ISOLEUCINE ? 'C6 H13 N O2'         131.173 
LEU   'L-peptide linking' y LEUCINE ? 'C6 H13 N O2'         131.173 
LYS   'L-peptide linking' y LYSINE ? 'C6 H15 N2 O2 1'      147.195 
MET   'L-peptide linking' y METHIONINE ? 'C5 H11 N O2 S'       149.211 
PHE   'L-peptide linking' y PHENYLALANINE ? 'C9 H11 N O2'         165.189 
PRO   'L-peptide linking' y PROLINE ? 'C5 H9 N O2'          115.130 
SER   'L-peptide linking' y SERINE ? 'C3 H7 N O3'          105.093 
THR   'L-peptide linking' y THREONINE ? 'C4 H9 N O3'          119.119 
TRP   'L-peptide linking' y TRYPTOPHAN ? 'C11 H12 N2 O2'       204.225 
TYR   'L-peptide linking' y TYROSINE ? 'C9 H11 N O3'         181.189 
VAL   'L-peptide linking' y VALINE ? 'C5 H11 N O2'         117.146 
ZN    non-polymer         . 'ZINC ION' ? 'Zn 2'                65.409  
# 
loop_
_pdbx_poly_seq_scheme.asym_id 
_pdbx_poly_seq_scheme.entity_id 
_pdbx_poly_seq_scheme.seq_id 
_pdbx_poly_seq_scheme.mon_id 
_pdbx_poly_seq_scheme.ndb_seq_num 
_pdbx_poly_seq_scheme.pdb_seq_num 
_pdbx_poly_seq_scheme.auth_seq_num 
_pdbx_poly_seq_scheme.pdb_mon_id 
_pdbx_poly_seq_scheme.auth_mon_id 
_pdbx_poly_seq_scheme.pdb_strand_id 
_pdbx_poly_seq_scheme.pdb_ins_code 
_pdbx_poly_seq_scheme.hetero 
A 1 1   GLY 1   115 ?   ?   ?   A . n 
A 1 2   HIS 2   116 ?   ?   ?   A . n 
A 1 3   MET 3   117 ?   ?   ?   A . n 
A 1 4   SER 4   118 ?   ?   ?   A . n 
A 1 5   ASP 5   119 ?   ?   ?   A . n 
A 1 6   LYS 6   120 ?   ?   ?   A . n 
A 1 7   GLY 7   121 ?   ?   ?   A . n 
A 1 8   LYS 8   122 122 LYS LYS A . n 
A 1 9   LEU 9   123 123 LEU LEU A . n 
A 1 10  SER 10  124 124 SER SER A . n 
A 1 11  LEU 11  125 125 LEU LEU A . n 
A 1 12  GLN 12  126 126 GLN GLN A . n 
A 1 13  ASP 13  127 127 ASP ASP A . n 
A 1 14  VAL 14  128 128 VAL VAL A . n 
A 1 15  ALA 15  129 129 ALA ALA A . n 
A 1 16  GLU 16  130 130 GLU GLU A . n 
A 1 17  LEU 17  131 131 LEU LEU A . n 
A 1 18  ILE 18  132 132 ILE ILE A . n 
A 1 19  ARG 19  133 133 ARG ARG A . n 
A 1 20  ALA 20  134 134 ALA ALA A . n 
A 1 21  ARG 21  135 135 ARG ARG A . n 
A 1 22  ALA 22  136 136 ALA ALA A . n 
A 1 23  CYS 23  137 137 CYS CYS A . n 
A 1 24  GLN 24  138 138 GLN GLN A . n 
A 1 25  ARG 25  139 139 ARG ARG A . n 
A 1 26  VAL 26  140 140 VAL VAL A . n 
A 1 27  VAL 27  141 141 VAL VAL A . n 
A 1 28  VAL 28  142 142 VAL VAL A . n 
A 1 29  MET 29  143 143 MET MET A . n 
A 1 30  VAL 30  144 144 VAL VAL A . n 
A 1 31  GLY 31  145 145 GLY GLY A . n 
A 1 32  ALA 32  146 146 ALA ALA A . n 
A 1 33  GLY 33  147 147 GLY GLY A . n 
A 1 34  ILE 34  148 148 ILE ILE A . n 
A 1 35  SER 35  149 149 SER SER A . n 
A 1 36  THR 36  150 150 THR THR A . n 
A 1 37  PRO 37  151 151 PRO PRO A . n 
A 1 38  SER 38  152 152 SER SER A . n 
A 1 39  GLY 39  153 153 GLY GLY A . n 
A 1 40  ILE 40  154 154 ILE ILE A . n 
A 1 41  PRO 41  155 155 PRO PRO A . n 
A 1 42  ASP 42  156 156 ASP ASP A . n 
A 1 43  PHE 43  157 157 PHE PHE A . n 
A 1 44  ARG 44  158 158 ARG ARG A . n 
A 1 45  SER 45  159 159 SER SER A . n 
A 1 46  PRO 46  160 160 PRO PRO A . n 
A 1 47  GLY 47  161 161 GLY GLY A . n 
A 1 48  SER 48  162 162 SER SER A . n 
A 1 49  GLY 49  163 163 GLY GLY A . n 
A 1 50  LEU 50  164 164 LEU LEU A . n 
A 1 51  TYR 51  165 165 TYR TYR A . n 
A 1 52  SER 52  166 166 SER SER A . n 
A 1 53  ASN 53  167 167 ASN ASN A . n 
A 1 54  LEU 54  168 168 LEU LEU A . n 
A 1 55  GLN 55  169 169 GLN GLN A . n 
A 1 56  GLN 56  170 170 GLN GLN A . n 
A 1 57  TYR 57  171 171 TYR TYR A . n 
A 1 58  ASP 58  172 172 ASP ASP A . n 
A 1 59  LEU 59  173 173 LEU LEU A . n 
A 1 60  PRO 60  174 174 PRO PRO A . n 
A 1 61  TYR 61  175 175 TYR TYR A . n 
A 1 62  PRO 62  176 176 PRO PRO A . n 
A 1 63  GLU 63  177 177 GLU GLU A . n 
A 1 64  ALA 64  178 178 ALA ALA A . n 
A 1 65  ILE 65  179 179 ILE ILE A . n 
A 1 66  PHE 66  180 180 PHE PHE A . n 
A 1 67  GLU 67  181 181 GLU GLU A . n 
A 1 68  LEU 68  182 182 LEU LEU A . n 
A 1 69  PRO 69  183 183 PRO PRO A . n 
A 1 70  PHE 70  184 184 PHE PHE A . n 
A 1 71  PHE 71  185 185 PHE PHE A . n 
A 1 72  PHE 72  186 186 PHE PHE A . n 
A 1 73  HIS 73  187 187 HIS HIS A . n 
A 1 74  ASN 74  188 188 ASN ASN A . n 
A 1 75  PRO 75  189 189 PRO PRO A . n 
A 1 76  LYS 76  190 190 LYS LYS A . n 
A 1 77  PRO 77  191 191 PRO PRO A . n 
A 1 78  PHE 78  192 192 PHE PHE A . n 
A 1 79  PHE 79  193 193 PHE PHE A . n 
A 1 80  THR 80  194 194 THR THR A . n 
A 1 81  LEU 81  195 195 LEU LEU A . n 
A 1 82  ALA 82  196 196 ALA ALA A . n 
A 1 83  LYS 83  197 197 LYS LYS A . n 
A 1 84  GLU 84  198 198 GLU GLU A . n 
A 1 85  LEU 85  199 199 LEU LEU A . n 
A 1 86  TYR 86  200 200 TYR TYR A . n 
A 1 87  PRO 87  201 201 PRO PRO A . n 
A 1 88  GLY 88  202 202 GLY GLY A . n 
A 1 89  ASN 89  203 203 ASN ASN A . n 
A 1 90  TYR 90  204 204 TYR TYR A . n 
A 1 91  LYS 91  205 205 LYS LYS A . n 
A 1 92  PRO 92  206 206 PRO PRO A . n 
A 1 93  ASN 93  207 207 ASN ASN A . n 
A 1 94  VAL 94  208 208 VAL VAL A . n 
A 1 95  THR 95  209 209 THR THR A . n 
A 1 96  HIS 96  210 210 HIS HIS A . n 
A 1 97  TYR 97  211 211 TYR TYR A . n 
A 1 98  PHE 98  212 212 PHE PHE A . n 
A 1 99  LEU 99  213 213 LEU LEU A . n 
A 1 100 ARG 100 214 214 ARG ARG A . n 
A 1 101 LEU 101 215 215 LEU LEU A . n 
A 1 102 LEU 102 216 216 LEU LEU A . n 
A 1 103 HIS 103 217 217 HIS HIS A . n 
A 1 104 ASP 104 218 218 ASP ASP A . n 
A 1 105 LYS 105 219 219 LYS LYS A . n 
A 1 106 GLY 106 220 220 GLY GLY A . n 
A 1 107 LEU 107 221 221 LEU LEU A . n 
A 1 108 LEU 108 222 222 LEU LEU A . n 
A 1 109 LEU 109 223 223 LEU LEU A . n 
A 1 110 ARG 110 224 224 ARG ARG A . n 
A 1 111 LEU 111 225 225 LEU LEU A . n 
A 1 112 TYR 112 226 226 TYR TYR A . n 
A 1 113 THR 113 227 227 THR THR A . n 
A 1 114 GLN 114 228 228 GLN GLN A . n 
A 1 115 ASN 115 229 229 ASN ASN A . n 
A 1 116 ILE 116 230 230 ILE ILE A . n 
A 1 117 ASP 117 231 231 ASP ASP A . n 
A 1 118 GLY 118 232 232 GLY GLY A . n 
A 1 119 LEU 119 233 233 LEU LEU A . n 
A 1 120 GLU 120 234 234 GLU GLU A . n 
A 1 121 ARG 121 235 235 ARG ARG A . n 
A 1 122 VAL 122 236 236 VAL VAL A . n 
A 1 123 SER 123 237 237 SER SER A . n 
A 1 124 GLY 124 238 238 GLY GLY A . n 
A 1 125 ILE 125 239 239 ILE ILE A . n 
A 1 126 PRO 126 240 240 PRO PRO A . n 
A 1 127 ALA 127 241 241 ALA ALA A . n 
A 1 128 SER 128 242 242 SER SER A . n 
A 1 129 LYS 129 243 243 LYS LYS A . n 
A 1 130 LEU 130 244 244 LEU LEU A . n 
A 1 131 VAL 131 245 245 VAL VAL A . n 
A 1 132 GLU 132 246 246 GLU GLU A . n 
A 1 133 ALA 133 247 247 ALA ALA A . n 
A 1 134 HIS 134 248 248 HIS HIS A . n 
A 1 135 GLY 135 249 249 GLY GLY A . n 
A 1 136 THR 136 250 250 THR THR A . n 
A 1 137 PHE 137 251 251 PHE PHE A . n 
A 1 138 ALA 138 252 252 ALA ALA A . n 
A 1 139 SER 139 253 253 SER SER A . n 
A 1 140 ALA 140 254 254 ALA ALA A . n 
A 1 141 THR 141 255 255 THR THR A . n 
A 1 142 CYS 142 256 256 CYS CYS A . n 
A 1 143 THR 143 257 257 THR THR A . n 
A 1 144 VAL 144 258 258 VAL VAL A . n 
A 1 145 CYS 145 259 259 CYS CYS A . n 
A 1 146 GLN 146 260 260 GLN GLN A . n 
A 1 147 ARG 147 261 261 ARG ARG A . n 
A 1 148 PRO 148 262 262 PRO PRO A . n 
A 1 149 PHE 149 263 263 PHE PHE A . n 
A 1 150 PRO 150 264 264 PRO PRO A . n 
A 1 151 GLY 151 265 265 GLY GLY A . n 
A 1 152 GLU 152 266 266 GLU GLU A . n 
A 1 153 ASP 153 267 267 ASP ASP A . n 
A 1 154 ILE 154 268 268 ILE ILE A . n 
A 1 155 ARG 155 269 269 ARG ARG A . n 
A 1 156 ALA 156 270 270 ALA ALA A . n 
A 1 157 ASP 157 271 271 ASP ASP A . n 
A 1 158 VAL 158 272 272 VAL VAL A . n 
A 1 159 MET 159 273 273 MET MET A . n 
A 1 160 ALA 160 274 274 ALA ALA A . n 
A 1 161 ASP 161 275 275 ASP ASP A . n 
A 1 162 ARG 162 276 276 ARG ARG A . n 
A 1 163 VAL 163 277 277 VAL VAL A . n 
A 1 164 PRO 164 278 278 PRO PRO A . n 
A 1 165 ARG 165 279 279 ARG ARG A . n 
A 1 166 CYS 166 280 280 CYS CYS A . n 
A 1 167 PRO 167 281 281 PRO PRO A . n 
A 1 168 VAL 168 282 282 VAL VAL A . n 
A 1 169 CYS 169 283 283 CYS CYS A . n 
A 1 170 THR 170 284 284 THR THR A . n 
A 1 171 GLY 171 285 285 GLY GLY A . n 
A 1 172 VAL 172 286 286 VAL VAL A . n 
A 1 173 VAL 173 287 287 VAL VAL A . n 
A 1 174 LYS 174 288 288 LYS LYS A . n 
A 1 175 PRO 175 289 289 PRO PRO A . n 
A 1 176 ASP 176 290 290 ASP ASP A . n 
A 1 177 ILE 177 291 291 ILE ILE A . n 
A 1 178 VAL 178 292 292 VAL VAL A . n 
A 1 179 PHE 179 293 293 PHE PHE A . n 
A 1 180 PHE 180 294 294 PHE PHE A . n 
A 1 181 GLY 181 295 295 GLY GLY A . n 
A 1 182 GLU 182 296 296 GLU GLU A . n 
A 1 183 PRO 183 297 297 PRO PRO A . n 
A 1 184 LEU 184 298 298 LEU LEU A . n 
A 1 185 PRO 185 299 299 PRO PRO A . n 
A 1 186 GLN 186 300 300 GLN GLN A . n 
A 1 187 ARG 187 301 301 ARG ARG A . n 
A 1 188 PHE 188 302 302 PHE PHE A . n 
A 1 189 LEU 189 303 303 LEU LEU A . n 
A 1 190 LEU 190 304 304 LEU LEU A . n 
A 1 191 HIS 191 305 305 HIS HIS A . n 
A 1 192 VAL 192 306 306 VAL VAL A . n 
A 1 193 VAL 193 307 307 VAL VAL A . n 
A 1 194 ASP 194 308 308 ASP ASP A . n 
A 1 195 PHE 195 309 309 PHE PHE A . n 
A 1 196 PRO 196 310 310 PRO PRO A . n 
A 1 197 MET 197 311 311 MET MET A . n 
A 1 198 ALA 198 312 312 ALA ALA A . n 
A 1 199 ASP 199 313 313 ASP ASP A . n 
A 1 200 LEU 200 314 314 LEU LEU A . n 
A 1 201 LEU 201 315 315 LEU LEU A . n 
A 1 202 LEU 202 316 316 LEU LEU A . n 
A 1 203 ILE 203 317 317 ILE ILE A . n 
A 1 204 LEU 204 318 318 LEU LEU A . n 
A 1 205 GLY 205 319 319 GLY GLY A . n 
A 1 206 THR 206 320 320 THR THR A . n 
A 1 207 SER 207 321 321 SER SER A . n 
A 1 208 LEU 208 322 322 LEU LEU A . n 
A 1 209 GLU 209 323 323 GLU GLU A . n 
A 1 210 VAL 210 324 324 VAL VAL A . n 
A 1 211 GLU 211 325 325 GLU GLU A . n 
A 1 212 PRO 212 326 326 PRO PRO A . n 
A 1 213 PHE 213 327 327 PHE PHE A . n 
A 1 214 ALA 214 328 328 ALA ALA A . n 
A 1 215 SER 215 329 329 SER SER A . n 
A 1 216 LEU 216 330 330 LEU LEU A . n 
A 1 217 THR 217 331 331 THR THR A . n 
A 1 218 GLU 218 332 332 GLU GLU A . n 
A 1 219 ALA 219 333 333 ALA ALA A . n 
A 1 220 VAL 220 334 334 VAL VAL A . n 
A 1 221 ARG 221 335 335 ARG ARG A . n 
A 1 222 SER 222 336 336 SER SER A . n 
A 1 223 SER 223 337 337 SER SER A . n 
A 1 224 VAL 224 338 338 VAL VAL A . n 
A 1 225 PRO 225 339 339 PRO PRO A . n 
A 1 226 ARG 226 340 340 ARG ARG A . n 
A 1 227 LEU 227 341 341 LEU LEU A . n 
A 1 228 LEU 228 342 342 LEU LEU A . n 
A 1 229 ILE 229 343 343 ILE ILE A . n 
A 1 230 ASN 230 344 344 ASN ASN A . n 
A 1 231 ARG 231 345 345 ARG ARG A . n 
A 1 232 ASP 232 346 346 ASP ASP A . n 
A 1 233 LEU 233 347 347 LEU LEU A . n 
A 1 234 VAL 234 348 348 VAL VAL A . n 
A 1 235 GLY 235 349 349 GLY GLY A . n 
A 1 236 PRO 236 350 350 PRO PRO A . n 
A 1 237 LEU 237 351 351 LEU LEU A . n 
A 1 238 ALA 238 352 352 ALA ALA A . n 
A 1 239 TRP 239 353 353 TRP TRP A . n 
A 1 240 HIS 240 354 354 HIS HIS A . n 
A 1 241 PRO 241 355 355 PRO PRO A . n 
A 1 242 ARG 242 356 356 ARG ARG A . n 
A 1 243 SER 243 357 357 SER SER A . n 
A 1 244 ARG 244 358 358 ARG ARG A . n 
A 1 245 ASP 245 359 359 ASP ASP A . n 
A 1 246 VAL 246 360 360 VAL VAL A . n 
A 1 247 ALA 247 361 361 ALA ALA A . n 
A 1 248 GLN 248 362 362 GLN GLN A . n 
A 1 249 LEU 249 363 363 LEU LEU A . n 
A 1 250 GLY 250 364 364 GLY GLY A . n 
A 1 251 ASP 251 365 365 ASP ASP A . n 
A 1 252 VAL 252 366 366 VAL VAL A . n 
A 1 253 VAL 253 367 367 VAL VAL A . n 
A 1 254 HIS 254 368 368 HIS HIS A . n 
A 1 255 GLY 255 369 369 GLY GLY A . n 
A 1 256 VAL 256 370 370 VAL VAL A . n 
A 1 257 GLU 257 371 371 GLU GLU A . n 
A 1 258 SER 258 372 372 SER SER A . n 
A 1 259 LEU 259 373 373 LEU LEU A . n 
A 1 260 VAL 260 374 374 VAL VAL A . n 
A 1 261 GLU 261 375 375 GLU GLU A . n 
A 1 262 LEU 262 376 376 LEU LEU A . n 
A 1 263 LEU 263 377 377 LEU LEU A . n 
A 1 264 GLY 264 378 378 GLY GLY A . n 
A 1 265 TRP 265 379 379 TRP TRP A . n 
A 1 266 THR 266 380 380 THR THR A . n 
A 1 267 GLU 267 381 381 GLU GLU A . n 
A 1 268 GLU 268 382 382 GLU GLU A . n 
A 1 269 MET 269 383 383 MET MET A . n 
A 1 270 ARG 270 384 384 ARG ARG A . n 
A 1 271 ASP 271 385 385 ASP ASP A . n 
A 1 272 LEU 272 386 386 LEU LEU A . n 
A 1 273 VAL 273 387 387 VAL VAL A . n 
A 1 274 GLN 274 388 388 GLN GLN A . n 
A 1 275 ARG 275 389 389 ARG ARG A . n 
A 1 276 GLU 276 390 390 GLU GLU A . n 
A 1 277 THR 277 391 391 THR THR A . n 
A 1 278 GLY 278 392 ?   ?   ?   A . n 
A 1 279 LYS 279 393 ?   ?   ?   A . n 
A 1 280 LEU 280 394 ?   ?   ?   A . n 
A 1 281 ASP 281 395 ?   ?   ?   A . n 
B 2 1   GLU 1   -4  -4  GLU GLU B . n 
B 2 2   ALA 2   -3  -3  ALA ALA B . n 
B 2 3   LEU 3   -2  -2  LEU LEU B . n 
B 2 4   PRO 4   -1  -1  PRO PRO B . n 
B 2 5   LYS 5   0   0   LYS LYS B . n 
B 2 6   ALA 6   1   1   ALA LAD B . n 
B 2 7   THR 7   2   2   THR THR B . n 
B 2 8   GLY 8   3   3   GLY GLY B . n 
B 2 9   GLY 9   4   4   GLY GLY B . n 
# 
_pdbx_entity_instance_feature.ordinal        1 
_pdbx_entity_instance_feature.comp_id        A1JK8 
_pdbx_entity_instance_feature.asym_id        ? 
_pdbx_entity_instance_feature.seq_num        ? 
_pdbx_entity_instance_feature.auth_comp_id   A1JK8 
_pdbx_entity_instance_feature.auth_asym_id   ? 
_pdbx_entity_instance_feature.auth_seq_num   ? 
_pdbx_entity_instance_feature.feature_type   'SUBJECT OF INVESTIGATION' 
_pdbx_entity_instance_feature.details        ? 
# 
loop_
_pdbx_nonpoly_scheme.asym_id 
_pdbx_nonpoly_scheme.entity_id 
_pdbx_nonpoly_scheme.mon_id 
_pdbx_nonpoly_scheme.ndb_seq_num 
_pdbx_nonpoly_scheme.pdb_seq_num 
_pdbx_nonpoly_scheme.auth_seq_num 
_pdbx_nonpoly_scheme.pdb_mon_id 
_pdbx_nonpoly_scheme.auth_mon_id 
_pdbx_nonpoly_scheme.pdb_strand_id 
_pdbx_nonpoly_scheme.pdb_ins_code 
C 3 ZN    1   401 1   ZN    ZN  A . 
D 4 BU3   1   402 401 BU3   BU3 A . 
E 4 BU3   1   403 402 BU3   BU3 A . 
F 5 A1JK8 1   101 1   A1JK8 LAD B . 
G 6 HOH   1   501 27  HOH   HOH A . 
G 6 HOH   2   502 159 HOH   HOH A . 
G 6 HOH   3   503 62  HOH   HOH A . 
G 6 HOH   4   504 165 HOH   HOH A . 
G 6 HOH   5   505 19  HOH   HOH A . 
G 6 HOH   6   506 140 HOH   HOH A . 
G 6 HOH   7   507 39  HOH   HOH A . 
G 6 HOH   8   508 231 HOH   HOH A . 
G 6 HOH   9   509 134 HOH   HOH A . 
G 6 HOH   10  510 68  HOH   HOH A . 
G 6 HOH   11  511 210 HOH   HOH A . 
G 6 HOH   12  512 52  HOH   HOH A . 
G 6 HOH   13  513 132 HOH   HOH A . 
G 6 HOH   14  514 51  HOH   HOH A . 
G 6 HOH   15  515 138 HOH   HOH A . 
G 6 HOH   16  516 241 HOH   HOH A . 
G 6 HOH   17  517 66  HOH   HOH A . 
G 6 HOH   18  518 67  HOH   HOH A . 
G 6 HOH   19  519 81  HOH   HOH A . 
G 6 HOH   20  520 88  HOH   HOH A . 
G 6 HOH   21  521 29  HOH   HOH A . 
G 6 HOH   22  522 14  HOH   HOH A . 
G 6 HOH   23  523 43  HOH   HOH A . 
G 6 HOH   24  524 110 HOH   HOH A . 
G 6 HOH   25  525 224 HOH   HOH A . 
G 6 HOH   26  526 87  HOH   HOH A . 
G 6 HOH   27  527 47  HOH   HOH A . 
G 6 HOH   28  528 227 HOH   HOH A . 
G 6 HOH   29  529 101 HOH   HOH A . 
G 6 HOH   30  530 53  HOH   HOH A . 
G 6 HOH   31  531 137 HOH   HOH A . 
G 6 HOH   32  532 50  HOH   HOH A . 
G 6 HOH   33  533 78  HOH   HOH A . 
G 6 HOH   34  534 31  HOH   HOH A . 
G 6 HOH   35  535 99  HOH   HOH A . 
G 6 HOH   36  536 144 HOH   HOH A . 
G 6 HOH   37  537 98  HOH   HOH A . 
G 6 HOH   38  538 38  HOH   HOH A . 
G 6 HOH   39  539 26  HOH   HOH A . 
G 6 HOH   40  540 59  HOH   HOH A . 
G 6 HOH   41  541 41  HOH   HOH A . 
G 6 HOH   42  542 54  HOH   HOH A . 
G 6 HOH   43  543 25  HOH   HOH A . 
G 6 HOH   44  544 20  HOH   HOH A . 
G 6 HOH   45  545 136 HOH   HOH A . 
G 6 HOH   46  546 74  HOH   HOH A . 
G 6 HOH   47  547 21  HOH   HOH A . 
G 6 HOH   48  548 145 HOH   HOH A . 
G 6 HOH   49  549 77  HOH   HOH A . 
G 6 HOH   50  550 15  HOH   HOH A . 
G 6 HOH   51  551 61  HOH   HOH A . 
G 6 HOH   52  552 237 HOH   HOH A . 
G 6 HOH   53  553 191 HOH   HOH A . 
G 6 HOH   54  554 106 HOH   HOH A . 
G 6 HOH   55  555 28  HOH   HOH A . 
G 6 HOH   56  556 91  HOH   HOH A . 
G 6 HOH   57  557 161 HOH   HOH A . 
G 6 HOH   58  558 71  HOH   HOH A . 
G 6 HOH   59  559 113 HOH   HOH A . 
G 6 HOH   60  560 46  HOH   HOH A . 
G 6 HOH   61  561 37  HOH   HOH A . 
G 6 HOH   62  562 5   HOH   HOH A . 
G 6 HOH   63  563 83  HOH   HOH A . 
G 6 HOH   64  564 100 HOH   HOH A . 
G 6 HOH   65  565 60  HOH   HOH A . 
G 6 HOH   66  566 206 HOH   HOH A . 
G 6 HOH   67  567 217 HOH   HOH A . 
G 6 HOH   68  568 35  HOH   HOH A . 
G 6 HOH   69  569 32  HOH   HOH A . 
G 6 HOH   70  570 65  HOH   HOH A . 
G 6 HOH   71  571 133 HOH   HOH A . 
G 6 HOH   72  572 188 HOH   HOH A . 
G 6 HOH   73  573 229 HOH   HOH A . 
G 6 HOH   74  574 56  HOH   HOH A . 
G 6 HOH   75  575 55  HOH   HOH A . 
G 6 HOH   76  576 189 HOH   HOH A . 
G 6 HOH   77  577 90  HOH   HOH A . 
G 6 HOH   78  578 42  HOH   HOH A . 
G 6 HOH   79  579 164 HOH   HOH A . 
G 6 HOH   80  580 129 HOH   HOH A . 
G 6 HOH   81  581 208 HOH   HOH A . 
G 6 HOH   82  582 85  HOH   HOH A . 
G 6 HOH   83  583 8   HOH   HOH A . 
G 6 HOH   84  584 114 HOH   HOH A . 
G 6 HOH   85  585 40  HOH   HOH A . 
G 6 HOH   86  586 96  HOH   HOH A . 
G 6 HOH   87  587 16  HOH   HOH A . 
G 6 HOH   88  588 57  HOH   HOH A . 
G 6 HOH   89  589 146 HOH   HOH A . 
G 6 HOH   90  590 7   HOH   HOH A . 
G 6 HOH   91  591 23  HOH   HOH A . 
G 6 HOH   92  592 76  HOH   HOH A . 
G 6 HOH   93  593 17  HOH   HOH A . 
G 6 HOH   94  594 103 HOH   HOH A . 
G 6 HOH   95  595 63  HOH   HOH A . 
G 6 HOH   96  596 93  HOH   HOH A . 
G 6 HOH   97  597 111 HOH   HOH A . 
G 6 HOH   98  598 216 HOH   HOH A . 
G 6 HOH   99  599 135 HOH   HOH A . 
G 6 HOH   100 600 170 HOH   HOH A . 
G 6 HOH   101 601 33  HOH   HOH A . 
G 6 HOH   102 602 72  HOH   HOH A . 
G 6 HOH   103 603 34  HOH   HOH A . 
G 6 HOH   104 604 13  HOH   HOH A . 
G 6 HOH   105 605 2   HOH   HOH A . 
G 6 HOH   106 606 234 HOH   HOH A . 
G 6 HOH   107 607 197 HOH   HOH A . 
G 6 HOH   108 608 223 HOH   HOH A . 
G 6 HOH   109 609 9   HOH   HOH A . 
G 6 HOH   110 610 147 HOH   HOH A . 
G 6 HOH   111 611 107 HOH   HOH A . 
G 6 HOH   112 612 97  HOH   HOH A . 
G 6 HOH   113 613 10  HOH   HOH A . 
G 6 HOH   114 614 119 HOH   HOH A . 
G 6 HOH   115 615 141 HOH   HOH A . 
G 6 HOH   116 616 11  HOH   HOH A . 
G 6 HOH   117 617 6   HOH   HOH A . 
G 6 HOH   118 618 152 HOH   HOH A . 
G 6 HOH   119 619 130 HOH   HOH A . 
G 6 HOH   120 620 200 HOH   HOH A . 
G 6 HOH   121 621 84  HOH   HOH A . 
G 6 HOH   122 622 160 HOH   HOH A . 
G 6 HOH   123 623 143 HOH   HOH A . 
G 6 HOH   124 624 125 HOH   HOH A . 
G 6 HOH   125 625 205 HOH   HOH A . 
G 6 HOH   126 626 49  HOH   HOH A . 
G 6 HOH   127 627 115 HOH   HOH A . 
G 6 HOH   128 628 233 HOH   HOH A . 
G 6 HOH   129 629 44  HOH   HOH A . 
G 6 HOH   130 630 176 HOH   HOH A . 
G 6 HOH   131 631 150 HOH   HOH A . 
G 6 HOH   132 632 22  HOH   HOH A . 
G 6 HOH   133 633 95  HOH   HOH A . 
G 6 HOH   134 634 18  HOH   HOH A . 
G 6 HOH   135 635 219 HOH   HOH A . 
G 6 HOH   136 636 148 HOH   HOH A . 
G 6 HOH   137 637 36  HOH   HOH A . 
G 6 HOH   138 638 139 HOH   HOH A . 
G 6 HOH   139 639 151 HOH   HOH A . 
G 6 HOH   140 640 155 HOH   HOH A . 
G 6 HOH   141 641 174 HOH   HOH A . 
G 6 HOH   142 642 149 HOH   HOH A . 
G 6 HOH   143 643 178 HOH   HOH A . 
G 6 HOH   144 644 24  HOH   HOH A . 
G 6 HOH   145 645 163 HOH   HOH A . 
G 6 HOH   146 646 225 HOH   HOH A . 
G 6 HOH   147 647 187 HOH   HOH A . 
G 6 HOH   148 648 212 HOH   HOH A . 
G 6 HOH   149 649 120 HOH   HOH A . 
G 6 HOH   150 650 3   HOH   HOH A . 
G 6 HOH   151 651 142 HOH   HOH A . 
G 6 HOH   152 652 232 HOH   HOH A . 
G 6 HOH   153 653 126 HOH   HOH A . 
G 6 HOH   154 654 158 HOH   HOH A . 
G 6 HOH   155 655 167 HOH   HOH A . 
G 6 HOH   156 656 156 HOH   HOH A . 
G 6 HOH   157 657 80  HOH   HOH A . 
G 6 HOH   158 658 4   HOH   HOH A . 
G 6 HOH   159 659 169 HOH   HOH A . 
G 6 HOH   160 660 121 HOH   HOH A . 
G 6 HOH   161 661 127 HOH   HOH A . 
G 6 HOH   162 662 236 HOH   HOH A . 
G 6 HOH   163 663 45  HOH   HOH A . 
G 6 HOH   164 664 122 HOH   HOH A . 
G 6 HOH   165 665 118 HOH   HOH A . 
G 6 HOH   166 666 182 HOH   HOH A . 
G 6 HOH   167 667 230 HOH   HOH A . 
G 6 HOH   168 668 173 HOH   HOH A . 
G 6 HOH   169 669 128 HOH   HOH A . 
G 6 HOH   170 670 117 HOH   HOH A . 
G 6 HOH   171 671 48  HOH   HOH A . 
G 6 HOH   172 672 222 HOH   HOH A . 
G 6 HOH   173 673 201 HOH   HOH A . 
G 6 HOH   174 674 171 HOH   HOH A . 
G 6 HOH   175 675 172 HOH   HOH A . 
G 6 HOH   176 676 94  HOH   HOH A . 
G 6 HOH   177 677 204 HOH   HOH A . 
G 6 HOH   178 678 89  HOH   HOH A . 
G 6 HOH   179 679 202 HOH   HOH A . 
G 6 HOH   180 680 179 HOH   HOH A . 
G 6 HOH   181 681 235 HOH   HOH A . 
G 6 HOH   182 682 186 HOH   HOH A . 
G 6 HOH   183 683 162 HOH   HOH A . 
G 6 HOH   184 684 238 HOH   HOH A . 
G 6 HOH   185 685 209 HOH   HOH A . 
G 6 HOH   186 686 177 HOH   HOH A . 
G 6 HOH   187 687 194 HOH   HOH A . 
G 6 HOH   188 688 70  HOH   HOH A . 
G 6 HOH   189 689 196 HOH   HOH A . 
G 6 HOH   190 690 104 HOH   HOH A . 
G 6 HOH   191 691 199 HOH   HOH A . 
G 6 HOH   192 692 240 HOH   HOH A . 
G 6 HOH   193 693 154 HOH   HOH A . 
G 6 HOH   194 694 195 HOH   HOH A . 
G 6 HOH   195 695 30  HOH   HOH A . 
G 6 HOH   196 696 124 HOH   HOH A . 
G 6 HOH   197 697 180 HOH   HOH A . 
G 6 HOH   198 698 184 HOH   HOH A . 
G 6 HOH   199 699 185 HOH   HOH A . 
G 6 HOH   200 700 175 HOH   HOH A . 
G 6 HOH   201 701 207 HOH   HOH A . 
G 6 HOH   202 702 220 HOH   HOH A . 
G 6 HOH   203 703 242 HOH   HOH A . 
G 6 HOH   204 704 198 HOH   HOH A . 
G 6 HOH   205 705 79  HOH   HOH A . 
G 6 HOH   206 706 183 HOH   HOH A . 
G 6 HOH   207 707 239 HOH   HOH A . 
G 6 HOH   208 708 102 HOH   HOH A . 
G 6 HOH   209 709 228 HOH   HOH A . 
G 6 HOH   210 710 226 HOH   HOH A . 
G 6 HOH   211 711 213 HOH   HOH A . 
G 6 HOH   212 712 123 HOH   HOH A . 
G 6 HOH   213 713 203 HOH   HOH A . 
G 6 HOH   214 714 211 HOH   HOH A . 
G 6 HOH   215 715 214 HOH   HOH A . 
G 6 HOH   216 716 58  HOH   HOH A . 
G 6 HOH   217 717 221 HOH   HOH A . 
G 6 HOH   218 718 168 HOH   HOH A . 
G 6 HOH   219 719 218 HOH   HOH A . 
G 6 HOH   220 720 166 HOH   HOH A . 
H 6 HOH   1   201 157 HOH   HOH B . 
H 6 HOH   2   202 193 HOH   HOH B . 
H 6 HOH   3   203 69  HOH   HOH B . 
H 6 HOH   4   204 75  HOH   HOH B . 
H 6 HOH   5   205 215 HOH   HOH B . 
H 6 HOH   6   206 64  HOH   HOH B . 
H 6 HOH   7   207 92  HOH   HOH B . 
H 6 HOH   8   208 12  HOH   HOH B . 
# 
loop_
_software.citation_id 
_software.classification 
_software.compiler_name 
_software.compiler_version 
_software.contact_author 
_software.contact_author_email 
_software.date 
_software.description 
_software.dependencies 
_software.hardware 
_software.language 
_software.location 
_software.mods 
_software.name 
_software.os 
_software.os_version 
_software.type 
_software.version 
_software.pdbx_reference_DOI 
_software.pdbx_ordinal 
? refinement       ? ? ? ? ? ? ? ? ? ? ? PHENIX   ? ? ? '(1.20.1_4487: ???)' ? 1 
? 'data scaling'   ? ? ? ? ? ? ? ? ? ? ? Aimless  ? ? ? .                    ? 2 
? 'data reduction' ? ? ? ? ? ? ? ? ? ? ? autoPROC ? ? ? .                    ? 3 
? phasing          ? ? ? ? ? ? ? ? ? ? ? PHASER   ? ? ? .                    ? 4 
# 
_cell.angle_alpha                  90.00 
_cell.angle_alpha_esd              ? 
_cell.angle_beta                   90.00 
_cell.angle_beta_esd               ? 
_cell.angle_gamma                  120.00 
_cell.angle_gamma_esd              ? 
_cell.entry_id                     9S27 
_cell.details                      ? 
_cell.formula_units_Z              ? 
_cell.length_a                     97.102 
_cell.length_a_esd                 ? 
_cell.length_b                     97.102 
_cell.length_b_esd                 ? 
_cell.length_c                     203.673 
_cell.length_c_esd                 ? 
_cell.volume                       ? 
_cell.volume_esd                   ? 
_cell.Z_PDB                        18 
_cell.reciprocal_angle_alpha       ? 
_cell.reciprocal_angle_beta        ? 
_cell.reciprocal_angle_gamma       ? 
_cell.reciprocal_angle_alpha_esd   ? 
_cell.reciprocal_angle_beta_esd    ? 
_cell.reciprocal_angle_gamma_esd   ? 
_cell.reciprocal_length_a          ? 
_cell.reciprocal_length_b          ? 
_cell.reciprocal_length_c          ? 
_cell.reciprocal_length_a_esd      ? 
_cell.reciprocal_length_b_esd      ? 
_cell.reciprocal_length_c_esd      ? 
_cell.pdbx_unique_axis             ? 
_cell.pdbx_esd_method              ? 
# 
_symmetry.entry_id                         9S27 
_symmetry.cell_setting                     ? 
_symmetry.Int_Tables_number                155 
_symmetry.space_group_name_Hall            ? 
_symmetry.space_group_name_H-M             'H 3 2' 
_symmetry.pdbx_full_space_group_name_H-M   ? 
# 
_exptl.absorpt_coefficient_mu     ? 
_exptl.absorpt_correction_T_max   ? 
_exptl.absorpt_correction_T_min   ? 
_exptl.absorpt_correction_type    ? 
_exptl.absorpt_process_details    ? 
_exptl.entry_id                   9S27 
_exptl.crystals_number            1 
_exptl.details                    ? 
_exptl.method                     'X-RAY DIFFRACTION' 
_exptl.method_details             ? 
# 
_exptl_crystal.colour                       ? 
_exptl_crystal.density_diffrn               ? 
_exptl_crystal.density_Matthews             2.84 
_exptl_crystal.density_method               ? 
_exptl_crystal.density_percent_sol          56.73 
_exptl_crystal.description                  ? 
_exptl_crystal.F_000                        ? 
_exptl_crystal.id                           1 
_exptl_crystal.preparation                  ? 
_exptl_crystal.size_max                     ? 
_exptl_crystal.size_mid                     ? 
_exptl_crystal.size_min                     ? 
_exptl_crystal.size_rad                     ? 
_exptl_crystal.colour_lustre                ? 
_exptl_crystal.colour_modifier              ? 
_exptl_crystal.colour_primary               ? 
_exptl_crystal.density_meas                 ? 
_exptl_crystal.density_meas_esd             ? 
_exptl_crystal.density_meas_gt              ? 
_exptl_crystal.density_meas_lt              ? 
_exptl_crystal.density_meas_temp            ? 
_exptl_crystal.density_meas_temp_esd        ? 
_exptl_crystal.density_meas_temp_gt         ? 
_exptl_crystal.density_meas_temp_lt         ? 
_exptl_crystal.pdbx_crystal_image_url       ? 
_exptl_crystal.pdbx_crystal_image_format    ? 
_exptl_crystal.pdbx_mosaicity               ? 
_exptl_crystal.pdbx_mosaicity_esd           ? 
_exptl_crystal.pdbx_mosaic_method           ? 
_exptl_crystal.pdbx_mosaic_block_size       ? 
_exptl_crystal.pdbx_mosaic_block_size_esd   ? 
# 
_exptl_crystal_grow.apparatus       ? 
_exptl_crystal_grow.atmosphere      ? 
_exptl_crystal_grow.crystal_id      1 
_exptl_crystal_grow.details         ? 
_exptl_crystal_grow.method          'VAPOR DIFFUSION, SITTING DROP' 
_exptl_crystal_grow.method_ref      ? 
_exptl_crystal_grow.pH              ? 
_exptl_crystal_grow.pressure        ? 
_exptl_crystal_grow.pressure_esd    ? 
_exptl_crystal_grow.seeding         ? 
_exptl_crystal_grow.seeding_ref     ? 
_exptl_crystal_grow.temp_details    ? 
_exptl_crystal_grow.temp_esd        ? 
_exptl_crystal_grow.time            ? 
_exptl_crystal_grow.pdbx_details    
;Crystals of the SIRT3-[LTDi1-ADPR] complex (10.0 mg/mL SIRT3, 15 mM NAD+, 3 mM of LTDi1 with 1.5 % (v/v) final DMSO concentration) formed after 2 days in wells with an equal volume of 300 nL protein solution and 300 nL reservoir solution containing 3 M NaCl in 0.1 M Tris at pH 8.5.
;
_exptl_crystal_grow.pdbx_pH_range   ? 
_exptl_crystal_grow.temp            293 
# 
_diffrn.ambient_environment              ? 
_diffrn.ambient_temp                     100 
_diffrn.ambient_temp_details             ? 
_diffrn.ambient_temp_esd                 ? 
_diffrn.crystal_id                       1 
_diffrn.crystal_support                  ? 
_diffrn.crystal_treatment                ? 
_diffrn.details                          ? 
_diffrn.id                               1 
_diffrn.ambient_pressure                 ? 
_diffrn.ambient_pressure_esd             ? 
_diffrn.ambient_pressure_gt              ? 
_diffrn.ambient_pressure_lt              ? 
_diffrn.ambient_temp_gt                  ? 
_diffrn.ambient_temp_lt                  ? 
_diffrn.pdbx_serial_crystal_experiment   N 
# 
_diffrn_detector.details                      ? 
_diffrn_detector.detector                     PIXEL 
_diffrn_detector.diffrn_id                    1 
_diffrn_detector.type                         'DECTRIS EIGER X 9M' 
_diffrn_detector.area_resol_mean              ? 
_diffrn_detector.dtime                        ? 
_diffrn_detector.pdbx_frames_total            ? 
_diffrn_detector.pdbx_collection_time_total   ? 
_diffrn_detector.pdbx_collection_date         2025-02-12 
_diffrn_detector.pdbx_frequency               ? 
_diffrn_detector.id                           ? 
_diffrn_detector.number_of_axes               ? 
# 
_diffrn_radiation.collimation                      ? 
_diffrn_radiation.diffrn_id                        1 
_diffrn_radiation.filter_edge                      ? 
_diffrn_radiation.inhomogeneity                    ? 
_diffrn_radiation.monochromator                    ? 
_diffrn_radiation.polarisn_norm                    ? 
_diffrn_radiation.polarisn_ratio                   ? 
_diffrn_radiation.probe                            ? 
_diffrn_radiation.type                             ? 
_diffrn_radiation.xray_symbol                      ? 
_diffrn_radiation.wavelength_id                    1 
_diffrn_radiation.pdbx_monochromatic_or_laue_m_l   M 
_diffrn_radiation.pdbx_wavelength_list             ? 
_diffrn_radiation.pdbx_wavelength                  ? 
_diffrn_radiation.pdbx_diffrn_protocol             'SINGLE WAVELENGTH' 
_diffrn_radiation.pdbx_analyzer                    ? 
_diffrn_radiation.pdbx_scattering_type             x-ray 
# 
_diffrn_radiation_wavelength.id           1 
_diffrn_radiation_wavelength.wavelength   0.8731 
_diffrn_radiation_wavelength.wt           1.0 
# 
_diffrn_source.current                     ? 
_diffrn_source.details                     ? 
_diffrn_source.diffrn_id                   1 
_diffrn_source.power                       ? 
_diffrn_source.size                        ? 
_diffrn_source.source                      SYNCHROTRON 
_diffrn_source.target                      ? 
_diffrn_source.type                        'ESRF BEAMLINE ID23-2' 
_diffrn_source.voltage                     ? 
_diffrn_source.take-off_angle              ? 
_diffrn_source.pdbx_wavelength_list        0.8731 
_diffrn_source.pdbx_wavelength             ? 
_diffrn_source.pdbx_synchrotron_beamline   ID23-2 
_diffrn_source.pdbx_synchrotron_site       ESRF 
# 
_reflns.B_iso_Wilson_estimate                          ? 
_reflns.entry_id                                       9S27 
_reflns.data_reduction_details                         ? 
_reflns.data_reduction_method                          ? 
_reflns.d_resolution_high                              1.60 
_reflns.d_resolution_low                               77.73 
_reflns.details                                        ? 
_reflns.limit_h_max                                    ? 
_reflns.limit_h_min                                    ? 
_reflns.limit_k_max                                    ? 
_reflns.limit_k_min                                    ? 
_reflns.limit_l_max                                    ? 
_reflns.limit_l_min                                    ? 
_reflns.number_all                                     ? 
_reflns.number_obs                                     48997 
_reflns.observed_criterion                             ? 
_reflns.observed_criterion_F_max                       ? 
_reflns.observed_criterion_F_min                       ? 
_reflns.observed_criterion_I_max                       ? 
_reflns.observed_criterion_I_min                       ? 
_reflns.observed_criterion_sigma_F                     ? 
_reflns.observed_criterion_sigma_I                     ? 
_reflns.percent_possible_obs                           100.0 
_reflns.R_free_details                                 ? 
_reflns.Rmerge_F_all                                   ? 
_reflns.Rmerge_F_obs                                   ? 
_reflns.Friedel_coverage                               ? 
_reflns.number_gt                                      ? 
_reflns.threshold_expression                           ? 
_reflns.pdbx_redundancy                                17.9 
_reflns.pdbx_netI_over_av_sigmaI                       ? 
_reflns.pdbx_netI_over_sigmaI                          14.5 
_reflns.pdbx_res_netI_over_av_sigmaI_2                 ? 
_reflns.pdbx_res_netI_over_sigmaI_2                    ? 
_reflns.pdbx_chi_squared                               0.99 
_reflns.pdbx_scaling_rejects                           ? 
_reflns.pdbx_d_res_high_opt                            ? 
_reflns.pdbx_d_res_low_opt                             ? 
_reflns.pdbx_d_res_opt_method                          ? 
_reflns.phase_calculation_details                      ? 
_reflns.pdbx_Rrim_I_all                                0.175 
_reflns.pdbx_Rpim_I_all                                0.041 
_reflns.pdbx_d_opt                                     ? 
_reflns.pdbx_number_measured_all                       876921 
_reflns.pdbx_diffrn_id                                 1 
_reflns.pdbx_ordinal                                   1 
_reflns.pdbx_CC_half                                   0.999 
_reflns.pdbx_CC_star                                   ? 
_reflns.pdbx_R_split                                   ? 
_reflns.pdbx_Rmerge_I_obs                              0.170 
_reflns.pdbx_Rmerge_I_all                              ? 
_reflns.pdbx_Rsym_value                                ? 
_reflns.pdbx_CC_split_method                           ? 
_reflns.pdbx_aniso_diffraction_limit_axis_1_ortho[1]   ? 
_reflns.pdbx_aniso_diffraction_limit_axis_1_ortho[2]   ? 
_reflns.pdbx_aniso_diffraction_limit_axis_1_ortho[3]   ? 
_reflns.pdbx_aniso_diffraction_limit_axis_2_ortho[1]   ? 
_reflns.pdbx_aniso_diffraction_limit_axis_2_ortho[2]   ? 
_reflns.pdbx_aniso_diffraction_limit_axis_2_ortho[3]   ? 
_reflns.pdbx_aniso_diffraction_limit_axis_3_ortho[1]   ? 
_reflns.pdbx_aniso_diffraction_limit_axis_3_ortho[2]   ? 
_reflns.pdbx_aniso_diffraction_limit_axis_3_ortho[3]   ? 
_reflns.pdbx_aniso_diffraction_limit_1                 ? 
_reflns.pdbx_aniso_diffraction_limit_2                 ? 
_reflns.pdbx_aniso_diffraction_limit_3                 ? 
_reflns.pdbx_aniso_B_tensor_eigenvector_1_ortho[1]     ? 
_reflns.pdbx_aniso_B_tensor_eigenvector_1_ortho[2]     ? 
_reflns.pdbx_aniso_B_tensor_eigenvector_1_ortho[3]     ? 
_reflns.pdbx_aniso_B_tensor_eigenvector_2_ortho[1]     ? 
_reflns.pdbx_aniso_B_tensor_eigenvector_2_ortho[2]     ? 
_reflns.pdbx_aniso_B_tensor_eigenvector_2_ortho[3]     ? 
_reflns.pdbx_aniso_B_tensor_eigenvector_3_ortho[1]     ? 
_reflns.pdbx_aniso_B_tensor_eigenvector_3_ortho[2]     ? 
_reflns.pdbx_aniso_B_tensor_eigenvector_3_ortho[3]     ? 
_reflns.pdbx_aniso_B_tensor_eigenvalue_1               ? 
_reflns.pdbx_aniso_B_tensor_eigenvalue_2               ? 
_reflns.pdbx_aniso_B_tensor_eigenvalue_3               ? 
_reflns.pdbx_orthogonalization_convention              ? 
_reflns.pdbx_percent_possible_ellipsoidal              ? 
_reflns.pdbx_percent_possible_spherical                ? 
_reflns.pdbx_percent_possible_ellipsoidal_anomalous    ? 
_reflns.pdbx_percent_possible_spherical_anomalous      ? 
_reflns.pdbx_redundancy_anomalous                      ? 
_reflns.pdbx_CC_half_anomalous                         ? 
_reflns.pdbx_absDiff_over_sigma_anomalous              ? 
_reflns.pdbx_percent_possible_anomalous                ? 
_reflns.pdbx_observed_signal_threshold                 ? 
_reflns.pdbx_signal_type                               ? 
_reflns.pdbx_signal_details                            ? 
_reflns.pdbx_signal_software_id                        ? 
# 
_reflns_shell.d_res_high                                    1.60 
_reflns_shell.d_res_low                                     1.63 
_reflns_shell.meanI_over_sigI_all                           ? 
_reflns_shell.meanI_over_sigI_obs                           ? 
_reflns_shell.number_measured_all                           41732 
_reflns_shell.number_measured_obs                           ? 
_reflns_shell.number_possible                               ? 
_reflns_shell.number_unique_all                             ? 
_reflns_shell.number_unique_obs                             2380 
_reflns_shell.percent_possible_obs                          100.0 
_reflns_shell.Rmerge_F_all                                  ? 
_reflns_shell.Rmerge_F_obs                                  ? 
_reflns_shell.meanI_over_sigI_gt                            ? 
_reflns_shell.meanI_over_uI_all                             ? 
_reflns_shell.meanI_over_uI_gt                              ? 
_reflns_shell.number_measured_gt                            ? 
_reflns_shell.number_unique_gt                              ? 
_reflns_shell.percent_possible_gt                           ? 
_reflns_shell.Rmerge_F_gt                                   ? 
_reflns_shell.Rmerge_I_gt                                   ? 
_reflns_shell.pdbx_redundancy                               17.5 
_reflns_shell.pdbx_chi_squared                              0.97 
_reflns_shell.pdbx_netI_over_sigmaI_all                     ? 
_reflns_shell.pdbx_netI_over_sigmaI_obs                     1.3 
_reflns_shell.pdbx_Rrim_I_all                               3.165 
_reflns_shell.pdbx_Rpim_I_all                               0.750 
_reflns_shell.pdbx_rejects                                  ? 
_reflns_shell.pdbx_ordinal                                  1 
_reflns_shell.pdbx_diffrn_id                                1 
_reflns_shell.pdbx_CC_half                                  0.295 
_reflns_shell.pdbx_CC_star                                  ? 
_reflns_shell.pdbx_R_split                                  ? 
_reflns_shell.percent_possible_all                          ? 
_reflns_shell.Rmerge_I_all                                  ? 
_reflns_shell.Rmerge_I_obs                                  3.074 
_reflns_shell.pdbx_Rsym_value                               ? 
_reflns_shell.pdbx_percent_possible_ellipsoidal             ? 
_reflns_shell.pdbx_percent_possible_spherical               ? 
_reflns_shell.pdbx_percent_possible_ellipsoidal_anomalous   ? 
_reflns_shell.pdbx_percent_possible_spherical_anomalous     ? 
_reflns_shell.pdbx_redundancy_anomalous                     ? 
_reflns_shell.pdbx_CC_half_anomalous                        ? 
_reflns_shell.pdbx_absDiff_over_sigma_anomalous             ? 
_reflns_shell.pdbx_percent_possible_anomalous               ? 
# 
_refine.aniso_B[1][1]                            ? 
_refine.aniso_B[1][2]                            ? 
_refine.aniso_B[1][3]                            ? 
_refine.aniso_B[2][2]                            ? 
_refine.aniso_B[2][3]                            ? 
_refine.aniso_B[3][3]                            ? 
_refine.B_iso_max                                ? 
_refine.B_iso_mean                               ? 
_refine.B_iso_min                                ? 
_refine.correlation_coeff_Fo_to_Fc               ? 
_refine.correlation_coeff_Fo_to_Fc_free          ? 
_refine.details                                  ? 
_refine.diff_density_max                         ? 
_refine.diff_density_max_esd                     ? 
_refine.diff_density_min                         ? 
_refine.diff_density_min_esd                     ? 
_refine.diff_density_rms                         ? 
_refine.diff_density_rms_esd                     ? 
_refine.entry_id                                 9S27 
_refine.pdbx_refine_id                           'X-RAY DIFFRACTION' 
_refine.ls_abs_structure_details                 ? 
_refine.ls_abs_structure_Flack                   ? 
_refine.ls_abs_structure_Flack_esd               ? 
_refine.ls_abs_structure_Rogers                  ? 
_refine.ls_abs_structure_Rogers_esd              ? 
_refine.ls_d_res_high                            1.60 
_refine.ls_d_res_low                             77.73 
_refine.ls_extinction_coef                       ? 
_refine.ls_extinction_coef_esd                   ? 
_refine.ls_extinction_expression                 ? 
_refine.ls_extinction_method                     ? 
_refine.ls_goodness_of_fit_all                   ? 
_refine.ls_goodness_of_fit_all_esd               ? 
_refine.ls_goodness_of_fit_obs                   ? 
_refine.ls_goodness_of_fit_obs_esd               ? 
_refine.ls_hydrogen_treatment                    ? 
_refine.ls_matrix_type                           ? 
_refine.ls_number_constraints                    ? 
_refine.ls_number_parameters                     ? 
_refine.ls_number_reflns_all                     ? 
_refine.ls_number_reflns_obs                     48988 
_refine.ls_number_reflns_R_free                  2444 
_refine.ls_number_reflns_R_work                  ? 
_refine.ls_number_restraints                     ? 
_refine.ls_percent_reflns_obs                    99.98 
_refine.ls_percent_reflns_R_free                 4.99 
_refine.ls_R_factor_all                          ? 
_refine.ls_R_factor_obs                          0.1814 
_refine.ls_R_factor_R_free                       0.1938 
_refine.ls_R_factor_R_free_error                 ? 
_refine.ls_R_factor_R_free_error_details         ? 
_refine.ls_R_factor_R_work                       0.1807 
_refine.ls_R_Fsqd_factor_obs                     ? 
_refine.ls_R_I_factor_obs                        ? 
_refine.ls_redundancy_reflns_all                 ? 
_refine.ls_redundancy_reflns_obs                 ? 
_refine.ls_restrained_S_all                      ? 
_refine.ls_restrained_S_obs                      ? 
_refine.ls_shift_over_esd_max                    ? 
_refine.ls_shift_over_esd_mean                   ? 
_refine.ls_structure_factor_coef                 ? 
_refine.ls_weighting_details                     ? 
_refine.ls_weighting_scheme                      ? 
_refine.ls_wR_factor_all                         ? 
_refine.ls_wR_factor_obs                         ? 
_refine.ls_wR_factor_R_free                      ? 
_refine.ls_wR_factor_R_work                      ? 
_refine.occupancy_max                            ? 
_refine.occupancy_min                            ? 
_refine.solvent_model_details                    'FLAT BULK SOLVENT MODEL' 
_refine.solvent_model_param_bsol                 ? 
_refine.solvent_model_param_ksol                 ? 
_refine.correlation_coeff_I_to_Fcsqd_work        ? 
_refine.correlation_coeff_I_to_Fcsqd_free        ? 
_refine.pdbx_R_complete                          ? 
_refine.ls_R_factor_gt                           ? 
_refine.ls_goodness_of_fit_gt                    ? 
_refine.ls_goodness_of_fit_ref                   ? 
_refine.ls_shift_over_su_max                     ? 
_refine.ls_shift_over_su_max_lt                  ? 
_refine.ls_shift_over_su_mean                    ? 
_refine.ls_shift_over_su_mean_lt                 ? 
_refine.pdbx_ls_sigma_I                          ? 
_refine.pdbx_ls_sigma_F                          1.35 
_refine.pdbx_ls_sigma_Fsqd                       ? 
_refine.pdbx_data_cutoff_high_absF               ? 
_refine.pdbx_data_cutoff_high_rms_absF           ? 
_refine.pdbx_data_cutoff_low_absF                ? 
_refine.pdbx_isotropic_thermal_model             ? 
_refine.pdbx_ls_cross_valid_method               'FREE R-VALUE' 
_refine.pdbx_method_to_determine_struct          'MOLECULAR REPLACEMENT' 
_refine.pdbx_starting_model                      ? 
_refine.pdbx_stereochemistry_target_values       ML 
_refine.pdbx_R_Free_selection_details            ? 
_refine.pdbx_stereochem_target_val_spec_case     ? 
_refine.pdbx_overall_ESU_R                       ? 
_refine.pdbx_overall_ESU_R_Free                  ? 
_refine.pdbx_solvent_vdw_probe_radii             1.10 
_refine.pdbx_solvent_ion_probe_radii             ? 
_refine.pdbx_solvent_shrinkage_radii             0.90 
_refine.pdbx_real_space_R                        ? 
_refine.pdbx_density_correlation                 ? 
_refine.pdbx_pd_number_of_powder_patterns        ? 
_refine.pdbx_pd_number_of_points                 ? 
_refine.pdbx_pd_meas_number_of_points            ? 
_refine.pdbx_pd_proc_ls_prof_R_factor            ? 
_refine.pdbx_pd_proc_ls_prof_wR_factor           ? 
_refine.pdbx_pd_Marquardt_correlation_coeff      ? 
_refine.pdbx_pd_Fsqrd_R_factor                   ? 
_refine.pdbx_pd_ls_matrix_band_width             ? 
_refine.pdbx_overall_phase_error                 21.76 
_refine.pdbx_overall_SU_R_free_Cruickshank_DPI   ? 
_refine.pdbx_overall_SU_R_free_Blow_DPI          ? 
_refine.pdbx_overall_SU_R_Blow_DPI               ? 
_refine.pdbx_TLS_residual_ADP_flag               ? 
_refine.pdbx_diffrn_id                           1 
_refine.overall_SU_B                             ? 
_refine.overall_SU_ML                            0.22 
_refine.overall_SU_R_Cruickshank_DPI             ? 
_refine.overall_SU_R_free                        ? 
_refine.overall_FOM_free_R_set                   ? 
_refine.overall_FOM_work_R_set                   ? 
_refine.pdbx_average_fsc_overall                 ? 
_refine.pdbx_average_fsc_work                    ? 
_refine.pdbx_average_fsc_free                    ? 
# 
_refine_hist.pdbx_refine_id                   'X-RAY DIFFRACTION' 
_refine_hist.cycle_id                         LAST 
_refine_hist.pdbx_number_atoms_protein        2236 
_refine_hist.pdbx_number_atoms_nucleic_acid   0 
_refine_hist.pdbx_number_atoms_ligand         13 
_refine_hist.number_atoms_solvent             228 
_refine_hist.number_atoms_total               2477 
_refine_hist.d_res_high                       1.60 
_refine_hist.d_res_low                        77.73 
# 
loop_
_refine_ls_restr.pdbx_refine_id 
_refine_ls_restr.criterion 
_refine_ls_restr.dev_ideal 
_refine_ls_restr.dev_ideal_target 
_refine_ls_restr.number 
_refine_ls_restr.rejects 
_refine_ls_restr.type 
_refine_ls_restr.weight 
_refine_ls_restr.pdbx_Zscore 
_refine_ls_restr.pdbx_restraint_function 
'X-RAY DIFFRACTION' ? 0.007  ? 2350 ? f_bond_d           ? ? ? 
'X-RAY DIFFRACTION' ? 0.908  ? 3216 ? f_angle_d          ? ? ? 
'X-RAY DIFFRACTION' ? 12.233 ? 910  ? f_dihedral_angle_d ? ? ? 
'X-RAY DIFFRACTION' ? 0.057  ? 369  ? f_chiral_restr     ? ? ? 
'X-RAY DIFFRACTION' ? 0.009  ? 417  ? f_plane_restr      ? ? ? 
# 
loop_
_refine_ls_shell.pdbx_refine_id 
_refine_ls_shell.d_res_high 
_refine_ls_shell.d_res_low 
_refine_ls_shell.number_reflns_all 
_refine_ls_shell.number_reflns_obs 
_refine_ls_shell.number_reflns_R_free 
_refine_ls_shell.number_reflns_R_work 
_refine_ls_shell.percent_reflns_obs 
_refine_ls_shell.percent_reflns_R_free 
_refine_ls_shell.R_factor_all 
_refine_ls_shell.R_factor_obs 
_refine_ls_shell.R_factor_R_free_error 
_refine_ls_shell.R_factor_R_work 
_refine_ls_shell.redundancy_reflns_all 
_refine_ls_shell.redundancy_reflns_obs 
_refine_ls_shell.wR_factor_all 
_refine_ls_shell.wR_factor_obs 
_refine_ls_shell.wR_factor_R_free 
_refine_ls_shell.wR_factor_R_work 
_refine_ls_shell.pdbx_R_complete 
_refine_ls_shell.correlation_coeff_Fo_to_Fc 
_refine_ls_shell.correlation_coeff_Fo_to_Fc_free 
_refine_ls_shell.correlation_coeff_I_to_Fcsqd_work 
_refine_ls_shell.correlation_coeff_I_to_Fcsqd_free 
_refine_ls_shell.pdbx_total_number_of_bins_used 
_refine_ls_shell.pdbx_phase_error 
_refine_ls_shell.pdbx_fsc_work 
_refine_ls_shell.pdbx_fsc_free 
_refine_ls_shell.R_factor_R_free 
'X-RAY DIFFRACTION' 1.60 1.63  . . 158 2678 100.00 . . . . 0.3272 . . . . . . . . . . . . . . . 0.3352 
'X-RAY DIFFRACTION' 1.63 1.67  . . 136 2721 100.00 . . . . 0.3131 . . . . . . . . . . . . . . . 0.3717 
'X-RAY DIFFRACTION' 1.67 1.71  . . 144 2681 100.00 . . . . 0.3036 . . . . . . . . . . . . . . . 0.3483 
'X-RAY DIFFRACTION' 1.71 1.75  . . 149 2719 100.00 . . . . 0.2794 . . . . . . . . . . . . . . . 0.2769 
'X-RAY DIFFRACTION' 1.75 1.80  . . 135 2730 100.00 . . . . 0.2761 . . . . . . . . . . . . . . . 0.3222 
'X-RAY DIFFRACTION' 1.80 1.85  . . 130 2698 100.00 . . . . 0.2545 . . . . . . . . . . . . . . . 0.2711 
'X-RAY DIFFRACTION' 1.85 1.91  . . 151 2731 100.00 . . . . 0.2127 . . . . . . . . . . . . . . . 0.2357 
'X-RAY DIFFRACTION' 1.91 1.98  . . 136 2710 100.00 . . . . 0.1858 . . . . . . . . . . . . . . . 0.2189 
'X-RAY DIFFRACTION' 1.98 2.06  . . 146 2730 100.00 . . . . 0.1684 . . . . . . . . . . . . . . . 0.2221 
'X-RAY DIFFRACTION' 2.06 2.15  . . 133 2747 100.00 . . . . 0.1714 . . . . . . . . . . . . . . . 0.1887 
'X-RAY DIFFRACTION' 2.15 2.26  . . 130 2746 100.00 . . . . 0.1777 . . . . . . . . . . . . . . . 0.2232 
'X-RAY DIFFRACTION' 2.26 2.41  . . 134 2720 100.00 . . . . 0.1615 . . . . . . . . . . . . . . . 0.1858 
'X-RAY DIFFRACTION' 2.41 2.59  . . 150 2753 100.00 . . . . 0.1678 . . . . . . . . . . . . . . . 0.1973 
'X-RAY DIFFRACTION' 2.59 2.85  . . 146 2757 100.00 . . . . 0.1778 . . . . . . . . . . . . . . . 0.2050 
'X-RAY DIFFRACTION' 2.85 3.26  . . 141 2762 100.00 . . . . 0.1709 . . . . . . . . . . . . . . . 0.1826 
'X-RAY DIFFRACTION' 3.27 4.11  . . 169 2764 100.00 . . . . 0.1404 . . . . . . . . . . . . . . . 0.1405 
'X-RAY DIFFRACTION' 4.11 77.73 . . 156 2897 100.00 . . . . 0.1631 . . . . . . . . . . . . . . . 0.1563 
# 
_struct.entry_id                     9S27 
_struct.title                        
'Crystal structure of human SIRT3 in complex with the covalent adduct of peptide triazole inhibitor LTDi1 and ADP-ribose' 
_struct.pdbx_model_details           ? 
_struct.pdbx_formula_weight          ? 
_struct.pdbx_formula_weight_method   ? 
_struct.pdbx_model_type_details      ? 
_struct.pdbx_CASP_flag               N 
# 
_struct_keywords.entry_id        9S27 
_struct_keywords.text            'Sirtuins, Mechanistic Inhibitor, Deacetylation, Covalent adduct, HYDROLASE' 
_struct_keywords.pdbx_keywords   HYDROLASE 
# 
loop_
_struct_asym.id 
_struct_asym.pdbx_blank_PDB_chainid_flag 
_struct_asym.pdbx_modified 
_struct_asym.entity_id 
_struct_asym.details 
A N N 1 ? 
B N N 2 ? 
C N N 3 ? 
D N N 4 ? 
E N N 4 ? 
F N N 5 ? 
G N N 6 ? 
H N N 6 ? 
# 
loop_
_struct_ref.id 
_struct_ref.db_name 
_struct_ref.db_code 
_struct_ref.pdbx_db_accession 
_struct_ref.pdbx_db_isoform 
_struct_ref.entity_id 
_struct_ref.pdbx_seq_one_letter_code 
_struct_ref.pdbx_align_begin 
1 UNP SIR3_HUMAN Q9NTG7 ? 1 
;SDKGKLSLQDVAELIRARACQRVVVMVGAGISTPSGIPDFRSPGSGLYSNLQQYDLPYPEAIFELPFFFHNPKPFFTLAK
ELYPGNYKPNVTHYFLRLLHDKGLLLRLYTQNIDGLERVSGIPASKLVEAHGTFASATCTVCQRPFPGEDIRADVMADRV
PRCPVCTGVVKPDIVFFGEPLPQRFLLHVVDFPMADLLLILGTSLEVEPFASLTEAVRSSVPRLLINRDLVGPLAWHPRS
RDVAQLGDVVHGVESLVELLGWTEEMRDLVQRETGKLD
;
118 
2 PDB 9S27       9S27   ? 2 ? 1   
# 
loop_
_struct_ref_seq.align_id 
_struct_ref_seq.ref_id 
_struct_ref_seq.pdbx_PDB_id_code 
_struct_ref_seq.pdbx_strand_id 
_struct_ref_seq.seq_align_beg 
_struct_ref_seq.pdbx_seq_align_beg_ins_code 
_struct_ref_seq.seq_align_end 
_struct_ref_seq.pdbx_seq_align_end_ins_code 
_struct_ref_seq.pdbx_db_accession 
_struct_ref_seq.db_align_beg 
_struct_ref_seq.pdbx_db_align_beg_ins_code 
_struct_ref_seq.db_align_end 
_struct_ref_seq.pdbx_db_align_end_ins_code 
_struct_ref_seq.pdbx_auth_seq_align_beg 
_struct_ref_seq.pdbx_auth_seq_align_end 
1 1 9S27 A 4 ? 281 ? Q9NTG7 118 ? 395 ? 118 395 
2 2 9S27 B 1 ? 9   ? 9S27   -4  ? 4   ? -4  4   
# 
loop_
_struct_ref_seq_dif.align_id 
_struct_ref_seq_dif.pdbx_pdb_id_code 
_struct_ref_seq_dif.mon_id 
_struct_ref_seq_dif.pdbx_pdb_strand_id 
_struct_ref_seq_dif.seq_num 
_struct_ref_seq_dif.pdbx_pdb_ins_code 
_struct_ref_seq_dif.pdbx_seq_db_name 
_struct_ref_seq_dif.pdbx_seq_db_accession_code 
_struct_ref_seq_dif.db_mon_id 
_struct_ref_seq_dif.pdbx_seq_db_seq_num 
_struct_ref_seq_dif.details 
_struct_ref_seq_dif.pdbx_auth_seq_num 
_struct_ref_seq_dif.pdbx_ordinal 
1 9S27 GLY A 1 ? UNP Q9NTG7 ? ? 'expression tag' 115 1 
1 9S27 HIS A 2 ? UNP Q9NTG7 ? ? 'expression tag' 116 2 
1 9S27 MET A 3 ? UNP Q9NTG7 ? ? 'expression tag' 117 3 
# 
_pdbx_struct_assembly.id                   1 
_pdbx_struct_assembly.details              author_defined_assembly 
_pdbx_struct_assembly.method_details       ? 
_pdbx_struct_assembly.oligomeric_details   dimeric 
_pdbx_struct_assembly.oligomeric_count     2 
# 
loop_
_pdbx_struct_assembly_prop.biol_id 
_pdbx_struct_assembly_prop.type 
_pdbx_struct_assembly_prop.value 
_pdbx_struct_assembly_prop.details 
1 'ABSA (A^2)' 2920  ? 
1 MORE         -4    ? 
1 'SSA (A^2)'  12650 ? 
# 
_pdbx_struct_assembly_gen.assembly_id       1 
_pdbx_struct_assembly_gen.oper_expression   1 
_pdbx_struct_assembly_gen.asym_id_list      A,B,C,D,E,F,G,H 
# 
_pdbx_struct_assembly_auth_evidence.id                     1 
_pdbx_struct_assembly_auth_evidence.assembly_id            1 
_pdbx_struct_assembly_auth_evidence.experimental_support   'gel filtration' 
_pdbx_struct_assembly_auth_evidence.details                ? 
# 
_pdbx_struct_oper_list.id                   1 
_pdbx_struct_oper_list.type                 'identity operation' 
_pdbx_struct_oper_list.name                 1_555 
_pdbx_struct_oper_list.symmetry_operation   x,y,z 
_pdbx_struct_oper_list.matrix[1][1]         1.0000000000 
_pdbx_struct_oper_list.matrix[1][2]         0.0000000000 
_pdbx_struct_oper_list.matrix[1][3]         0.0000000000 
_pdbx_struct_oper_list.vector[1]            0.0000000000 
_pdbx_struct_oper_list.matrix[2][1]         0.0000000000 
_pdbx_struct_oper_list.matrix[2][2]         1.0000000000 
_pdbx_struct_oper_list.matrix[2][3]         0.0000000000 
_pdbx_struct_oper_list.vector[2]            0.0000000000 
_pdbx_struct_oper_list.matrix[3][1]         0.0000000000 
_pdbx_struct_oper_list.matrix[3][2]         0.0000000000 
_pdbx_struct_oper_list.matrix[3][3]         1.0000000000 
_pdbx_struct_oper_list.vector[3]            0.0000000000 
# 
loop_
_struct_conf.conf_type_id 
_struct_conf.id 
_struct_conf.pdbx_PDB_helix_id 
_struct_conf.beg_label_comp_id 
_struct_conf.beg_label_asym_id 
_struct_conf.beg_label_seq_id 
_struct_conf.pdbx_beg_PDB_ins_code 
_struct_conf.end_label_comp_id 
_struct_conf.end_label_asym_id 
_struct_conf.end_label_seq_id 
_struct_conf.pdbx_end_PDB_ins_code 
_struct_conf.beg_auth_comp_id 
_struct_conf.beg_auth_asym_id 
_struct_conf.beg_auth_seq_id 
_struct_conf.end_auth_comp_id 
_struct_conf.end_auth_asym_id 
_struct_conf.end_auth_seq_id 
_struct_conf.pdbx_PDB_helix_class 
_struct_conf.details 
_struct_conf.pdbx_PDB_helix_length 
HELX_P HELX_P1  AA1 SER A 10  ? ALA A 20  ? SER A 124 ALA A 134 1 ? 11 
HELX_P HELX_P2  AA2 ALA A 32  ? GLY A 39  ? ALA A 146 GLY A 153 5 ? 8  
HELX_P HELX_P3  AA3 GLY A 49  ? ASN A 53  ? GLY A 163 ASN A 167 5 ? 5  
HELX_P HELX_P4  AA4 TYR A 61  ? PHE A 66  ? TYR A 175 PHE A 180 5 ? 6  
HELX_P HELX_P5  AA5 GLU A 67  ? ASN A 74  ? GLU A 181 ASN A 188 1 ? 8  
HELX_P HELX_P6  AA6 PRO A 75  ? TYR A 86  ? PRO A 189 TYR A 200 1 ? 12 
HELX_P HELX_P7  AA7 ASN A 93  ? LYS A 105 ? ASN A 207 LYS A 219 1 ? 13 
HELX_P HELX_P8  AA8 GLY A 118 ? SER A 123 ? GLY A 232 SER A 237 1 ? 6  
HELX_P HELX_P9  AA9 PRO A 126 ? SER A 128 ? PRO A 240 SER A 242 5 ? 3  
HELX_P HELX_P10 AB1 GLY A 151 ? ALA A 160 ? GLY A 265 ALA A 274 1 ? 10 
HELX_P HELX_P11 AB2 PRO A 185 ? LEU A 189 ? PRO A 299 LEU A 303 5 ? 5  
HELX_P HELX_P12 AB3 LEU A 190 ? ALA A 198 ? LEU A 304 ALA A 312 1 ? 9  
HELX_P HELX_P13 AB4 PHE A 213 ? ALA A 219 ? PHE A 327 ALA A 333 5 ? 7  
HELX_P HELX_P14 AB5 VAL A 234 ? HIS A 240 ? VAL A 348 HIS A 354 1 ? 7  
HELX_P HELX_P15 AB6 ASP A 251 ? GLY A 264 ? ASP A 365 GLY A 378 1 ? 14 
HELX_P HELX_P16 AB7 TRP A 265 ? THR A 277 ? TRP A 379 THR A 391 1 ? 13 
# 
_struct_conf_type.id          HELX_P 
_struct_conf_type.criteria    ? 
_struct_conf_type.reference   ? 
# 
loop_
_struct_conn.id 
_struct_conn.conn_type_id 
_struct_conn.pdbx_leaving_atom_flag 
_struct_conn.pdbx_PDB_id 
_struct_conn.ptnr1_label_asym_id 
_struct_conn.ptnr1_label_comp_id 
_struct_conn.ptnr1_label_seq_id 
_struct_conn.ptnr1_label_atom_id 
_struct_conn.pdbx_ptnr1_label_alt_id 
_struct_conn.pdbx_ptnr1_PDB_ins_code 
_struct_conn.pdbx_ptnr1_standard_comp_id 
_struct_conn.ptnr1_symmetry 
_struct_conn.ptnr2_label_asym_id 
_struct_conn.ptnr2_label_comp_id 
_struct_conn.ptnr2_label_seq_id 
_struct_conn.ptnr2_label_atom_id 
_struct_conn.pdbx_ptnr2_label_alt_id 
_struct_conn.pdbx_ptnr2_PDB_ins_code 
_struct_conn.ptnr1_auth_asym_id 
_struct_conn.ptnr1_auth_comp_id 
_struct_conn.ptnr1_auth_seq_id 
_struct_conn.ptnr2_auth_asym_id 
_struct_conn.ptnr2_auth_comp_id 
_struct_conn.ptnr2_auth_seq_id 
_struct_conn.ptnr2_symmetry 
_struct_conn.pdbx_ptnr3_label_atom_id 
_struct_conn.pdbx_ptnr3_label_seq_id 
_struct_conn.pdbx_ptnr3_label_comp_id 
_struct_conn.pdbx_ptnr3_label_asym_id 
_struct_conn.pdbx_ptnr3_label_alt_id 
_struct_conn.pdbx_ptnr3_PDB_ins_code 
_struct_conn.details 
_struct_conn.pdbx_dist_value 
_struct_conn.pdbx_value_order 
_struct_conn.pdbx_role 
covale1 covale none ? B ALA 6   CB ? ? ? 1_555 F A1JK8 . C60 ? ? B ALA 1   B A1JK8 101 1_555 ? ? ? ? ? ? ? 1.527 ? ? 
metalc1 metalc ?    ? A CYS 142 SG ? ? ? 1_555 C ZN    . ZN  ? ? A CYS 256 A ZN    401 1_555 ? ? ? ? ? ? ? 2.362 ? ? 
metalc2 metalc ?    ? A CYS 145 SG ? ? ? 1_555 C ZN    . ZN  ? ? A CYS 259 A ZN    401 1_555 ? ? ? ? ? ? ? 2.300 ? ? 
metalc3 metalc ?    ? A CYS 166 SG ? ? ? 1_555 C ZN    . ZN  ? ? A CYS 280 A ZN    401 1_555 ? ? ? ? ? ? ? 2.353 ? ? 
metalc4 metalc ?    ? A CYS 169 SG ? ? ? 1_555 C ZN    . ZN  ? ? A CYS 283 A ZN    401 1_555 ? ? ? ? ? ? ? 2.319 ? ? 
# 
loop_
_struct_conn_type.id 
_struct_conn_type.criteria 
_struct_conn_type.reference 
covale ? ? 
metalc ? ? 
# 
loop_
_pdbx_struct_conn_angle.id 
_pdbx_struct_conn_angle.ptnr1_label_atom_id 
_pdbx_struct_conn_angle.ptnr1_label_alt_id 
_pdbx_struct_conn_angle.ptnr1_label_asym_id 
_pdbx_struct_conn_angle.ptnr1_label_comp_id 
_pdbx_struct_conn_angle.ptnr1_label_seq_id 
_pdbx_struct_conn_angle.ptnr1_auth_atom_id 
_pdbx_struct_conn_angle.ptnr1_auth_asym_id 
_pdbx_struct_conn_angle.ptnr1_auth_comp_id 
_pdbx_struct_conn_angle.ptnr1_auth_seq_id 
_pdbx_struct_conn_angle.ptnr1_PDB_ins_code 
_pdbx_struct_conn_angle.ptnr1_symmetry 
_pdbx_struct_conn_angle.ptnr2_label_atom_id 
_pdbx_struct_conn_angle.ptnr2_label_alt_id 
_pdbx_struct_conn_angle.ptnr2_label_asym_id 
_pdbx_struct_conn_angle.ptnr2_label_comp_id 
_pdbx_struct_conn_angle.ptnr2_label_seq_id 
_pdbx_struct_conn_angle.ptnr2_auth_atom_id 
_pdbx_struct_conn_angle.ptnr2_auth_asym_id 
_pdbx_struct_conn_angle.ptnr2_auth_comp_id 
_pdbx_struct_conn_angle.ptnr2_auth_seq_id 
_pdbx_struct_conn_angle.ptnr2_PDB_ins_code 
_pdbx_struct_conn_angle.ptnr2_symmetry 
_pdbx_struct_conn_angle.ptnr3_label_atom_id 
_pdbx_struct_conn_angle.ptnr3_label_alt_id 
_pdbx_struct_conn_angle.ptnr3_label_asym_id 
_pdbx_struct_conn_angle.ptnr3_label_comp_id 
_pdbx_struct_conn_angle.ptnr3_label_seq_id 
_pdbx_struct_conn_angle.ptnr3_auth_atom_id 
_pdbx_struct_conn_angle.ptnr3_auth_asym_id 
_pdbx_struct_conn_angle.ptnr3_auth_comp_id 
_pdbx_struct_conn_angle.ptnr3_auth_seq_id 
_pdbx_struct_conn_angle.ptnr3_PDB_ins_code 
_pdbx_struct_conn_angle.ptnr3_symmetry 
_pdbx_struct_conn_angle.value 
_pdbx_struct_conn_angle.value_esd 
1 SG ? A CYS 142 ? A CYS 256 ? 1_555 ZN ? C ZN . ? A ZN 401 ? 1_555 SG ? A CYS 145 ? A CYS 259 ? 1_555 107.8 ? 
2 SG ? A CYS 142 ? A CYS 256 ? 1_555 ZN ? C ZN . ? A ZN 401 ? 1_555 SG ? A CYS 166 ? A CYS 280 ? 1_555 108.2 ? 
3 SG ? A CYS 145 ? A CYS 259 ? 1_555 ZN ? C ZN . ? A ZN 401 ? 1_555 SG ? A CYS 166 ? A CYS 280 ? 1_555 108.6 ? 
4 SG ? A CYS 142 ? A CYS 256 ? 1_555 ZN ? C ZN . ? A ZN 401 ? 1_555 SG ? A CYS 169 ? A CYS 283 ? 1_555 96.5  ? 
5 SG ? A CYS 145 ? A CYS 259 ? 1_555 ZN ? C ZN . ? A ZN 401 ? 1_555 SG ? A CYS 169 ? A CYS 283 ? 1_555 119.2 ? 
6 SG ? A CYS 166 ? A CYS 280 ? 1_555 ZN ? C ZN . ? A ZN 401 ? 1_555 SG ? A CYS 169 ? A CYS 283 ? 1_555 115.1 ? 
# 
_pdbx_modification_feature.ordinal                            1 
_pdbx_modification_feature.label_comp_id                      A1JK8 
_pdbx_modification_feature.label_asym_id                      F 
_pdbx_modification_feature.label_seq_id                       . 
_pdbx_modification_feature.label_alt_id                       ? 
_pdbx_modification_feature.modified_residue_label_comp_id     ALA 
_pdbx_modification_feature.modified_residue_label_asym_id     B 
_pdbx_modification_feature.modified_residue_label_seq_id      6 
_pdbx_modification_feature.modified_residue_label_alt_id      ? 
_pdbx_modification_feature.auth_comp_id                       A1JK8 
_pdbx_modification_feature.auth_asym_id                       B 
_pdbx_modification_feature.auth_seq_id                        101 
_pdbx_modification_feature.PDB_ins_code                       ? 
_pdbx_modification_feature.symmetry                           1_555 
_pdbx_modification_feature.modified_residue_auth_comp_id      ALA 
_pdbx_modification_feature.modified_residue_auth_asym_id      B 
_pdbx_modification_feature.modified_residue_auth_seq_id       1 
_pdbx_modification_feature.modified_residue_PDB_ins_code      ? 
_pdbx_modification_feature.modified_residue_symmetry          1_555 
_pdbx_modification_feature.comp_id_linking_atom               C60 
_pdbx_modification_feature.modified_residue_id_linking_atom   CB 
_pdbx_modification_feature.modified_residue_id                ALA 
_pdbx_modification_feature.ref_pcm_id                         1 
_pdbx_modification_feature.ref_comp_id                        A1JK8 
_pdbx_modification_feature.type                               None 
_pdbx_modification_feature.category                           'Covalent chemical modification' 
# 
_struct_mon_prot_cis.pdbx_id                1 
_struct_mon_prot_cis.label_comp_id          GLU 
_struct_mon_prot_cis.label_seq_id           211 
_struct_mon_prot_cis.label_asym_id          A 
_struct_mon_prot_cis.label_alt_id           . 
_struct_mon_prot_cis.pdbx_PDB_ins_code      ? 
_struct_mon_prot_cis.auth_comp_id           GLU 
_struct_mon_prot_cis.auth_seq_id            325 
_struct_mon_prot_cis.auth_asym_id           A 
_struct_mon_prot_cis.pdbx_label_comp_id_2   PRO 
_struct_mon_prot_cis.pdbx_label_seq_id_2    212 
_struct_mon_prot_cis.pdbx_label_asym_id_2   A 
_struct_mon_prot_cis.pdbx_PDB_ins_code_2    ? 
_struct_mon_prot_cis.pdbx_auth_comp_id_2    PRO 
_struct_mon_prot_cis.pdbx_auth_seq_id_2     326 
_struct_mon_prot_cis.pdbx_auth_asym_id_2    A 
_struct_mon_prot_cis.pdbx_PDB_model_num     1 
_struct_mon_prot_cis.pdbx_omega_angle       3.43 
# 
loop_
_struct_sheet.id 
_struct_sheet.type 
_struct_sheet.number_strands 
_struct_sheet.details 
AA1 ? 6 ? 
AA2 ? 3 ? 
# 
loop_
_struct_sheet_order.sheet_id 
_struct_sheet_order.range_id_1 
_struct_sheet_order.range_id_2 
_struct_sheet_order.offset 
_struct_sheet_order.sense 
AA1 1 2 ? parallel      
AA1 2 3 ? parallel      
AA1 3 4 ? parallel      
AA1 4 5 ? parallel      
AA1 5 6 ? parallel      
AA2 1 2 ? anti-parallel 
AA2 2 3 ? anti-parallel 
# 
loop_
_struct_sheet_range.sheet_id 
_struct_sheet_range.id 
_struct_sheet_range.beg_label_comp_id 
_struct_sheet_range.beg_label_asym_id 
_struct_sheet_range.beg_label_seq_id 
_struct_sheet_range.pdbx_beg_PDB_ins_code 
_struct_sheet_range.end_label_comp_id 
_struct_sheet_range.end_label_asym_id 
_struct_sheet_range.end_label_seq_id 
_struct_sheet_range.pdbx_end_PDB_ins_code 
_struct_sheet_range.beg_auth_comp_id 
_struct_sheet_range.beg_auth_asym_id 
_struct_sheet_range.beg_auth_seq_id 
_struct_sheet_range.end_auth_comp_id 
_struct_sheet_range.end_auth_asym_id 
_struct_sheet_range.end_auth_seq_id 
AA1 1 LEU A 130 ? GLU A 132 ? LEU A 244 GLU A 246 
AA1 2 LEU A 108 ? THR A 113 ? LEU A 222 THR A 227 
AA1 3 VAL A 26  ? VAL A 30  ? VAL A 140 VAL A 144 
AA1 4 LEU A 200 ? LEU A 204 ? LEU A 314 LEU A 318 
AA1 5 ARG A 226 ? ASN A 230 ? ARG A 340 ASN A 344 
AA1 6 ASP A 245 ? LEU A 249 ? ASP A 359 LEU A 363 
AA2 1 PRO A 148 ? PRO A 150 ? PRO A 262 PRO A 264 
AA2 2 GLY A 135 ? CYS A 142 ? GLY A 249 CYS A 256 
AA2 3 VAL A 173 ? ILE A 177 ? VAL A 287 ILE A 291 
# 
loop_
_pdbx_struct_sheet_hbond.sheet_id 
_pdbx_struct_sheet_hbond.range_id_1 
_pdbx_struct_sheet_hbond.range_id_2 
_pdbx_struct_sheet_hbond.range_1_label_atom_id 
_pdbx_struct_sheet_hbond.range_1_label_comp_id 
_pdbx_struct_sheet_hbond.range_1_label_asym_id 
_pdbx_struct_sheet_hbond.range_1_label_seq_id 
_pdbx_struct_sheet_hbond.range_1_PDB_ins_code 
_pdbx_struct_sheet_hbond.range_1_auth_atom_id 
_pdbx_struct_sheet_hbond.range_1_auth_comp_id 
_pdbx_struct_sheet_hbond.range_1_auth_asym_id 
_pdbx_struct_sheet_hbond.range_1_auth_seq_id 
_pdbx_struct_sheet_hbond.range_2_label_atom_id 
_pdbx_struct_sheet_hbond.range_2_label_comp_id 
_pdbx_struct_sheet_hbond.range_2_label_asym_id 
_pdbx_struct_sheet_hbond.range_2_label_seq_id 
_pdbx_struct_sheet_hbond.range_2_PDB_ins_code 
_pdbx_struct_sheet_hbond.range_2_auth_atom_id 
_pdbx_struct_sheet_hbond.range_2_auth_comp_id 
_pdbx_struct_sheet_hbond.range_2_auth_asym_id 
_pdbx_struct_sheet_hbond.range_2_auth_seq_id 
AA1 1 2 O VAL A 131 ? O VAL A 245 N LEU A 111 ? N LEU A 225 
AA1 2 3 O TYR A 112 ? O TYR A 226 N VAL A 28  ? N VAL A 142 
AA1 3 4 N MET A 29  ? N MET A 143 O LEU A 202 ? O LEU A 316 
AA1 4 5 N LEU A 201 ? N LEU A 315 O LEU A 227 ? O LEU A 341 
AA1 5 6 N LEU A 228 ? N LEU A 342 O GLN A 248 ? O GLN A 362 
AA2 1 2 O PHE A 149 ? O PHE A 263 N ALA A 140 ? N ALA A 254 
AA2 2 3 N SER A 139 ? N SER A 253 O ASP A 176 ? O ASP A 290 
# 
_pdbx_entry_details.entry_id                   9S27 
_pdbx_entry_details.nonpolymer_details         ? 
_pdbx_entry_details.sequence_details           ? 
_pdbx_entry_details.compound_details           ? 
_pdbx_entry_details.source_details             ? 
_pdbx_entry_details.has_ligand_of_interest     Y 
_pdbx_entry_details.has_protein_modification   Y 
# 
loop_
_pdbx_validate_close_contact.id 
_pdbx_validate_close_contact.PDB_model_num 
_pdbx_validate_close_contact.auth_atom_id_1 
_pdbx_validate_close_contact.auth_asym_id_1 
_pdbx_validate_close_contact.auth_comp_id_1 
_pdbx_validate_close_contact.auth_seq_id_1 
_pdbx_validate_close_contact.PDB_ins_code_1 
_pdbx_validate_close_contact.label_alt_id_1 
_pdbx_validate_close_contact.auth_atom_id_2 
_pdbx_validate_close_contact.auth_asym_id_2 
_pdbx_validate_close_contact.auth_comp_id_2 
_pdbx_validate_close_contact.auth_seq_id_2 
_pdbx_validate_close_contact.PDB_ins_code_2 
_pdbx_validate_close_contact.label_alt_id_2 
_pdbx_validate_close_contact.dist 
1 1 O   A HOH 648 ? ? O A HOH 665 ? ? 2.06 
2 1 OE1 A GLU 332 ? ? O A HOH 501 ? ? 2.17 
3 1 O   A HOH 635 ? ? O A HOH 702 ? ? 2.19 
# 
loop_
_pdbx_validate_symm_contact.id 
_pdbx_validate_symm_contact.PDB_model_num 
_pdbx_validate_symm_contact.auth_atom_id_1 
_pdbx_validate_symm_contact.auth_asym_id_1 
_pdbx_validate_symm_contact.auth_comp_id_1 
_pdbx_validate_symm_contact.auth_seq_id_1 
_pdbx_validate_symm_contact.PDB_ins_code_1 
_pdbx_validate_symm_contact.label_alt_id_1 
_pdbx_validate_symm_contact.site_symmetry_1 
_pdbx_validate_symm_contact.auth_atom_id_2 
_pdbx_validate_symm_contact.auth_asym_id_2 
_pdbx_validate_symm_contact.auth_comp_id_2 
_pdbx_validate_symm_contact.auth_seq_id_2 
_pdbx_validate_symm_contact.PDB_ins_code_2 
_pdbx_validate_symm_contact.label_alt_id_2 
_pdbx_validate_symm_contact.site_symmetry_2 
_pdbx_validate_symm_contact.dist 
1 1 O   B GLY 4   ? ? 1_555 O   A HOH 527 ? ? 3_565 2.07 
2 1 NH1 A ARG 301 ? A 1_555 OE1 B GLU -4  ? ? 2_665 2.14 
3 1 O   B GLY 4   ? ? 1_555 O   A HOH 602 ? ? 3_565 2.15 
# 
loop_
_pdbx_validate_torsion.id 
_pdbx_validate_torsion.PDB_model_num 
_pdbx_validate_torsion.auth_comp_id 
_pdbx_validate_torsion.auth_asym_id 
_pdbx_validate_torsion.auth_seq_id 
_pdbx_validate_torsion.PDB_ins_code 
_pdbx_validate_torsion.label_alt_id 
_pdbx_validate_torsion.phi 
_pdbx_validate_torsion.psi 
1 1 ASN A 203 ? ? -103.56 66.71  
2 1 VAL A 258 ? ? -101.23 -60.51 
3 1 ASP A 290 ? ? -80.81  46.94  
# 
loop_
_pdbx_struct_special_symmetry.id 
_pdbx_struct_special_symmetry.PDB_model_num 
_pdbx_struct_special_symmetry.auth_asym_id 
_pdbx_struct_special_symmetry.auth_comp_id 
_pdbx_struct_special_symmetry.auth_seq_id 
_pdbx_struct_special_symmetry.PDB_ins_code 
_pdbx_struct_special_symmetry.label_asym_id 
_pdbx_struct_special_symmetry.label_comp_id 
_pdbx_struct_special_symmetry.label_seq_id 
1 1 A HOH 623 ? G HOH . 
2 1 A HOH 650 ? G HOH . 
3 1 A HOH 662 ? G HOH . 
4 1 A HOH 719 ? G HOH . 
# 
_pdbx_refine_tls.id               1 
_pdbx_refine_tls.pdbx_refine_id   'X-RAY DIFFRACTION' 
_pdbx_refine_tls.details          ? 
_pdbx_refine_tls.method           refined 
_pdbx_refine_tls.origin_x         -15.5677 
_pdbx_refine_tls.origin_y         39.5647 
_pdbx_refine_tls.origin_z         17.7436 
_pdbx_refine_tls.T[1][1]          0.1584 
_pdbx_refine_tls.T[1][1]_esd      ? 
_pdbx_refine_tls.T[1][2]          -0.0223 
_pdbx_refine_tls.T[1][2]_esd      ? 
_pdbx_refine_tls.T[1][3]          -0.0371 
_pdbx_refine_tls.T[1][3]_esd      ? 
_pdbx_refine_tls.T[2][2]          0.1306 
_pdbx_refine_tls.T[2][2]_esd      ? 
_pdbx_refine_tls.T[2][3]          -0.0042 
_pdbx_refine_tls.T[2][3]_esd      ? 
_pdbx_refine_tls.T[3][3]          0.1466 
_pdbx_refine_tls.T[3][3]_esd      ? 
_pdbx_refine_tls.L[1][1]          1.1909 
_pdbx_refine_tls.L[1][1]_esd      ? 
_pdbx_refine_tls.L[1][2]          -0.3140 
_pdbx_refine_tls.L[1][2]_esd      ? 
_pdbx_refine_tls.L[1][3]          -0.3679 
_pdbx_refine_tls.L[1][3]_esd      ? 
_pdbx_refine_tls.L[2][2]          0.8030 
_pdbx_refine_tls.L[2][2]_esd      ? 
_pdbx_refine_tls.L[2][3]          0.5322 
_pdbx_refine_tls.L[2][3]_esd      ? 
_pdbx_refine_tls.L[3][3]          1.5690 
_pdbx_refine_tls.L[3][3]_esd      ? 
_pdbx_refine_tls.S[1][1]          -0.0202 
_pdbx_refine_tls.S[1][1]_esd      ? 
_pdbx_refine_tls.S[1][2]          0.0381 
_pdbx_refine_tls.S[1][2]_esd      ? 
_pdbx_refine_tls.S[1][3]          -0.0482 
_pdbx_refine_tls.S[1][3]_esd      ? 
_pdbx_refine_tls.S[2][1]          -0.0053 
_pdbx_refine_tls.S[2][1]_esd      ? 
_pdbx_refine_tls.S[2][2]          -0.0368 
_pdbx_refine_tls.S[2][2]_esd      ? 
_pdbx_refine_tls.S[2][3]          0.0809 
_pdbx_refine_tls.S[2][3]_esd      ? 
_pdbx_refine_tls.S[3][1]          0.0800 
_pdbx_refine_tls.S[3][1]_esd      ? 
_pdbx_refine_tls.S[3][2]          -0.0932 
_pdbx_refine_tls.S[3][2]_esd      ? 
_pdbx_refine_tls.S[3][3]          0.0569 
_pdbx_refine_tls.S[3][3]_esd      ? 
# 
_pdbx_refine_tls_group.id                  1 
_pdbx_refine_tls_group.pdbx_refine_id      'X-RAY DIFFRACTION' 
_pdbx_refine_tls_group.refine_tls_id       1 
_pdbx_refine_tls_group.beg_label_asym_id   ? 
_pdbx_refine_tls_group.beg_label_seq_id    ? 
_pdbx_refine_tls_group.beg_auth_asym_id    ? 
_pdbx_refine_tls_group.beg_auth_seq_id     ? 
_pdbx_refine_tls_group.beg_PDB_ins_code    ? 
_pdbx_refine_tls_group.end_label_asym_id   ? 
_pdbx_refine_tls_group.end_label_seq_id    ? 
_pdbx_refine_tls_group.end_auth_asym_id    ? 
_pdbx_refine_tls_group.end_auth_seq_id     ? 
_pdbx_refine_tls_group.end_PDB_ins_code    ? 
_pdbx_refine_tls_group.selection           ? 
_pdbx_refine_tls_group.selection_details   all 
# 
_pdbx_distant_solvent_atoms.id                                1 
_pdbx_distant_solvent_atoms.PDB_model_num                     1 
_pdbx_distant_solvent_atoms.auth_atom_id                      O 
_pdbx_distant_solvent_atoms.label_alt_id                      ? 
_pdbx_distant_solvent_atoms.auth_asym_id                      A 
_pdbx_distant_solvent_atoms.auth_comp_id                      HOH 
_pdbx_distant_solvent_atoms.auth_seq_id                       720 
_pdbx_distant_solvent_atoms.PDB_ins_code                      ? 
_pdbx_distant_solvent_atoms.neighbor_macromolecule_distance   6.28 
_pdbx_distant_solvent_atoms.neighbor_ligand_distance          . 
# 
loop_
_pdbx_unobs_or_zero_occ_residues.id 
_pdbx_unobs_or_zero_occ_residues.PDB_model_num 
_pdbx_unobs_or_zero_occ_residues.polymer_flag 
_pdbx_unobs_or_zero_occ_residues.occupancy_flag 
_pdbx_unobs_or_zero_occ_residues.auth_asym_id 
_pdbx_unobs_or_zero_occ_residues.auth_comp_id 
_pdbx_unobs_or_zero_occ_residues.auth_seq_id 
_pdbx_unobs_or_zero_occ_residues.PDB_ins_code 
_pdbx_unobs_or_zero_occ_residues.label_asym_id 
_pdbx_unobs_or_zero_occ_residues.label_comp_id 
_pdbx_unobs_or_zero_occ_residues.label_seq_id 
1  1 Y 1 A GLY 115 ? A GLY 1   
2  1 Y 1 A HIS 116 ? A HIS 2   
3  1 Y 1 A MET 117 ? A MET 3   
4  1 Y 1 A SER 118 ? A SER 4   
5  1 Y 1 A ASP 119 ? A ASP 5   
6  1 Y 1 A LYS 120 ? A LYS 6   
7  1 Y 1 A GLY 121 ? A GLY 7   
8  1 Y 1 A GLY 392 ? A GLY 278 
9  1 Y 1 A LYS 393 ? A LYS 279 
10 1 Y 1 A LEU 394 ? A LEU 280 
11 1 Y 1 A ASP 395 ? A ASP 281 
# 
loop_
_chem_comp_atom.comp_id 
_chem_comp_atom.atom_id 
_chem_comp_atom.type_symbol 
_chem_comp_atom.pdbx_aromatic_flag 
_chem_comp_atom.pdbx_stereo_config 
_chem_comp_atom.pdbx_ordinal 
A1JK8 O7   O  N N 1   
A1JK8 C8   C  N R 2   
A1JK8 C9   C  N S 3   
A1JK8 O10  O  N N 4   
A1JK8 O13  O  N N 5   
A1JK8 C11  C  N R 6   
A1JK8 C12  C  N N 7   
A1JK8 C18  C  N N 8   
A1JK8 C19  C  N R 9   
A1JK8 C20  C  N S 10  
A1JK8 C22  C  N R 11  
A1JK8 C24  C  N R 12  
A1JK8 C26  C  Y N 13  
A1JK8 C28  C  Y N 14  
A1JK8 C30  C  Y N 15  
A1JK8 C32  C  Y N 16  
A1JK8 C34  C  Y N 17  
A1JK8 C41  C  N S 18  
A1JK8 C43  C  Y N 19  
A1JK8 C44  C  N N 20  
A1JK8 C45  C  N N 21  
A1JK8 C46  C  N N 22  
A1JK8 C47  C  N N 23  
A1JK8 C48  C  N N 24  
A1JK8 C49  C  N N 25  
A1JK8 C50  C  N N 26  
A1JK8 C51  C  N N 27  
A1JK8 C52  C  N N 28  
A1JK8 C53  C  N N 29  
A1JK8 C54  C  N N 30  
A1JK8 C55  C  N N 31  
A1JK8 C56  C  Y N 32  
A1JK8 C58  C  N N 33  
A1JK8 C59  C  N N 34  
A1JK8 C60  C  N N 35  
A1JK8 N25  N  Y N 36  
A1JK8 N27  N  Y N 37  
A1JK8 N29  N  Y N 38  
A1JK8 N31  N  N N 39  
A1JK8 N33  N  Y N 40  
A1JK8 N42  N  Y N 41  
A1JK8 N57  N  Y N 42  
A1JK8 N61  N  Y N 43  
A1JK8 O15  O  N N 44  
A1JK8 O17  O  N N 45  
A1JK8 O21  O  N N 46  
A1JK8 O23  O  N N 47  
A1JK8 O35  O  N N 48  
A1JK8 O36  O  N N 49  
A1JK8 O37  O  N N 50  
A1JK8 O38  O  N N 51  
A1JK8 O39  O  N N 52  
A1JK8 O40  O  N N 53  
A1JK8 P14  P  N N 54  
A1JK8 P16  P  N N 55  
A1JK8 H1   H  N N 56  
A1JK8 H2   H  N N 57  
A1JK8 H3   H  N N 58  
A1JK8 H4   H  N N 59  
A1JK8 H5   H  N N 60  
A1JK8 H6   H  N N 61  
A1JK8 H7   H  N N 62  
A1JK8 H8   H  N N 63  
A1JK8 H9   H  N N 64  
A1JK8 H10  H  N N 65  
A1JK8 H11  H  N N 66  
A1JK8 H12  H  N N 67  
A1JK8 H13  H  N N 68  
A1JK8 H14  H  N N 69  
A1JK8 H15  H  N N 70  
A1JK8 H16  H  N N 71  
A1JK8 H17  H  N N 72  
A1JK8 H18  H  N N 73  
A1JK8 H19  H  N N 74  
A1JK8 H20  H  N N 75  
A1JK8 H21  H  N N 76  
A1JK8 H22  H  N N 77  
A1JK8 H23  H  N N 78  
A1JK8 H24  H  N N 79  
A1JK8 H25  H  N N 80  
A1JK8 H26  H  N N 81  
A1JK8 H27  H  N N 82  
A1JK8 H28  H  N N 83  
A1JK8 H29  H  N N 84  
A1JK8 H30  H  N N 85  
A1JK8 H31  H  N N 86  
A1JK8 H32  H  N N 87  
A1JK8 H33  H  N N 88  
A1JK8 H34  H  N N 89  
A1JK8 H35  H  N N 90  
A1JK8 H36  H  N N 91  
A1JK8 H37  H  N N 92  
A1JK8 H38  H  N N 93  
A1JK8 H39  H  N N 94  
A1JK8 H40  H  N N 95  
A1JK8 H41  H  N N 96  
A1JK8 H42  H  N N 97  
A1JK8 H43  H  N N 98  
A1JK8 H44  H  N N 99  
A1JK8 H45  H  N N 100 
A1JK8 H46  H  N N 101 
A1JK8 H47  H  N N 102 
A1JK8 H48  H  N N 103 
A1JK8 H49  H  N N 104 
A1JK8 H50  H  N N 105 
A1JK8 H51  H  N N 106 
A1JK8 H52  H  N N 107 
A1JK8 H53  H  N N 108 
A1JK8 H54  H  N N 109 
A1JK8 H55  H  N N 110 
ALA   N    N  N N 111 
ALA   CA   C  N S 112 
ALA   C    C  N N 113 
ALA   O    O  N N 114 
ALA   CB   C  N N 115 
ALA   OXT  O  N N 116 
ALA   H    H  N N 117 
ALA   H2   H  N N 118 
ALA   HA   H  N N 119 
ALA   HB1  H  N N 120 
ALA   HB2  H  N N 121 
ALA   HB3  H  N N 122 
ALA   HXT  H  N N 123 
ARG   N    N  N N 124 
ARG   CA   C  N S 125 
ARG   C    C  N N 126 
ARG   O    O  N N 127 
ARG   CB   C  N N 128 
ARG   CG   C  N N 129 
ARG   CD   C  N N 130 
ARG   NE   N  N N 131 
ARG   CZ   C  N N 132 
ARG   NH1  N  N N 133 
ARG   NH2  N  N N 134 
ARG   OXT  O  N N 135 
ARG   H    H  N N 136 
ARG   H2   H  N N 137 
ARG   HA   H  N N 138 
ARG   HB2  H  N N 139 
ARG   HB3  H  N N 140 
ARG   HG2  H  N N 141 
ARG   HG3  H  N N 142 
ARG   HD2  H  N N 143 
ARG   HD3  H  N N 144 
ARG   HE   H  N N 145 
ARG   HH11 H  N N 146 
ARG   HH12 H  N N 147 
ARG   HH21 H  N N 148 
ARG   HH22 H  N N 149 
ARG   HXT  H  N N 150 
ASN   N    N  N N 151 
ASN   CA   C  N S 152 
ASN   C    C  N N 153 
ASN   O    O  N N 154 
ASN   CB   C  N N 155 
ASN   CG   C  N N 156 
ASN   OD1  O  N N 157 
ASN   ND2  N  N N 158 
ASN   OXT  O  N N 159 
ASN   H    H  N N 160 
ASN   H2   H  N N 161 
ASN   HA   H  N N 162 
ASN   HB2  H  N N 163 
ASN   HB3  H  N N 164 
ASN   HD21 H  N N 165 
ASN   HD22 H  N N 166 
ASN   HXT  H  N N 167 
ASP   N    N  N N 168 
ASP   CA   C  N S 169 
ASP   C    C  N N 170 
ASP   O    O  N N 171 
ASP   CB   C  N N 172 
ASP   CG   C  N N 173 
ASP   OD1  O  N N 174 
ASP   OD2  O  N N 175 
ASP   OXT  O  N N 176 
ASP   H    H  N N 177 
ASP   H2   H  N N 178 
ASP   HA   H  N N 179 
ASP   HB2  H  N N 180 
ASP   HB3  H  N N 181 
ASP   HD2  H  N N 182 
ASP   HXT  H  N N 183 
BU3   O6   O  N N 184 
BU3   C3   C  N R 185 
BU3   C4   C  N N 186 
BU3   C2   C  N R 187 
BU3   O5   O  N N 188 
BU3   C1   C  N N 189 
BU3   HO6  H  N N 190 
BU3   H3   H  N N 191 
BU3   H41  H  N N 192 
BU3   H42  H  N N 193 
BU3   H43  H  N N 194 
BU3   H2   H  N N 195 
BU3   HO5  H  N N 196 
BU3   H11  H  N N 197 
BU3   H12  H  N N 198 
BU3   H13  H  N N 199 
CYS   N    N  N N 200 
CYS   CA   C  N R 201 
CYS   C    C  N N 202 
CYS   O    O  N N 203 
CYS   CB   C  N N 204 
CYS   SG   S  N N 205 
CYS   OXT  O  N N 206 
CYS   H    H  N N 207 
CYS   H2   H  N N 208 
CYS   HA   H  N N 209 
CYS   HB2  H  N N 210 
CYS   HB3  H  N N 211 
CYS   HG   H  N N 212 
CYS   HXT  H  N N 213 
GLN   N    N  N N 214 
GLN   CA   C  N S 215 
GLN   C    C  N N 216 
GLN   O    O  N N 217 
GLN   CB   C  N N 218 
GLN   CG   C  N N 219 
GLN   CD   C  N N 220 
GLN   OE1  O  N N 221 
GLN   NE2  N  N N 222 
GLN   OXT  O  N N 223 
GLN   H    H  N N 224 
GLN   H2   H  N N 225 
GLN   HA   H  N N 226 
GLN   HB2  H  N N 227 
GLN   HB3  H  N N 228 
GLN   HG2  H  N N 229 
GLN   HG3  H  N N 230 
GLN   HE21 H  N N 231 
GLN   HE22 H  N N 232 
GLN   HXT  H  N N 233 
GLU   N    N  N N 234 
GLU   CA   C  N S 235 
GLU   C    C  N N 236 
GLU   O    O  N N 237 
GLU   CB   C  N N 238 
GLU   CG   C  N N 239 
GLU   CD   C  N N 240 
GLU   OE1  O  N N 241 
GLU   OE2  O  N N 242 
GLU   OXT  O  N N 243 
GLU   H    H  N N 244 
GLU   H2   H  N N 245 
GLU   HA   H  N N 246 
GLU   HB2  H  N N 247 
GLU   HB3  H  N N 248 
GLU   HG2  H  N N 249 
GLU   HG3  H  N N 250 
GLU   HE2  H  N N 251 
GLU   HXT  H  N N 252 
GLY   N    N  N N 253 
GLY   CA   C  N N 254 
GLY   C    C  N N 255 
GLY   O    O  N N 256 
GLY   OXT  O  N N 257 
GLY   H    H  N N 258 
GLY   H2   H  N N 259 
GLY   HA2  H  N N 260 
GLY   HA3  H  N N 261 
GLY   HXT  H  N N 262 
HIS   N    N  N N 263 
HIS   CA   C  N S 264 
HIS   C    C  N N 265 
HIS   O    O  N N 266 
HIS   CB   C  N N 267 
HIS   CG   C  Y N 268 
HIS   ND1  N  Y N 269 
HIS   CD2  C  Y N 270 
HIS   CE1  C  Y N 271 
HIS   NE2  N  Y N 272 
HIS   OXT  O  N N 273 
HIS   H    H  N N 274 
HIS   H2   H  N N 275 
HIS   HA   H  N N 276 
HIS   HB2  H  N N 277 
HIS   HB3  H  N N 278 
HIS   HD1  H  N N 279 
HIS   HD2  H  N N 280 
HIS   HE1  H  N N 281 
HIS   HE2  H  N N 282 
HIS   HXT  H  N N 283 
HOH   O    O  N N 284 
HOH   H1   H  N N 285 
HOH   H2   H  N N 286 
ILE   N    N  N N 287 
ILE   CA   C  N S 288 
ILE   C    C  N N 289 
ILE   O    O  N N 290 
ILE   CB   C  N S 291 
ILE   CG1  C  N N 292 
ILE   CG2  C  N N 293 
ILE   CD1  C  N N 294 
ILE   OXT  O  N N 295 
ILE   H    H  N N 296 
ILE   H2   H  N N 297 
ILE   HA   H  N N 298 
ILE   HB   H  N N 299 
ILE   HG12 H  N N 300 
ILE   HG13 H  N N 301 
ILE   HG21 H  N N 302 
ILE   HG22 H  N N 303 
ILE   HG23 H  N N 304 
ILE   HD11 H  N N 305 
ILE   HD12 H  N N 306 
ILE   HD13 H  N N 307 
ILE   HXT  H  N N 308 
LEU   N    N  N N 309 
LEU   CA   C  N S 310 
LEU   C    C  N N 311 
LEU   O    O  N N 312 
LEU   CB   C  N N 313 
LEU   CG   C  N N 314 
LEU   CD1  C  N N 315 
LEU   CD2  C  N N 316 
LEU   OXT  O  N N 317 
LEU   H    H  N N 318 
LEU   H2   H  N N 319 
LEU   HA   H  N N 320 
LEU   HB2  H  N N 321 
LEU   HB3  H  N N 322 
LEU   HG   H  N N 323 
LEU   HD11 H  N N 324 
LEU   HD12 H  N N 325 
LEU   HD13 H  N N 326 
LEU   HD21 H  N N 327 
LEU   HD22 H  N N 328 
LEU   HD23 H  N N 329 
LEU   HXT  H  N N 330 
LYS   N    N  N N 331 
LYS   CA   C  N S 332 
LYS   C    C  N N 333 
LYS   O    O  N N 334 
LYS   CB   C  N N 335 
LYS   CG   C  N N 336 
LYS   CD   C  N N 337 
LYS   CE   C  N N 338 
LYS   NZ   N  N N 339 
LYS   OXT  O  N N 340 
LYS   H    H  N N 341 
LYS   H2   H  N N 342 
LYS   HA   H  N N 343 
LYS   HB2  H  N N 344 
LYS   HB3  H  N N 345 
LYS   HG2  H  N N 346 
LYS   HG3  H  N N 347 
LYS   HD2  H  N N 348 
LYS   HD3  H  N N 349 
LYS   HE2  H  N N 350 
LYS   HE3  H  N N 351 
LYS   HZ1  H  N N 352 
LYS   HZ2  H  N N 353 
LYS   HZ3  H  N N 354 
LYS   HXT  H  N N 355 
MET   N    N  N N 356 
MET   CA   C  N S 357 
MET   C    C  N N 358 
MET   O    O  N N 359 
MET   CB   C  N N 360 
MET   CG   C  N N 361 
MET   SD   S  N N 362 
MET   CE   C  N N 363 
MET   OXT  O  N N 364 
MET   H    H  N N 365 
MET   H2   H  N N 366 
MET   HA   H  N N 367 
MET   HB2  H  N N 368 
MET   HB3  H  N N 369 
MET   HG2  H  N N 370 
MET   HG3  H  N N 371 
MET   HE1  H  N N 372 
MET   HE2  H  N N 373 
MET   HE3  H  N N 374 
MET   HXT  H  N N 375 
PHE   N    N  N N 376 
PHE   CA   C  N S 377 
PHE   C    C  N N 378 
PHE   O    O  N N 379 
PHE   CB   C  N N 380 
PHE   CG   C  Y N 381 
PHE   CD1  C  Y N 382 
PHE   CD2  C  Y N 383 
PHE   CE1  C  Y N 384 
PHE   CE2  C  Y N 385 
PHE   CZ   C  Y N 386 
PHE   OXT  O  N N 387 
PHE   H    H  N N 388 
PHE   H2   H  N N 389 
PHE   HA   H  N N 390 
PHE   HB2  H  N N 391 
PHE   HB3  H  N N 392 
PHE   HD1  H  N N 393 
PHE   HD2  H  N N 394 
PHE   HE1  H  N N 395 
PHE   HE2  H  N N 396 
PHE   HZ   H  N N 397 
PHE   HXT  H  N N 398 
PRO   N    N  N N 399 
PRO   CA   C  N S 400 
PRO   C    C  N N 401 
PRO   O    O  N N 402 
PRO   CB   C  N N 403 
PRO   CG   C  N N 404 
PRO   CD   C  N N 405 
PRO   OXT  O  N N 406 
PRO   H    H  N N 407 
PRO   HA   H  N N 408 
PRO   HB2  H  N N 409 
PRO   HB3  H  N N 410 
PRO   HG2  H  N N 411 
PRO   HG3  H  N N 412 
PRO   HD2  H  N N 413 
PRO   HD3  H  N N 414 
PRO   HXT  H  N N 415 
SER   N    N  N N 416 
SER   CA   C  N S 417 
SER   C    C  N N 418 
SER   O    O  N N 419 
SER   CB   C  N N 420 
SER   OG   O  N N 421 
SER   OXT  O  N N 422 
SER   H    H  N N 423 
SER   H2   H  N N 424 
SER   HA   H  N N 425 
SER   HB2  H  N N 426 
SER   HB3  H  N N 427 
SER   HG   H  N N 428 
SER   HXT  H  N N 429 
THR   N    N  N N 430 
THR   CA   C  N S 431 
THR   C    C  N N 432 
THR   O    O  N N 433 
THR   CB   C  N R 434 
THR   OG1  O  N N 435 
THR   CG2  C  N N 436 
THR   OXT  O  N N 437 
THR   H    H  N N 438 
THR   H2   H  N N 439 
THR   HA   H  N N 440 
THR   HB   H  N N 441 
THR   HG1  H  N N 442 
THR   HG21 H  N N 443 
THR   HG22 H  N N 444 
THR   HG23 H  N N 445 
THR   HXT  H  N N 446 
TRP   N    N  N N 447 
TRP   CA   C  N S 448 
TRP   C    C  N N 449 
TRP   O    O  N N 450 
TRP   CB   C  N N 451 
TRP   CG   C  Y N 452 
TRP   CD1  C  Y N 453 
TRP   CD2  C  Y N 454 
TRP   NE1  N  Y N 455 
TRP   CE2  C  Y N 456 
TRP   CE3  C  Y N 457 
TRP   CZ2  C  Y N 458 
TRP   CZ3  C  Y N 459 
TRP   CH2  C  Y N 460 
TRP   OXT  O  N N 461 
TRP   H    H  N N 462 
TRP   H2   H  N N 463 
TRP   HA   H  N N 464 
TRP   HB2  H  N N 465 
TRP   HB3  H  N N 466 
TRP   HD1  H  N N 467 
TRP   HE1  H  N N 468 
TRP   HE3  H  N N 469 
TRP   HZ2  H  N N 470 
TRP   HZ3  H  N N 471 
TRP   HH2  H  N N 472 
TRP   HXT  H  N N 473 
TYR   N    N  N N 474 
TYR   CA   C  N S 475 
TYR   C    C  N N 476 
TYR   O    O  N N 477 
TYR   CB   C  N N 478 
TYR   CG   C  Y N 479 
TYR   CD1  C  Y N 480 
TYR   CD2  C  Y N 481 
TYR   CE1  C  Y N 482 
TYR   CE2  C  Y N 483 
TYR   CZ   C  Y N 484 
TYR   OH   O  N N 485 
TYR   OXT  O  N N 486 
TYR   H    H  N N 487 
TYR   H2   H  N N 488 
TYR   HA   H  N N 489 
TYR   HB2  H  N N 490 
TYR   HB3  H  N N 491 
TYR   HD1  H  N N 492 
TYR   HD2  H  N N 493 
TYR   HE1  H  N N 494 
TYR   HE2  H  N N 495 
TYR   HH   H  N N 496 
TYR   HXT  H  N N 497 
VAL   N    N  N N 498 
VAL   CA   C  N S 499 
VAL   C    C  N N 500 
VAL   O    O  N N 501 
VAL   CB   C  N N 502 
VAL   CG1  C  N N 503 
VAL   CG2  C  N N 504 
VAL   OXT  O  N N 505 
VAL   H    H  N N 506 
VAL   H2   H  N N 507 
VAL   HA   H  N N 508 
VAL   HB   H  N N 509 
VAL   HG11 H  N N 510 
VAL   HG12 H  N N 511 
VAL   HG13 H  N N 512 
VAL   HG21 H  N N 513 
VAL   HG22 H  N N 514 
VAL   HG23 H  N N 515 
VAL   HXT  H  N N 516 
ZN    ZN   ZN N N 517 
# 
loop_
_chem_comp_bond.comp_id 
_chem_comp_bond.atom_id_1 
_chem_comp_bond.atom_id_2 
_chem_comp_bond.value_order 
_chem_comp_bond.pdbx_aromatic_flag 
_chem_comp_bond.pdbx_stereo_config 
_chem_comp_bond.pdbx_ordinal 
A1JK8 O23 C22  sing N N 1   
A1JK8 C28 N27  doub Y N 2   
A1JK8 C28 N29  sing Y N 3   
A1JK8 O21 C20  sing N N 4   
A1JK8 N27 C26  sing Y N 5   
A1JK8 N29 C30  doub Y N 6   
A1JK8 C22 C20  sing N N 7   
A1JK8 C22 C24  sing N N 8   
A1JK8 C26 N25  sing Y N 9   
A1JK8 C26 C32  doub Y N 10  
A1JK8 C20 C19  sing N N 11  
A1JK8 C24 N25  sing N N 12  
A1JK8 C24 O35  sing N N 13  
A1JK8 C30 C32  sing Y N 14  
A1JK8 C30 N31  sing N N 15  
A1JK8 N25 C34  sing Y N 16  
A1JK8 C32 N33  sing Y N 17  
A1JK8 C34 N33  doub Y N 18  
A1JK8 O35 C19  sing N N 19  
A1JK8 C19 C18  sing N N 20  
A1JK8 C18 O17  sing N N 21  
A1JK8 O17 P16  sing N N 22  
A1JK8 O37 P16  doub N N 23  
A1JK8 P16 O36  sing N N 24  
A1JK8 P16 O15  sing N N 25  
A1JK8 O39 P14  doub N N 26  
A1JK8 O15 P14  sing N N 27  
A1JK8 P14 O13  sing N N 28  
A1JK8 P14 O38  sing N N 29  
A1JK8 O13 C12  sing N N 30  
A1JK8 C12 C11  sing N N 31  
A1JK8 C11 C9   sing N N 32  
A1JK8 C11 O40  sing N N 33  
A1JK8 C9  O10  sing N N 34  
A1JK8 C9  C8   sing N N 35  
A1JK8 O40 C41  sing N N 36  
A1JK8 C8  C41  sing N N 37  
A1JK8 C8  O7   sing N N 38  
A1JK8 C41 N42  sing N N 39  
A1JK8 N61 N42  sing Y N 40  
A1JK8 N61 N57  doub Y N 41  
A1JK8 N42 C43  sing Y N 42  
A1JK8 C58 N57  sing N N 43  
A1JK8 C58 C59  sing N N 44  
A1JK8 N57 C56  sing Y N 45  
A1JK8 C60 C59  sing N N 46  
A1JK8 C55 C54  sing N N 47  
A1JK8 C43 C56  doub Y N 48  
A1JK8 C43 C44  sing N N 49  
A1JK8 C53 C54  sing N N 50  
A1JK8 C53 C52  sing N N 51  
A1JK8 C51 C52  sing N N 52  
A1JK8 C51 C50  sing N N 53  
A1JK8 C44 C45  sing N N 54  
A1JK8 C49 C50  sing N N 55  
A1JK8 C49 C48  sing N N 56  
A1JK8 C45 C46  sing N N 57  
A1JK8 C47 C48  sing N N 58  
A1JK8 C47 C46  sing N N 59  
A1JK8 O7  H1   sing N N 60  
A1JK8 C8  H2   sing N N 61  
A1JK8 C9  H3   sing N N 62  
A1JK8 O10 H4   sing N N 63  
A1JK8 C11 H5   sing N N 64  
A1JK8 C12 H6   sing N N 65  
A1JK8 C12 H7   sing N N 66  
A1JK8 C18 H8   sing N N 67  
A1JK8 C18 H9   sing N N 68  
A1JK8 C19 H10  sing N N 69  
A1JK8 C20 H11  sing N N 70  
A1JK8 C22 H12  sing N N 71  
A1JK8 C24 H13  sing N N 72  
A1JK8 C28 H14  sing N N 73  
A1JK8 C34 H15  sing N N 74  
A1JK8 C41 H16  sing N N 75  
A1JK8 C44 H17  sing N N 76  
A1JK8 C44 H18  sing N N 77  
A1JK8 C45 H19  sing N N 78  
A1JK8 C45 H20  sing N N 79  
A1JK8 C46 H21  sing N N 80  
A1JK8 C46 H22  sing N N 81  
A1JK8 C47 H23  sing N N 82  
A1JK8 C47 H24  sing N N 83  
A1JK8 C48 H25  sing N N 84  
A1JK8 C48 H26  sing N N 85  
A1JK8 C49 H27  sing N N 86  
A1JK8 C49 H28  sing N N 87  
A1JK8 C50 H29  sing N N 88  
A1JK8 C50 H30  sing N N 89  
A1JK8 C51 H31  sing N N 90  
A1JK8 C51 H32  sing N N 91  
A1JK8 C52 H33  sing N N 92  
A1JK8 C52 H34  sing N N 93  
A1JK8 C53 H35  sing N N 94  
A1JK8 C53 H36  sing N N 95  
A1JK8 C54 H37  sing N N 96  
A1JK8 C54 H38  sing N N 97  
A1JK8 C55 H39  sing N N 98  
A1JK8 C55 H40  sing N N 99  
A1JK8 C55 H41  sing N N 100 
A1JK8 C56 H42  sing N N 101 
A1JK8 C58 H43  sing N N 102 
A1JK8 C58 H44  sing N N 103 
A1JK8 C59 H45  sing N N 104 
A1JK8 C59 H46  sing N N 105 
A1JK8 C60 H47  sing N N 106 
A1JK8 C60 H48  sing N N 107 
A1JK8 C60 H49  sing N N 108 
A1JK8 N31 H50  sing N N 109 
A1JK8 N31 H51  sing N N 110 
A1JK8 O21 H52  sing N N 111 
A1JK8 O23 H53  sing N N 112 
A1JK8 O36 H54  sing N N 113 
A1JK8 O38 H55  sing N N 114 
ALA   N   CA   sing N N 115 
ALA   N   H    sing N N 116 
ALA   N   H2   sing N N 117 
ALA   CA  C    sing N N 118 
ALA   CA  CB   sing N N 119 
ALA   CA  HA   sing N N 120 
ALA   C   O    doub N N 121 
ALA   C   OXT  sing N N 122 
ALA   CB  HB1  sing N N 123 
ALA   CB  HB2  sing N N 124 
ALA   CB  HB3  sing N N 125 
ALA   OXT HXT  sing N N 126 
ARG   N   CA   sing N N 127 
ARG   N   H    sing N N 128 
ARG   N   H2   sing N N 129 
ARG   CA  C    sing N N 130 
ARG   CA  CB   sing N N 131 
ARG   CA  HA   sing N N 132 
ARG   C   O    doub N N 133 
ARG   C   OXT  sing N N 134 
ARG   CB  CG   sing N N 135 
ARG   CB  HB2  sing N N 136 
ARG   CB  HB3  sing N N 137 
ARG   CG  CD   sing N N 138 
ARG   CG  HG2  sing N N 139 
ARG   CG  HG3  sing N N 140 
ARG   CD  NE   sing N N 141 
ARG   CD  HD2  sing N N 142 
ARG   CD  HD3  sing N N 143 
ARG   NE  CZ   sing N N 144 
ARG   NE  HE   sing N N 145 
ARG   CZ  NH1  sing N N 146 
ARG   CZ  NH2  doub N N 147 
ARG   NH1 HH11 sing N N 148 
ARG   NH1 HH12 sing N N 149 
ARG   NH2 HH21 sing N N 150 
ARG   NH2 HH22 sing N N 151 
ARG   OXT HXT  sing N N 152 
ASN   N   CA   sing N N 153 
ASN   N   H    sing N N 154 
ASN   N   H2   sing N N 155 
ASN   CA  C    sing N N 156 
ASN   CA  CB   sing N N 157 
ASN   CA  HA   sing N N 158 
ASN   C   O    doub N N 159 
ASN   C   OXT  sing N N 160 
ASN   CB  CG   sing N N 161 
ASN   CB  HB2  sing N N 162 
ASN   CB  HB3  sing N N 163 
ASN   CG  OD1  doub N N 164 
ASN   CG  ND2  sing N N 165 
ASN   ND2 HD21 sing N N 166 
ASN   ND2 HD22 sing N N 167 
ASN   OXT HXT  sing N N 168 
ASP   N   CA   sing N N 169 
ASP   N   H    sing N N 170 
ASP   N   H2   sing N N 171 
ASP   CA  C    sing N N 172 
ASP   CA  CB   sing N N 173 
ASP   CA  HA   sing N N 174 
ASP   C   O    doub N N 175 
ASP   C   OXT  sing N N 176 
ASP   CB  CG   sing N N 177 
ASP   CB  HB2  sing N N 178 
ASP   CB  HB3  sing N N 179 
ASP   CG  OD1  doub N N 180 
ASP   CG  OD2  sing N N 181 
ASP   OD2 HD2  sing N N 182 
ASP   OXT HXT  sing N N 183 
BU3   O6  C3   sing N N 184 
BU3   O6  HO6  sing N N 185 
BU3   C3  C4   sing N N 186 
BU3   C3  C2   sing N N 187 
BU3   C3  H3   sing N N 188 
BU3   C4  H41  sing N N 189 
BU3   C4  H42  sing N N 190 
BU3   C4  H43  sing N N 191 
BU3   C2  O5   sing N N 192 
BU3   C2  C1   sing N N 193 
BU3   C2  H2   sing N N 194 
BU3   O5  HO5  sing N N 195 
BU3   C1  H11  sing N N 196 
BU3   C1  H12  sing N N 197 
BU3   C1  H13  sing N N 198 
CYS   N   CA   sing N N 199 
CYS   N   H    sing N N 200 
CYS   N   H2   sing N N 201 
CYS   CA  C    sing N N 202 
CYS   CA  CB   sing N N 203 
CYS   CA  HA   sing N N 204 
CYS   C   O    doub N N 205 
CYS   C   OXT  sing N N 206 
CYS   CB  SG   sing N N 207 
CYS   CB  HB2  sing N N 208 
CYS   CB  HB3  sing N N 209 
CYS   SG  HG   sing N N 210 
CYS   OXT HXT  sing N N 211 
GLN   N   CA   sing N N 212 
GLN   N   H    sing N N 213 
GLN   N   H2   sing N N 214 
GLN   CA  C    sing N N 215 
GLN   CA  CB   sing N N 216 
GLN   CA  HA   sing N N 217 
GLN   C   O    doub N N 218 
GLN   C   OXT  sing N N 219 
GLN   CB  CG   sing N N 220 
GLN   CB  HB2  sing N N 221 
GLN   CB  HB3  sing N N 222 
GLN   CG  CD   sing N N 223 
GLN   CG  HG2  sing N N 224 
GLN   CG  HG3  sing N N 225 
GLN   CD  OE1  doub N N 226 
GLN   CD  NE2  sing N N 227 
GLN   NE2 HE21 sing N N 228 
GLN   NE2 HE22 sing N N 229 
GLN   OXT HXT  sing N N 230 
GLU   N   CA   sing N N 231 
GLU   N   H    sing N N 232 
GLU   N   H2   sing N N 233 
GLU   CA  C    sing N N 234 
GLU   CA  CB   sing N N 235 
GLU   CA  HA   sing N N 236 
GLU   C   O    doub N N 237 
GLU   C   OXT  sing N N 238 
GLU   CB  CG   sing N N 239 
GLU   CB  HB2  sing N N 240 
GLU   CB  HB3  sing N N 241 
GLU   CG  CD   sing N N 242 
GLU   CG  HG2  sing N N 243 
GLU   CG  HG3  sing N N 244 
GLU   CD  OE1  doub N N 245 
GLU   CD  OE2  sing N N 246 
GLU   OE2 HE2  sing N N 247 
GLU   OXT HXT  sing N N 248 
GLY   N   CA   sing N N 249 
GLY   N   H    sing N N 250 
GLY   N   H2   sing N N 251 
GLY   CA  C    sing N N 252 
GLY   CA  HA2  sing N N 253 
GLY   CA  HA3  sing N N 254 
GLY   C   O    doub N N 255 
GLY   C   OXT  sing N N 256 
GLY   OXT HXT  sing N N 257 
HIS   N   CA   sing N N 258 
HIS   N   H    sing N N 259 
HIS   N   H2   sing N N 260 
HIS   CA  C    sing N N 261 
HIS   CA  CB   sing N N 262 
HIS   CA  HA   sing N N 263 
HIS   C   O    doub N N 264 
HIS   C   OXT  sing N N 265 
HIS   CB  CG   sing N N 266 
HIS   CB  HB2  sing N N 267 
HIS   CB  HB3  sing N N 268 
HIS   CG  ND1  sing Y N 269 
HIS   CG  CD2  doub Y N 270 
HIS   ND1 CE1  doub Y N 271 
HIS   ND1 HD1  sing N N 272 
HIS   CD2 NE2  sing Y N 273 
HIS   CD2 HD2  sing N N 274 
HIS   CE1 NE2  sing Y N 275 
HIS   CE1 HE1  sing N N 276 
HIS   NE2 HE2  sing N N 277 
HIS   OXT HXT  sing N N 278 
HOH   O   H1   sing N N 279 
HOH   O   H2   sing N N 280 
ILE   N   CA   sing N N 281 
ILE   N   H    sing N N 282 
ILE   N   H2   sing N N 283 
ILE   CA  C    sing N N 284 
ILE   CA  CB   sing N N 285 
ILE   CA  HA   sing N N 286 
ILE   C   O    doub N N 287 
ILE   C   OXT  sing N N 288 
ILE   CB  CG1  sing N N 289 
ILE   CB  CG2  sing N N 290 
ILE   CB  HB   sing N N 291 
ILE   CG1 CD1  sing N N 292 
ILE   CG1 HG12 sing N N 293 
ILE   CG1 HG13 sing N N 294 
ILE   CG2 HG21 sing N N 295 
ILE   CG2 HG22 sing N N 296 
ILE   CG2 HG23 sing N N 297 
ILE   CD1 HD11 sing N N 298 
ILE   CD1 HD12 sing N N 299 
ILE   CD1 HD13 sing N N 300 
ILE   OXT HXT  sing N N 301 
LEU   N   CA   sing N N 302 
LEU   N   H    sing N N 303 
LEU   N   H2   sing N N 304 
LEU   CA  C    sing N N 305 
LEU   CA  CB   sing N N 306 
LEU   CA  HA   sing N N 307 
LEU   C   O    doub N N 308 
LEU   C   OXT  sing N N 309 
LEU   CB  CG   sing N N 310 
LEU   CB  HB2  sing N N 311 
LEU   CB  HB3  sing N N 312 
LEU   CG  CD1  sing N N 313 
LEU   CG  CD2  sing N N 314 
LEU   CG  HG   sing N N 315 
LEU   CD1 HD11 sing N N 316 
LEU   CD1 HD12 sing N N 317 
LEU   CD1 HD13 sing N N 318 
LEU   CD2 HD21 sing N N 319 
LEU   CD2 HD22 sing N N 320 
LEU   CD2 HD23 sing N N 321 
LEU   OXT HXT  sing N N 322 
LYS   N   CA   sing N N 323 
LYS   N   H    sing N N 324 
LYS   N   H2   sing N N 325 
LYS   CA  C    sing N N 326 
LYS   CA  CB   sing N N 327 
LYS   CA  HA   sing N N 328 
LYS   C   O    doub N N 329 
LYS   C   OXT  sing N N 330 
LYS   CB  CG   sing N N 331 
LYS   CB  HB2  sing N N 332 
LYS   CB  HB3  sing N N 333 
LYS   CG  CD   sing N N 334 
LYS   CG  HG2  sing N N 335 
LYS   CG  HG3  sing N N 336 
LYS   CD  CE   sing N N 337 
LYS   CD  HD2  sing N N 338 
LYS   CD  HD3  sing N N 339 
LYS   CE  NZ   sing N N 340 
LYS   CE  HE2  sing N N 341 
LYS   CE  HE3  sing N N 342 
LYS   NZ  HZ1  sing N N 343 
LYS   NZ  HZ2  sing N N 344 
LYS   NZ  HZ3  sing N N 345 
LYS   OXT HXT  sing N N 346 
MET   N   CA   sing N N 347 
MET   N   H    sing N N 348 
MET   N   H2   sing N N 349 
MET   CA  C    sing N N 350 
MET   CA  CB   sing N N 351 
MET   CA  HA   sing N N 352 
MET   C   O    doub N N 353 
MET   C   OXT  sing N N 354 
MET   CB  CG   sing N N 355 
MET   CB  HB2  sing N N 356 
MET   CB  HB3  sing N N 357 
MET   CG  SD   sing N N 358 
MET   CG  HG2  sing N N 359 
MET   CG  HG3  sing N N 360 
MET   SD  CE   sing N N 361 
MET   CE  HE1  sing N N 362 
MET   CE  HE2  sing N N 363 
MET   CE  HE3  sing N N 364 
MET   OXT HXT  sing N N 365 
PHE   N   CA   sing N N 366 
PHE   N   H    sing N N 367 
PHE   N   H2   sing N N 368 
PHE   CA  C    sing N N 369 
PHE   CA  CB   sing N N 370 
PHE   CA  HA   sing N N 371 
PHE   C   O    doub N N 372 
PHE   C   OXT  sing N N 373 
PHE   CB  CG   sing N N 374 
PHE   CB  HB2  sing N N 375 
PHE   CB  HB3  sing N N 376 
PHE   CG  CD1  doub Y N 377 
PHE   CG  CD2  sing Y N 378 
PHE   CD1 CE1  sing Y N 379 
PHE   CD1 HD1  sing N N 380 
PHE   CD2 CE2  doub Y N 381 
PHE   CD2 HD2  sing N N 382 
PHE   CE1 CZ   doub Y N 383 
PHE   CE1 HE1  sing N N 384 
PHE   CE2 CZ   sing Y N 385 
PHE   CE2 HE2  sing N N 386 
PHE   CZ  HZ   sing N N 387 
PHE   OXT HXT  sing N N 388 
PRO   N   CA   sing N N 389 
PRO   N   CD   sing N N 390 
PRO   N   H    sing N N 391 
PRO   CA  C    sing N N 392 
PRO   CA  CB   sing N N 393 
PRO   CA  HA   sing N N 394 
PRO   C   O    doub N N 395 
PRO   C   OXT  sing N N 396 
PRO   CB  CG   sing N N 397 
PRO   CB  HB2  sing N N 398 
PRO   CB  HB3  sing N N 399 
PRO   CG  CD   sing N N 400 
PRO   CG  HG2  sing N N 401 
PRO   CG  HG3  sing N N 402 
PRO   CD  HD2  sing N N 403 
PRO   CD  HD3  sing N N 404 
PRO   OXT HXT  sing N N 405 
SER   N   CA   sing N N 406 
SER   N   H    sing N N 407 
SER   N   H2   sing N N 408 
SER   CA  C    sing N N 409 
SER   CA  CB   sing N N 410 
SER   CA  HA   sing N N 411 
SER   C   O    doub N N 412 
SER   C   OXT  sing N N 413 
SER   CB  OG   sing N N 414 
SER   CB  HB2  sing N N 415 
SER   CB  HB3  sing N N 416 
SER   OG  HG   sing N N 417 
SER   OXT HXT  sing N N 418 
THR   N   CA   sing N N 419 
THR   N   H    sing N N 420 
THR   N   H2   sing N N 421 
THR   CA  C    sing N N 422 
THR   CA  CB   sing N N 423 
THR   CA  HA   sing N N 424 
THR   C   O    doub N N 425 
THR   C   OXT  sing N N 426 
THR   CB  OG1  sing N N 427 
THR   CB  CG2  sing N N 428 
THR   CB  HB   sing N N 429 
THR   OG1 HG1  sing N N 430 
THR   CG2 HG21 sing N N 431 
THR   CG2 HG22 sing N N 432 
THR   CG2 HG23 sing N N 433 
THR   OXT HXT  sing N N 434 
TRP   N   CA   sing N N 435 
TRP   N   H    sing N N 436 
TRP   N   H2   sing N N 437 
TRP   CA  C    sing N N 438 
TRP   CA  CB   sing N N 439 
TRP   CA  HA   sing N N 440 
TRP   C   O    doub N N 441 
TRP   C   OXT  sing N N 442 
TRP   CB  CG   sing N N 443 
TRP   CB  HB2  sing N N 444 
TRP   CB  HB3  sing N N 445 
TRP   CG  CD1  doub Y N 446 
TRP   CG  CD2  sing Y N 447 
TRP   CD1 NE1  sing Y N 448 
TRP   CD1 HD1  sing N N 449 
TRP   CD2 CE2  doub Y N 450 
TRP   CD2 CE3  sing Y N 451 
TRP   NE1 CE2  sing Y N 452 
TRP   NE1 HE1  sing N N 453 
TRP   CE2 CZ2  sing Y N 454 
TRP   CE3 CZ3  doub Y N 455 
TRP   CE3 HE3  sing N N 456 
TRP   CZ2 CH2  doub Y N 457 
TRP   CZ2 HZ2  sing N N 458 
TRP   CZ3 CH2  sing Y N 459 
TRP   CZ3 HZ3  sing N N 460 
TRP   CH2 HH2  sing N N 461 
TRP   OXT HXT  sing N N 462 
TYR   N   CA   sing N N 463 
TYR   N   H    sing N N 464 
TYR   N   H2   sing N N 465 
TYR   CA  C    sing N N 466 
TYR   CA  CB   sing N N 467 
TYR   CA  HA   sing N N 468 
TYR   C   O    doub N N 469 
TYR   C   OXT  sing N N 470 
TYR   CB  CG   sing N N 471 
TYR   CB  HB2  sing N N 472 
TYR   CB  HB3  sing N N 473 
TYR   CG  CD1  doub Y N 474 
TYR   CG  CD2  sing Y N 475 
TYR   CD1 CE1  sing Y N 476 
TYR   CD1 HD1  sing N N 477 
TYR   CD2 CE2  doub Y N 478 
TYR   CD2 HD2  sing N N 479 
TYR   CE1 CZ   doub Y N 480 
TYR   CE1 HE1  sing N N 481 
TYR   CE2 CZ   sing Y N 482 
TYR   CE2 HE2  sing N N 483 
TYR   CZ  OH   sing N N 484 
TYR   OH  HH   sing N N 485 
TYR   OXT HXT  sing N N 486 
VAL   N   CA   sing N N 487 
VAL   N   H    sing N N 488 
VAL   N   H2   sing N N 489 
VAL   CA  C    sing N N 490 
VAL   CA  CB   sing N N 491 
VAL   CA  HA   sing N N 492 
VAL   C   O    doub N N 493 
VAL   C   OXT  sing N N 494 
VAL   CB  CG1  sing N N 495 
VAL   CB  CG2  sing N N 496 
VAL   CB  HB   sing N N 497 
VAL   CG1 HG11 sing N N 498 
VAL   CG1 HG12 sing N N 499 
VAL   CG1 HG13 sing N N 500 
VAL   CG2 HG21 sing N N 501 
VAL   CG2 HG22 sing N N 502 
VAL   CG2 HG23 sing N N 503 
VAL   OXT HXT  sing N N 504 
# 
_pdbx_audit_support.funding_organization   'German Research Foundation (DFG)' 
_pdbx_audit_support.country                Germany 
_pdbx_audit_support.grant_number           Ju295/18-1 
_pdbx_audit_support.ordinal                1 
# 
_pdbx_initial_refinement_model.id               1 
_pdbx_initial_refinement_model.entity_id_list   ? 
_pdbx_initial_refinement_model.type             'experimental model' 
_pdbx_initial_refinement_model.source_name      PDB 
_pdbx_initial_refinement_model.accession_code   4BN4 
_pdbx_initial_refinement_model.details          ? 
# 
_atom_sites.entry_id                    9S27 
_atom_sites.Cartn_transf_matrix[1][1]   ? 
_atom_sites.Cartn_transf_matrix[1][2]   ? 
_atom_sites.Cartn_transf_matrix[1][3]   ? 
_atom_sites.Cartn_transf_matrix[2][1]   ? 
_atom_sites.Cartn_transf_matrix[2][2]   ? 
_atom_sites.Cartn_transf_matrix[2][3]   ? 
_atom_sites.Cartn_transf_matrix[3][1]   ? 
_atom_sites.Cartn_transf_matrix[3][2]   ? 
_atom_sites.Cartn_transf_matrix[3][3]   ? 
_atom_sites.Cartn_transf_vector[1]      ? 
_atom_sites.Cartn_transf_vector[2]      ? 
_atom_sites.Cartn_transf_vector[3]      ? 
_atom_sites.Cartn_transform_axes        ? 
_atom_sites.fract_transf_matrix[1][1]   0.010298 
_atom_sites.fract_transf_matrix[1][2]   0.005946 
_atom_sites.fract_transf_matrix[1][3]   0.000000 
_atom_sites.fract_transf_matrix[2][1]   0.000000 
_atom_sites.fract_transf_matrix[2][2]   0.011892 
_atom_sites.fract_transf_matrix[2][3]   0.000000 
_atom_sites.fract_transf_matrix[3][1]   0.000000 
_atom_sites.fract_transf_matrix[3][2]   0.000000 
_atom_sites.fract_transf_matrix[3][3]   0.004910 
_atom_sites.fract_transf_vector[1]      0.00000 
_atom_sites.fract_transf_vector[2]      0.00000 
_atom_sites.fract_transf_vector[3]      0.00000 
_atom_sites.solution_primary            ? 
_atom_sites.solution_secondary          ? 
_atom_sites.solution_hydrogens          ? 
_atom_sites.special_details             ? 
# 
loop_
_atom_type.symbol 
C  
N  
O  
P  
S  
ZN 
# 
loop_
_atom_site.group_PDB 
_atom_site.id 
_atom_site.type_symbol 
_atom_site.label_atom_id 
_atom_site.label_alt_id 
_atom_site.label_comp_id 
_atom_site.label_asym_id 
_atom_site.label_entity_id 
_atom_site.label_seq_id 
_atom_site.pdbx_PDB_ins_code 
_atom_site.Cartn_x 
_atom_site.Cartn_y 
_atom_site.Cartn_z 
_atom_site.occupancy 
_atom_site.B_iso_or_equiv 
_atom_site.pdbx_formal_charge 
_atom_site.auth_seq_id 
_atom_site.auth_comp_id 
_atom_site.auth_asym_id 
_atom_site.auth_atom_id 
_atom_site.pdbx_PDB_model_num 
ATOM   1    N  N   . LYS   A 1 8   ? -0.448  40.938 -7.995 1.00 43.92 ? 122 LYS   A N   1 
ATOM   2    C  CA  . LYS   A 1 8   ? -1.132  40.790 -6.709 1.00 46.51 ? 122 LYS   A CA  1 
ATOM   3    C  C   . LYS   A 1 8   ? -0.649  39.572 -5.921 1.00 47.72 ? 122 LYS   A C   1 
ATOM   4    O  O   . LYS   A 1 8   ? -0.121  38.619 -6.495 1.00 45.24 ? 122 LYS   A O   1 
ATOM   5    C  CB  . LYS   A 1 8   ? -2.645  40.683 -6.915 1.00 50.07 ? 122 LYS   A CB  1 
ATOM   6    C  CG  . LYS   A 1 8   ? -3.299  41.933 -7.477 1.00 64.99 ? 122 LYS   A CG  1 
ATOM   7    C  CD  . LYS   A 1 8   ? -4.809  41.764 -7.583 1.00 68.51 ? 122 LYS   A CD  1 
ATOM   8    C  CE  . LYS   A 1 8   ? -5.460  42.990 -8.212 1.00 77.08 ? 122 LYS   A CE  1 
ATOM   9    N  NZ  . LYS   A 1 8   ? -6.923  42.804 -8.427 1.00 72.49 ? 122 LYS   A NZ  1 
ATOM   10   N  N   . LEU   A 1 9   ? -0.847  39.609 -4.603 1.00 34.09 ? 123 LEU   A N   1 
ATOM   11   C  CA  . LEU   A 1 9   ? -0.553  38.465 -3.750 1.00 28.03 ? 123 LEU   A CA  1 
ATOM   12   C  C   . LEU   A 1 9   ? -1.714  37.481 -3.754 1.00 28.39 ? 123 LEU   A C   1 
ATOM   13   O  O   . LEU   A 1 9   ? -2.881  37.861 -3.880 1.00 32.98 ? 123 LEU   A O   1 
ATOM   14   C  CB  . LEU   A 1 9   ? -0.281  38.906 -2.305 1.00 27.55 ? 123 LEU   A CB  1 
ATOM   15   C  CG  . LEU   A 1 9   ? 0.932   39.773 -1.975 1.00 36.99 ? 123 LEU   A CG  1 
ATOM   16   C  CD1 . LEU   A 1 9   ? 0.854   40.253 -0.518 1.00 28.90 ? 123 LEU   A CD1 1 
ATOM   17   C  CD2 . LEU   A 1 9   ? 2.219   39.002 -2.213 1.00 37.17 ? 123 LEU   A CD2 1 
ATOM   18   N  N   . SER   A 1 10  ? -1.381  36.202 -3.613 1.00 29.48 ? 124 SER   A N   1 
ATOM   19   C  CA  . SER   A 1 10  ? -2.358  35.128 -3.495 1.00 25.70 ? 124 SER   A CA  1 
ATOM   20   C  C   . SER   A 1 10  ? -2.385  34.610 -2.064 1.00 25.62 ? 124 SER   A C   1 
ATOM   21   O  O   . SER   A 1 10  ? -1.546  34.967 -1.237 1.00 28.79 ? 124 SER   A O   1 
ATOM   22   C  CB  . SER   A 1 10  ? -2.013  33.977 -4.441 1.00 33.65 ? 124 SER   A CB  1 
ATOM   23   O  OG  . SER   A 1 10  ? -0.741  33.446 -4.103 1.00 30.18 ? 124 SER   A OG  1 
ATOM   24   N  N   . LEU   A 1 11  ? -3.347  33.724 -1.792 1.00 25.20 ? 125 LEU   A N   1 
ATOM   25   C  CA  . LEU   A 1 11  ? -3.356  33.017 -0.514 1.00 27.45 ? 125 LEU   A CA  1 
ATOM   26   C  C   . LEU   A 1 11  ? -2.096  32.172 -0.348 1.00 28.12 ? 125 LEU   A C   1 
ATOM   27   O  O   . LEU   A 1 11  ? -1.538  32.072 0.756  1.00 25.09 ? 125 LEU   A O   1 
ATOM   28   C  CB  . LEU   A 1 11  ? -4.612  32.146 -0.411 1.00 25.04 ? 125 LEU   A CB  1 
ATOM   29   C  CG  . LEU   A 1 11  ? -4.908  31.508 0.951  1.00 24.93 ? 125 LEU   A CG  1 
ATOM   30   C  CD1 . LEU   A 1 11  ? -5.261  32.552 2.005  1.00 23.37 ? 125 LEU   A CD1 1 
ATOM   31   C  CD2 . LEU   A 1 11  ? -6.022  30.468 0.823  1.00 27.75 ? 125 LEU   A CD2 1 
ATOM   32   N  N   . GLN   A 1 12  ? -1.628  31.551 -1.437 1.00 26.14 ? 126 GLN   A N   1 
ATOM   33   C  CA  . GLN   A 1 12  ? -0.412  30.754 -1.350 1.00 26.65 ? 126 GLN   A CA  1 
ATOM   34   C  C   . GLN   A 1 12  ? 0.787   31.625 -0.993 1.00 28.79 ? 126 GLN   A C   1 
ATOM   35   O  O   . GLN   A 1 12  ? 1.655   31.210 -0.212 1.00 27.98 ? 126 GLN   A O   1 
ATOM   36   C  CB  . GLN   A 1 12  ? -0.174  30.010 -2.663 1.00 30.28 ? 126 GLN   A CB  1 
ATOM   37   C  CG  . GLN   A 1 12  ? 0.928   28.971 -2.560 1.00 38.19 ? 126 GLN   A CG  1 
ATOM   38   C  CD  . GLN   A 1 12  ? 0.866   27.957 -3.674 1.00 53.74 ? 126 GLN   A CD  1 
ATOM   39   O  OE1 . GLN   A 1 12  ? 0.243   28.194 -4.711 1.00 53.15 ? 126 GLN   A OE1 1 
ATOM   40   N  NE2 . GLN   A 1 12  ? 1.501   26.810 -3.463 1.00 61.82 ? 126 GLN   A NE2 1 
ATOM   41   N  N   . ASP   A 1 13  ? 0.835   32.846 -1.534 1.00 24.39 ? 127 ASP   A N   1 
ATOM   42   C  CA  . ASP   A 1 13  ? 1.890   33.782 -1.165 1.00 27.61 ? 127 ASP   A CA  1 
ATOM   43   C  C   . ASP   A 1 13  ? 1.866   34.069 0.333  1.00 27.18 ? 127 ASP   A C   1 
ATOM   44   O  O   . ASP   A 1 13  ? 2.916   34.094 0.984  1.00 26.24 ? 127 ASP   A O   1 
ATOM   45   C  CB  . ASP   A 1 13  ? 1.753   35.089 -1.951 1.00 30.80 ? 127 ASP   A CB  1 
ATOM   46   C  CG  . ASP   A 1 13  ? 2.026   34.924 -3.446 1.00 36.06 ? 127 ASP   A CG  1 
ATOM   47   O  OD1 . ASP   A 1 13  ? 2.822   34.040 -3.830 1.00 36.32 ? 127 ASP   A OD1 1 
ATOM   48   O  OD2 . ASP   A 1 13  ? 1.439   35.695 -4.237 1.00 33.72 ? 127 ASP   A OD2 1 
ATOM   49   N  N   . VAL   A 1 14  ? 0.678   34.281 0.906  1.00 25.43 ? 128 VAL   A N   1 
ATOM   50   C  CA  . VAL   A 1 14  ? 0.617   34.554 2.342  1.00 21.05 ? 128 VAL   A CA  1 
ATOM   51   C  C   . VAL   A 1 14  ? 1.095   33.348 3.138  1.00 26.74 ? 128 VAL   A C   1 
ATOM   52   O  O   . VAL   A 1 14  ? 1.843   33.485 4.127  1.00 23.88 ? 128 VAL   A O   1 
ATOM   53   C  CB  . VAL   A 1 14  ? -0.809  34.966 2.749  1.00 23.66 ? 128 VAL   A CB  1 
ATOM   54   C  CG1 . VAL   A 1 14  ? -0.896  35.140 4.270  1.00 25.74 ? 128 VAL   A CG1 1 
ATOM   55   C  CG2 . VAL   A 1 14  ? -1.204  36.250 2.033  1.00 26.30 ? 128 VAL   A CG2 1 
ATOM   56   N  N   . ALA   A 1 15  ? 0.662   32.148 2.735  1.00 22.75 ? 129 ALA   A N   1 
ATOM   57   C  CA  . ALA   A 1 15  ? 1.116   30.938 3.414  1.00 24.82 ? 129 ALA   A CA  1 
ATOM   58   C  C   . ALA   A 1 15  ? 2.632   30.813 3.354  1.00 25.23 ? 129 ALA   A C   1 
ATOM   59   O  O   . ALA   A 1 15  ? 3.270   30.432 4.340  1.00 27.09 ? 129 ALA   A O   1 
ATOM   60   C  CB  . ALA   A 1 15  ? 0.459   29.702 2.796  1.00 25.60 ? 129 ALA   A CB  1 
ATOM   61   N  N   . GLU   A 1 16  ? 3.226   31.120 2.196  1.00 27.95 ? 130 GLU   A N   1 
ATOM   62   C  CA  . GLU   A 1 16  ? 4.678   31.035 2.070  1.00 24.02 ? 130 GLU   A CA  1 
ATOM   63   C  C   . GLU   A 1 16  ? 5.384   32.090 2.913  1.00 28.77 ? 130 GLU   A C   1 
ATOM   64   O  O   . GLU   A 1 16  ? 6.467   31.820 3.444  1.00 29.32 ? 130 GLU   A O   1 
ATOM   65   C  CB  . GLU   A 1 16  ? 5.089   31.164 0.602  1.00 28.03 ? 130 GLU   A CB  1 
ATOM   66   C  CG  . GLU   A 1 16  ? 4.746   29.920 -0.219 1.00 40.52 ? 130 GLU   A CG  1 
ATOM   67   C  CD  . GLU   A 1 16  ? 5.011   30.089 -1.703 1.00 60.35 ? 130 GLU   A CD  1 
ATOM   68   O  OE1 . GLU   A 1 16  ? 5.607   31.115 -2.099 1.00 62.22 ? 130 GLU   A OE1 1 
ATOM   69   O  OE2 . GLU   A 1 16  ? 4.618   29.189 -2.474 1.00 72.54 ? 130 GLU   A OE2 1 
ATOM   70   N  N   . LEU   A 1 17  ? 4.792   33.283 3.050  1.00 24.57 ? 131 LEU   A N   1 
ATOM   71   C  CA  . LEU   A 1 17  ? 5.376   34.299 3.924  1.00 24.12 ? 131 LEU   A CA  1 
ATOM   72   C  C   . LEU   A 1 17  ? 5.388   33.828 5.371  1.00 26.47 ? 131 LEU   A C   1 
ATOM   73   O  O   . LEU   A 1 17  ? 6.371   34.035 6.097  1.00 28.14 ? 131 LEU   A O   1 
ATOM   74   C  CB  . LEU   A 1 17  ? 4.606   35.613 3.801  1.00 24.01 ? 131 LEU   A CB  1 
ATOM   75   C  CG  . LEU   A 1 17  ? 4.805   36.437 2.525  1.00 32.52 ? 131 LEU   A CG  1 
ATOM   76   C  CD1 . LEU   A 1 17  ? 3.852   37.618 2.521  1.00 34.33 ? 131 LEU   A CD1 1 
ATOM   77   C  CD2 . LEU   A 1 17  ? 6.244   36.917 2.394  1.00 33.18 ? 131 LEU   A CD2 1 
ATOM   78   N  N   . ILE   A 1 18  ? 4.301   33.188 5.809  1.00 25.46 ? 132 ILE   A N   1 
ATOM   79   C  CA  . ILE   A 1 18  ? 4.259   32.659 7.169  1.00 25.08 ? 132 ILE   A CA  1 
ATOM   80   C  C   . ILE   A 1 18  ? 5.279   31.534 7.336  1.00 33.71 ? 132 ILE   A C   1 
ATOM   81   O  O   . ILE   A 1 18  ? 6.046   31.513 8.306  1.00 28.08 ? 132 ILE   A O   1 
ATOM   82   C  CB  . ILE   A 1 18  ? 2.833   32.198 7.522  1.00 25.10 ? 132 ILE   A CB  1 
ATOM   83   C  CG1 . ILE   A 1 18  ? 1.885   33.402 7.548  1.00 25.80 ? 132 ILE   A CG1 1 
ATOM   84   C  CG2 . ILE   A 1 18  ? 2.818   31.469 8.867  1.00 28.08 ? 132 ILE   A CG2 1 
ATOM   85   C  CD1 . ILE   A 1 18  ? 0.425   33.024 7.590  1.00 30.51 ? 132 ILE   A CD1 1 
ATOM   86   N  N   . ARG   A 1 19  ? 5.323   30.599 6.379  1.00 31.58 ? 133 ARG   A N   1 
ATOM   87   C  CA  . ARG   A 1 19  ? 6.202   29.439 6.519  1.00 27.49 ? 133 ARG   A CA  1 
ATOM   88   C  C   . ARG   A 1 19  ? 7.670   29.848 6.548  1.00 30.73 ? 133 ARG   A C   1 
ATOM   89   O  O   . ARG   A 1 19  ? 8.472   29.246 7.269  1.00 34.74 ? 133 ARG   A O   1 
ATOM   90   C  CB  . ARG   A 1 19  ? 5.945   28.444 5.390  1.00 29.94 ? 133 ARG   A CB  1 
ATOM   91   C  CG  . ARG   A 1 19  ? 4.623   27.695 5.518  1.00 30.67 ? 133 ARG   A CG  1 
ATOM   92   C  CD  . ARG   A 1 19  ? 4.242   27.009 4.220  1.00 38.66 ? 133 ARG   A CD  1 
ATOM   93   N  NE  . ARG   A 1 19  ? 5.311   26.169 3.698  1.00 42.61 ? 133 ARG   A NE  1 
ATOM   94   C  CZ  . ARG   A 1 19  ? 5.562   24.931 4.108  1.00 56.71 ? 133 ARG   A CZ  1 
ATOM   95   N  NH1 . ARG   A 1 19  ? 4.854   24.365 5.070  1.00 56.48 ? 133 ARG   A NH1 1 
ATOM   96   N  NH2 . ARG   A 1 19  ? 6.549   24.245 3.536  1.00 55.88 ? 133 ARG   A NH2 1 
ATOM   97   N  N   . ALA   A 1 20  ? 8.040   30.868 5.774  1.00 29.22 ? 134 ALA   A N   1 
ATOM   98   C  CA  . ALA   A 1 20  ? 9.400   31.401 5.800  1.00 30.55 ? 134 ALA   A CA  1 
ATOM   99   C  C   . ALA   A 1 20  ? 9.675   32.259 7.028  1.00 36.48 ? 134 ALA   A C   1 
ATOM   100  O  O   . ALA   A 1 20  ? 10.815  32.705 7.211  1.00 36.33 ? 134 ALA   A O   1 
ATOM   101  C  CB  . ALA   A 1 20  ? 9.667   32.222 4.537  1.00 33.52 ? 134 ALA   A CB  1 
ATOM   102  N  N   . ARG   A 1 21  ? 8.659   32.489 7.858  1.00 31.18 ? 135 ARG   A N   1 
ATOM   103  C  CA  . ARG   A 1 21  ? 8.723   33.392 9.002  1.00 37.50 ? 135 ARG   A CA  1 
ATOM   104  C  C   . ARG   A 1 21  ? 9.141   34.804 8.588  1.00 42.92 ? 135 ARG   A C   1 
ATOM   105  O  O   . ARG   A 1 21  ? 9.791   35.526 9.349  1.00 38.37 ? 135 ARG   A O   1 
ATOM   106  C  CB  . ARG   A 1 21  ? 9.627   32.831 10.100 1.00 39.79 ? 135 ARG   A CB  1 
ATOM   107  C  CG  . ARG   A 1 21  ? 9.070   31.544 10.734 1.00 44.18 ? 135 ARG   A CG  1 
ATOM   108  C  CD  . ARG   A 1 21  ? 7.609   31.705 11.214 1.00 47.84 ? 135 ARG   A CD  1 
ATOM   109  N  NE  . ARG   A 1 21  ? 7.188   30.627 12.111 1.00 32.74 ? 135 ARG   A NE  1 
ATOM   110  C  CZ  . ARG   A 1 21  ? 6.527   29.537 11.734 1.00 48.27 ? 135 ARG   A CZ  1 
ATOM   111  N  NH1 . ARG   A 1 21  ? 6.147   29.353 10.478 1.00 37.22 ? 135 ARG   A NH1 1 
ATOM   112  N  NH2 . ARG   A 1 21  ? 6.244   28.603 12.640 1.00 43.66 ? 135 ARG   A NH2 1 
ATOM   113  N  N   . ALA   A 1 22  ? 8.757   35.207 7.373  1.00 32.14 ? 136 ALA   A N   1 
ATOM   114  C  CA  . ALA   A 1 22  ? 8.776   36.624 7.028  1.00 35.18 ? 136 ALA   A CA  1 
ATOM   115  C  C   . ALA   A 1 22  ? 7.663   37.376 7.750  1.00 38.68 ? 136 ALA   A C   1 
ATOM   116  O  O   . ALA   A 1 22  ? 7.814   38.566 8.055  1.00 34.24 ? 136 ALA   A O   1 
ATOM   117  C  CB  . ALA   A 1 22  ? 8.650   36.802 5.516  1.00 35.50 ? 136 ALA   A CB  1 
ATOM   118  N  N   . CYS   A 1 23  ? 6.538   36.705 8.004  1.00 33.03 ? 137 CYS   A N   1 
ATOM   119  C  CA  . CYS   A 1 23  ? 5.476   37.183 8.881  1.00 31.44 ? 137 CYS   A CA  1 
ATOM   120  C  C   . CYS   A 1 23  ? 5.554   36.403 10.190 1.00 38.85 ? 137 CYS   A C   1 
ATOM   121  O  O   . CYS   A 1 23  ? 5.346   35.186 10.196 1.00 41.15 ? 137 CYS   A O   1 
ATOM   122  C  CB  . CYS   A 1 23  ? 4.100   36.995 8.236  1.00 29.94 ? 137 CYS   A CB  1 
ATOM   123  S  SG  . CYS   A 1 23  ? 3.798   37.957 6.722  1.00 34.47 ? 137 CYS   A SG  1 
ATOM   124  N  N   . GLN   A 1 24  ? 5.866   37.100 11.287 1.00 29.75 ? 138 GLN   A N   1 
ATOM   125  C  CA  . GLN   A 1 24  ? 5.986   36.496 12.610 1.00 29.86 ? 138 GLN   A CA  1 
ATOM   126  C  C   . GLN   A 1 24  ? 5.084   37.130 13.652 1.00 24.12 ? 138 GLN   A C   1 
ATOM   127  O  O   . GLN   A 1 24  ? 5.121   36.718 14.819 1.00 25.19 ? 138 GLN   A O   1 
ATOM   128  C  CB  . GLN   A 1 24  ? 7.426   36.596 13.128 1.00 30.86 ? 138 GLN   A CB  1 
ATOM   129  C  CG  . GLN   A 1 24  ? 8.434   35.869 12.307 1.00 48.05 ? 138 GLN   A CG  1 
ATOM   130  C  CD  . GLN   A 1 24  ? 9.710   35.664 13.068 1.00 36.84 ? 138 GLN   A CD  1 
ATOM   131  O  OE1 . GLN   A 1 24  ? 9.689   35.281 14.238 1.00 48.84 ? 138 GLN   A OE1 1 
ATOM   132  N  NE2 . GLN   A 1 24  ? 10.831  35.934 12.422 1.00 41.58 ? 138 GLN   A NE2 1 
ATOM   133  N  N   . ARG   A 1 25  ? 4.291   38.128 13.279 1.00 22.58 ? 139 ARG   A N   1 
ATOM   134  C  CA  . ARG   A 1 25  ? 3.616   38.989 14.249 1.00 18.93 ? 139 ARG   A CA  1 
ATOM   135  C  C   . ARG   A 1 25  ? 2.235   39.319 13.674 1.00 24.60 ? 139 ARG   A C   1 
ATOM   136  O  O   . ARG   A 1 25  ? 2.032   40.383 13.092 1.00 23.32 ? 139 ARG   A O   1 
ATOM   137  C  CB  . ARG   A 1 25  ? 4.453   40.245 14.493 1.00 29.51 ? 139 ARG   A CB  1 
ATOM   138  C  CG  . ARG   A 1 25  ? 4.430   40.820 15.887 1.00 35.09 ? 139 ARG   A CG  1 
ATOM   139  C  CD  . ARG   A 1 25  ? 5.287   42.087 15.943 1.00 31.71 ? 139 ARG   A CD  1 
ATOM   140  N  NE  . ARG   A 1 25  ? 6.715   41.808 15.841 1.00 29.79 ? 139 ARG   A NE  1 
ATOM   141  C  CZ  . ARG   A 1 25  ? 7.550   41.774 16.873 1.00 29.86 ? 139 ARG   A CZ  1 
ATOM   142  N  NH1 . ARG   A 1 25  ? 7.140   42.032 18.105 1.00 29.67 ? 139 ARG   A NH1 1 
ATOM   143  N  NH2 . ARG   A 1 25  ? 8.830   41.489 16.664 1.00 27.13 ? 139 ARG   A NH2 1 
ATOM   144  N  N   . VAL   A 1 26  ? 1.277   38.399 13.841 1.00 17.71 ? 140 VAL   A N   1 
ATOM   145  C  CA  . VAL   A 1 26  ? -0.016  38.472 13.158 1.00 16.65 ? 140 VAL   A CA  1 
ATOM   146  C  C   . VAL   A 1 26  ? -1.051  39.107 14.075 1.00 17.19 ? 140 VAL   A C   1 
ATOM   147  O  O   . VAL   A 1 26  ? -1.263  38.631 15.199 1.00 18.83 ? 140 VAL   A O   1 
ATOM   148  C  CB  . VAL   A 1 26  ? -0.488  37.068 12.736 1.00 20.97 ? 140 VAL   A CB  1 
ATOM   149  C  CG1 . VAL   A 1 26  ? -1.768  37.154 11.931 1.00 18.77 ? 140 VAL   A CG1 1 
ATOM   150  C  CG2 . VAL   A 1 26  ? 0.608   36.337 11.952 1.00 18.00 ? 140 VAL   A CG2 1 
ATOM   151  N  N   . VAL   A 1 27  ? -1.727  40.162 13.609 1.00 18.01 ? 141 VAL   A N   1 
ATOM   152  C  CA  A VAL   A 1 27  ? -2.896  40.689 14.312 0.52 15.89 ? 141 VAL   A CA  1 
ATOM   153  C  CA  B VAL   A 1 27  ? -2.899  40.688 14.312 0.48 15.89 ? 141 VAL   A CA  1 
ATOM   154  C  C   . VAL   A 1 27  ? -4.147  40.219 13.582 1.00 17.03 ? 141 VAL   A C   1 
ATOM   155  O  O   . VAL   A 1 27  ? -4.167  40.125 12.344 1.00 15.74 ? 141 VAL   A O   1 
ATOM   156  C  CB  A VAL   A 1 27  ? -2.842  42.224 14.437 0.52 18.23 ? 141 VAL   A CB  1 
ATOM   157  C  CB  B VAL   A 1 27  ? -2.878  42.225 14.448 0.48 18.26 ? 141 VAL   A CB  1 
ATOM   158  C  CG1 A VAL   A 1 27  ? -4.044  42.755 15.216 0.52 15.17 ? 141 VAL   A CG1 1 
ATOM   159  C  CG1 B VAL   A 1 27  ? -1.740  42.663 15.337 0.48 27.51 ? 141 VAL   A CG1 1 
ATOM   160  C  CG2 A VAL   A 1 27  ? -1.611  42.609 15.178 0.52 27.32 ? 141 VAL   A CG2 1 
ATOM   161  C  CG2 B VAL   A 1 27  ? -2.827  42.913 13.099 0.48 14.64 ? 141 VAL   A CG2 1 
ATOM   162  N  N   . VAL   A 1 28  ? -5.183  39.885 14.349 1.00 14.85 ? 142 VAL   A N   1 
ATOM   163  C  CA  . VAL   A 1 28  ? -6.411  39.313 13.808 1.00 16.65 ? 142 VAL   A CA  1 
ATOM   164  C  C   . VAL   A 1 28  ? -7.588  40.162 14.251 1.00 19.81 ? 142 VAL   A C   1 
ATOM   165  O  O   . VAL   A 1 28  ? -7.655  40.583 15.411 1.00 17.42 ? 142 VAL   A O   1 
ATOM   166  C  CB  . VAL   A 1 28  ? -6.601  37.849 14.255 1.00 16.44 ? 142 VAL   A CB  1 
ATOM   167  C  CG1 . VAL   A 1 28  ? -7.818  37.232 13.550 1.00 16.92 ? 142 VAL   A CG1 1 
ATOM   168  C  CG2 . VAL   A 1 28  ? -5.349  37.021 13.953 1.00 16.26 ? 142 VAL   A CG2 1 
ATOM   169  N  N   . MET   A 1 29  ? -8.523  40.395 13.329 1.00 14.68 ? 143 MET   A N   1 
ATOM   170  C  CA  . MET   A 1 29  ? -9.787  41.074 13.598 1.00 14.35 ? 143 MET   A CA  1 
ATOM   171  C  C   . MET   A 1 29  ? -10.918 40.144 13.181 1.00 15.16 ? 143 MET   A C   1 
ATOM   172  O  O   . MET   A 1 29  ? -10.944 39.689 12.034 1.00 15.79 ? 143 MET   A O   1 
ATOM   173  C  CB  . MET   A 1 29  ? -9.881  42.386 12.805 1.00 14.54 ? 143 MET   A CB  1 
ATOM   174  C  CG  . MET   A 1 29  ? -8.900  43.474 13.215 1.00 17.38 ? 143 MET   A CG  1 
ATOM   175  S  SD  . MET   A 1 29  ? -8.902  44.870 12.022 1.00 19.52 ? 143 MET   A SD  1 
ATOM   176  C  CE  . MET   A 1 29  ? -10.557 45.565 12.305 1.00 21.37 ? 143 MET   A CE  1 
ATOM   177  N  N   . VAL   A 1 30  ? -11.852 39.847 14.094 1.00 14.93 ? 144 VAL   A N   1 
ATOM   178  C  CA  . VAL   A 1 30  ? -12.949 38.944 13.750 1.00 14.85 ? 144 VAL   A CA  1 
ATOM   179  C  C   . VAL   A 1 30  ? -14.295 39.550 14.131 1.00 19.16 ? 144 VAL   A C   1 
ATOM   180  O  O   . VAL   A 1 30  ? -14.400 40.440 14.982 1.00 16.87 ? 144 VAL   A O   1 
ATOM   181  C  CB  . VAL   A 1 30  ? -12.816 37.542 14.392 1.00 15.89 ? 144 VAL   A CB  1 
ATOM   182  C  CG1 . VAL   A 1 30  ? -11.526 36.851 13.975 1.00 18.36 ? 144 VAL   A CG1 1 
ATOM   183  C  CG2 . VAL   A 1 30  ? -12.916 37.610 15.929 1.00 15.00 ? 144 VAL   A CG2 1 
ATOM   184  N  N   . GLY   A 1 31  ? -15.335 39.042 13.473 1.00 16.66 ? 145 GLY   A N   1 
ATOM   185  C  CA  . GLY   A 1 31  ? -16.700 39.381 13.809 1.00 15.97 ? 145 GLY   A CA  1 
ATOM   186  C  C   . GLY   A 1 31  ? -17.616 38.176 13.793 1.00 15.28 ? 145 GLY   A C   1 
ATOM   187  O  O   . GLY   A 1 31  ? -17.161 37.030 13.829 1.00 15.17 ? 145 GLY   A O   1 
ATOM   188  N  N   . ALA   A 1 32  ? -18.921 38.436 13.723 1.00 12.93 ? 146 ALA   A N   1 
ATOM   189  C  CA  . ALA   A 1 32  ? -19.913 37.393 13.952 1.00 15.98 ? 146 ALA   A CA  1 
ATOM   190  C  C   . ALA   A 1 32  ? -19.892 36.313 12.881 1.00 16.23 ? 146 ALA   A C   1 
ATOM   191  O  O   . ALA   A 1 32  ? -20.388 35.208 13.121 1.00 17.70 ? 146 ALA   A O   1 
ATOM   192  C  CB  . ALA   A 1 32  ? -21.304 38.018 14.039 1.00 18.43 ? 146 ALA   A CB  1 
ATOM   193  N  N   . GLY   A 1 33  ? -19.322 36.595 11.713 1.00 15.86 ? 147 GLY   A N   1 
ATOM   194  C  CA  . GLY   A 1 33  ? -19.227 35.558 10.697 1.00 16.72 ? 147 GLY   A CA  1 
ATOM   195  C  C   . GLY   A 1 33  ? -18.378 34.373 11.116 1.00 21.16 ? 147 GLY   A C   1 
ATOM   196  O  O   . GLY   A 1 33  ? -18.542 33.281 10.566 1.00 20.43 ? 147 GLY   A O   1 
ATOM   197  N  N   . ILE   A 1 34  ? -17.455 34.552 12.073 1.00 16.72 ? 148 ILE   A N   1 
ATOM   198  C  CA  . ILE   A 1 34  ? -16.687 33.379 12.491 1.00 16.58 ? 148 ILE   A CA  1 
ATOM   199  C  C   . ILE   A 1 34  ? -17.472 32.470 13.421 1.00 21.69 ? 148 ILE   A C   1 
ATOM   200  O  O   . ILE   A 1 34  ? -17.020 31.346 13.679 1.00 19.84 ? 148 ILE   A O   1 
ATOM   201  C  CB  . ILE   A 1 34  ? -15.328 33.689 13.161 1.00 16.27 ? 148 ILE   A CB  1 
ATOM   202  C  CG1 . ILE   A 1 34  ? -15.454 34.298 14.570 1.00 14.99 ? 148 ILE   A CG1 1 
ATOM   203  C  CG2 . ILE   A 1 34  ? -14.471 34.584 12.248 1.00 18.59 ? 148 ILE   A CG2 1 
ATOM   204  C  CD1 . ILE   A 1 34  ? -14.198 34.085 15.392 1.00 19.23 ? 148 ILE   A CD1 1 
ATOM   205  N  N   . SER   A 1 35  ? -18.660 32.880 13.882 1.00 18.97 ? 149 SER   A N   1 
ATOM   206  C  CA  . SER   A 1 35  ? -19.446 32.025 14.762 1.00 18.45 ? 149 SER   A CA  1 
ATOM   207  C  C   . SER   A 1 35  ? -20.760 31.542 14.157 1.00 17.97 ? 149 SER   A C   1 
ATOM   208  O  O   . SER   A 1 35  ? -21.466 30.751 14.792 1.00 22.46 ? 149 SER   A O   1 
ATOM   209  C  CB  . SER   A 1 35  ? -19.700 32.749 16.093 1.00 22.62 ? 149 SER   A CB  1 
ATOM   210  O  OG  . SER   A 1 35  ? -18.463 32.929 16.776 1.00 23.22 ? 149 SER   A OG  1 
ATOM   211  N  N   . THR   A 1 36  ? -21.097 31.944 12.931 1.00 18.42 ? 150 THR   A N   1 
ATOM   212  C  CA  . THR   A 1 36  ? -22.204 31.276 12.262 1.00 20.17 ? 150 THR   A CA  1 
ATOM   213  C  C   . THR   A 1 36  ? -21.945 29.787 12.023 1.00 18.40 ? 150 THR   A C   1 
ATOM   214  O  O   . THR   A 1 36  ? -22.914 29.014 12.101 1.00 22.31 ? 150 THR   A O   1 
ATOM   215  C  CB  . THR   A 1 36  ? -22.573 32.010 10.953 1.00 21.15 ? 150 THR   A CB  1 
ATOM   216  O  OG1 . THR   A 1 36  ? -21.477 31.989 10.028 1.00 25.31 ? 150 THR   A OG1 1 
ATOM   217  C  CG2 . THR   A 1 36  ? -22.962 33.454 11.249 1.00 21.34 ? 150 THR   A CG2 1 
ATOM   218  N  N   . PRO   A 1 37  ? -20.720 29.306 11.760 1.00 20.14 ? 151 PRO   A N   1 
ATOM   219  C  CA  . PRO   A 1 37  ? -20.534 27.849 11.671 1.00 21.76 ? 151 PRO   A CA  1 
ATOM   220  C  C   . PRO   A 1 37  ? -20.760 27.129 12.992 1.00 25.75 ? 151 PRO   A C   1 
ATOM   221  O  O   . PRO   A 1 37  ? -20.900 25.898 12.981 1.00 28.61 ? 151 PRO   A O   1 
ATOM   222  C  CB  . PRO   A 1 37  ? -19.080 27.703 11.194 1.00 22.18 ? 151 PRO   A CB  1 
ATOM   223  C  CG  . PRO   A 1 37  ? -18.772 29.006 10.535 1.00 21.39 ? 151 PRO   A CG  1 
ATOM   224  C  CD  . PRO   A 1 37  ? -19.464 30.005 11.422 1.00 20.53 ? 151 PRO   A CD  1 
ATOM   225  N  N   . SER   A 1 38  ? -20.808 27.852 14.109 1.00 24.08 ? 152 SER   A N   1 
ATOM   226  C  CA  . SER   A 1 38  ? -21.149 27.289 15.410 1.00 24.09 ? 152 SER   A CA  1 
ATOM   227  C  C   . SER   A 1 38  ? -22.644 27.339 15.711 1.00 33.29 ? 152 SER   A C   1 
ATOM   228  O  O   . SER   A 1 38  ? -23.062 26.846 16.767 1.00 30.83 ? 152 SER   A O   1 
ATOM   229  C  CB  . SER   A 1 38  ? -20.392 28.026 16.519 1.00 27.69 ? 152 SER   A CB  1 
ATOM   230  O  OG  . SER   A 1 38  ? -18.996 27.857 16.370 1.00 22.99 ? 152 SER   A OG  1 
ATOM   231  N  N   . GLY   A 1 39  ? -23.449 27.935 14.837 1.00 27.37 ? 153 GLY   A N   1 
ATOM   232  C  CA  . GLY   A 1 39  ? -24.886 27.992 15.027 1.00 26.83 ? 153 GLY   A CA  1 
ATOM   233  C  C   . GLY   A 1 39  ? -25.427 29.297 15.565 1.00 31.91 ? 153 GLY   A C   1 
ATOM   234  O  O   . GLY   A 1 39  ? -26.620 29.367 15.879 1.00 31.27 ? 153 GLY   A O   1 
ATOM   235  N  N   . ILE   A 1 40  ? -24.602 30.331 15.674 1.00 25.19 ? 154 ILE   A N   1 
ATOM   236  C  CA  . ILE   A 1 40  ? -25.011 31.635 16.192 1.00 24.59 ? 154 ILE   A CA  1 
ATOM   237  C  C   . ILE   A 1 40  ? -25.228 32.559 14.997 1.00 27.79 ? 154 ILE   A C   1 
ATOM   238  O  O   . ILE   A 1 40  ? -24.302 32.730 14.192 1.00 24.93 ? 154 ILE   A O   1 
ATOM   239  C  CB  . ILE   A 1 40  ? -23.959 32.221 17.150 1.00 25.64 ? 154 ILE   A CB  1 
ATOM   240  C  CG1 . ILE   A 1 40  ? -23.618 31.228 18.270 1.00 27.50 ? 154 ILE   A CG1 1 
ATOM   241  C  CG2 . ILE   A 1 40  ? -24.437 33.538 17.747 1.00 21.39 ? 154 ILE   A CG2 1 
ATOM   242  C  CD1 . ILE   A 1 40  ? -22.524 31.737 19.216 1.00 28.69 ? 154 ILE   A CD1 1 
ATOM   243  N  N   . PRO   A 1 41  ? -26.399 33.173 14.845 1.00 29.64 ? 155 PRO   A N   1 
ATOM   244  C  CA  . PRO   A 1 41  ? -26.613 34.054 13.690 1.00 28.27 ? 155 PRO   A CA  1 
ATOM   245  C  C   . PRO   A 1 41  ? -25.759 35.300 13.794 1.00 28.20 ? 155 PRO   A C   1 
ATOM   246  O  O   . PRO   A 1 41  ? -25.395 35.746 14.885 1.00 25.26 ? 155 PRO   A O   1 
ATOM   247  C  CB  . PRO   A 1 41  ? -28.104 34.401 13.773 1.00 28.88 ? 155 PRO   A CB  1 
ATOM   248  C  CG  . PRO   A 1 41  ? -28.427 34.268 15.238 1.00 37.88 ? 155 PRO   A CG  1 
ATOM   249  C  CD  . PRO   A 1 41  ? -27.586 33.109 15.718 1.00 31.98 ? 155 PRO   A CD  1 
ATOM   250  N  N   . ASP   A 1 42  ? -25.423 35.864 12.641 1.00 21.21 ? 156 ASP   A N   1 
ATOM   251  C  CA  . ASP   A 1 42  ? -24.772 37.161 12.652 1.00 19.19 ? 156 ASP   A CA  1 
ATOM   252  C  C   . ASP   A 1 42  ? -25.847 38.245 12.665 1.00 19.37 ? 156 ASP   A C   1 
ATOM   253  O  O   . ASP   A 1 42  ? -27.023 37.981 12.938 1.00 21.98 ? 156 ASP   A O   1 
ATOM   254  C  CB  . ASP   A 1 42  ? -23.776 37.287 11.491 1.00 17.80 ? 156 ASP   A CB  1 
ATOM   255  C  CG  . ASP   A 1 42  ? -24.436 37.306 10.116 1.00 24.62 ? 156 ASP   A CG  1 
ATOM   256  O  OD1 . ASP   A 1 42  ? -25.678 37.404 10.011 1.00 22.14 ? 156 ASP   A OD1 1 
ATOM   257  O  OD2 . ASP   A 1 42  ? -23.683 37.206 9.116  1.00 22.87 ? 156 ASP   A OD2 1 
ATOM   258  N  N   . PHE   A 1 43  ? -25.459 39.484 12.380 1.00 19.18 ? 157 PHE   A N   1 
ATOM   259  C  CA  . PHE   A 1 43  ? -26.402 40.594 12.431 1.00 20.97 ? 157 PHE   A CA  1 
ATOM   260  C  C   . PHE   A 1 43  ? -26.945 40.988 11.060 1.00 23.28 ? 157 PHE   A C   1 
ATOM   261  O  O   . PHE   A 1 43  ? -28.144 41.258 10.928 1.00 23.59 ? 157 PHE   A O   1 
ATOM   262  C  CB  . PHE   A 1 43  ? -25.731 41.803 13.101 1.00 22.67 ? 157 PHE   A CB  1 
ATOM   263  C  CG  . PHE   A 1 43  ? -25.330 41.562 14.553 1.00 22.26 ? 157 PHE   A CG  1 
ATOM   264  C  CD1 . PHE   A 1 43  ? -24.259 40.735 14.875 1.00 21.44 ? 157 PHE   A CD1 1 
ATOM   265  C  CD2 . PHE   A 1 43  ? -26.034 42.152 15.583 1.00 28.83 ? 157 PHE   A CD2 1 
ATOM   266  C  CE1 . PHE   A 1 43  ? -23.894 40.513 16.217 1.00 26.91 ? 157 PHE   A CE1 1 
ATOM   267  C  CE2 . PHE   A 1 43  ? -25.683 41.934 16.903 1.00 25.46 ? 157 PHE   A CE2 1 
ATOM   268  C  CZ  . PHE   A 1 43  ? -24.616 41.111 17.220 1.00 28.23 ? 157 PHE   A CZ  1 
ATOM   269  N  N   . ARG   A 1 44  ? -26.112 40.991 10.021 1.00 19.33 ? 158 ARG   A N   1 
ATOM   270  C  CA  . ARG   A 1 44  ? -26.482 41.628 8.765  1.00 21.52 ? 158 ARG   A CA  1 
ATOM   271  C  C   . ARG   A 1 44  ? -26.708 40.663 7.605  1.00 22.24 ? 158 ARG   A C   1 
ATOM   272  O  O   . ARG   A 1 44  ? -27.112 41.118 6.530  1.00 24.01 ? 158 ARG   A O   1 
ATOM   273  C  CB  . ARG   A 1 44  ? -25.420 42.669 8.384  1.00 23.05 ? 158 ARG   A CB  1 
ATOM   274  C  CG  . ARG   A 1 44  ? -25.402 43.889 9.318  1.00 27.57 ? 158 ARG   A CG  1 
ATOM   275  C  CD  . ARG   A 1 44  ? -24.358 44.924 8.909  1.00 29.12 ? 158 ARG   A CD  1 
ATOM   276  N  NE  . ARG   A 1 44  ? -24.450 46.109 9.755  1.00 35.24 ? 158 ARG   A NE  1 
ATOM   277  C  CZ  . ARG   A 1 44  ? -23.992 46.188 10.998 1.00 34.51 ? 158 ARG   A CZ  1 
ATOM   278  N  NH1 . ARG   A 1 44  ? -23.302 45.196 11.552 1.00 28.15 ? 158 ARG   A NH1 1 
ATOM   279  N  NH2 . ARG   A 1 44  ? -24.228 47.289 11.709 1.00 42.62 ? 158 ARG   A NH2 1 
ATOM   280  N  N   . SER   A 1 45  ? -26.509 39.355 7.779  1.00 21.22 ? 159 SER   A N   1 
ATOM   281  C  CA  . SER   A 1 45  ? -26.740 38.451 6.649  1.00 18.89 ? 159 SER   A CA  1 
ATOM   282  C  C   . SER   A 1 45  ? -28.197 38.519 6.199  1.00 23.41 ? 159 SER   A C   1 
ATOM   283  O  O   . SER   A 1 45  ? -29.107 38.566 7.037  1.00 24.45 ? 159 SER   A O   1 
ATOM   284  C  CB  . SER   A 1 45  ? -26.384 37.002 6.990  1.00 20.53 ? 159 SER   A CB  1 
ATOM   285  O  OG  . SER   A 1 45  ? -24.978 36.781 6.954  1.00 23.81 ? 159 SER   A OG  1 
ATOM   286  N  N   . PRO   A 1 46  ? -28.449 38.540 4.890  1.00 24.47 ? 160 PRO   A N   1 
ATOM   287  C  CA  . PRO   A 1 46  ? -29.828 38.455 4.396  1.00 24.88 ? 160 PRO   A CA  1 
ATOM   288  C  C   . PRO   A 1 46  ? -30.528 37.218 4.932  1.00 27.63 ? 160 PRO   A C   1 
ATOM   289  O  O   . PRO   A 1 46  ? -29.948 36.131 4.998  1.00 25.61 ? 160 PRO   A O   1 
ATOM   290  C  CB  . PRO   A 1 46  ? -29.662 38.364 2.871  1.00 29.15 ? 160 PRO   A CB  1 
ATOM   291  C  CG  . PRO   A 1 46  ? -28.295 38.804 2.574  1.00 30.60 ? 160 PRO   A CG  1 
ATOM   292  C  CD  . PRO   A 1 46  ? -27.456 38.628 3.804  1.00 20.77 ? 160 PRO   A CD  1 
ATOM   293  N  N   . GLY   A 1 47  ? -31.787 37.397 5.320  1.00 26.10 ? 161 GLY   A N   1 
ATOM   294  C  CA  . GLY   A 1 47  ? -32.609 36.283 5.743  1.00 28.84 ? 161 GLY   A CA  1 
ATOM   295  C  C   . GLY   A 1 47  ? -32.356 35.842 7.171  1.00 29.62 ? 161 GLY   A C   1 
ATOM   296  O  O   . GLY   A 1 47  ? -33.274 35.850 7.999  1.00 30.30 ? 161 GLY   A O   1 
ATOM   297  N  N   . SER   A 1 48  ? -31.114 35.456 7.472  1.00 26.39 ? 162 SER   A N   1 
ATOM   298  C  CA  . SER   A 1 48  ? -30.782 34.851 8.758  1.00 29.57 ? 162 SER   A CA  1 
ATOM   299  C  C   . SER   A 1 48  ? -30.206 35.820 9.783  1.00 28.31 ? 162 SER   A C   1 
ATOM   300  O  O   . SER   A 1 48  ? -30.155 35.477 10.973 1.00 28.92 ? 162 SER   A O   1 
ATOM   301  C  CB  . SER   A 1 48  ? -29.777 33.714 8.552  1.00 28.98 ? 162 SER   A CB  1 
ATOM   302  O  OG  . SER   A 1 48  ? -28.553 34.240 8.093  1.00 30.07 ? 162 SER   A OG  1 
ATOM   303  N  N   . GLY   A 1 49  ? -29.753 37.001 9.368  1.00 22.46 ? 163 GLY   A N   1 
ATOM   304  C  CA  . GLY   A 1 49  ? -29.150 37.924 10.317 1.00 21.42 ? 163 GLY   A CA  1 
ATOM   305  C  C   . GLY   A 1 49  ? -30.151 38.436 11.339 1.00 25.49 ? 163 GLY   A C   1 
ATOM   306  O  O   . GLY   A 1 49  ? -31.351 38.517 11.084 1.00 23.93 ? 163 GLY   A O   1 
ATOM   307  N  N   . LEU   A 1 50  ? -29.631 38.798 12.520 1.00 24.31 ? 164 LEU   A N   1 
ATOM   308  C  CA  . LEU   A 1 50  ? -30.490 39.244 13.619 1.00 23.62 ? 164 LEU   A CA  1 
ATOM   309  C  C   . LEU   A 1 50  ? -31.386 40.405 13.215 1.00 25.69 ? 164 LEU   A C   1 
ATOM   310  O  O   . LEU   A 1 50  ? -32.564 40.446 13.588 1.00 25.79 ? 164 LEU   A O   1 
ATOM   311  C  CB  . LEU   A 1 50  ? -29.638 39.655 14.823 1.00 23.48 ? 164 LEU   A CB  1 
ATOM   312  C  CG  . LEU   A 1 50  ? -29.194 38.536 15.748 1.00 29.76 ? 164 LEU   A CG  1 
ATOM   313  C  CD1 . LEU   A 1 50  ? -28.305 39.127 16.839 1.00 31.90 ? 164 LEU   A CD1 1 
ATOM   314  C  CD2 . LEU   A 1 50  ? -30.421 37.859 16.350 1.00 35.32 ? 164 LEU   A CD2 1 
ATOM   315  N  N   . TYR   A 1 51  ? -30.846 41.369 12.470 1.00 24.05 ? 165 TYR   A N   1 
ATOM   316  C  CA  . TYR   A 1 51  ? -31.633 42.546 12.127 1.00 29.12 ? 165 TYR   A CA  1 
ATOM   317  C  C   . TYR   A 1 51  ? -32.817 42.225 11.225 1.00 29.72 ? 165 TYR   A C   1 
ATOM   318  O  O   . TYR   A 1 51  ? -33.727 43.052 11.118 1.00 31.45 ? 165 TYR   A O   1 
ATOM   319  C  CB  . TYR   A 1 51  ? -30.744 43.609 11.477 1.00 26.51 ? 165 TYR   A CB  1 
ATOM   320  C  CG  . TYR   A 1 51  ? -29.787 44.244 12.469 1.00 32.20 ? 165 TYR   A CG  1 
ATOM   321  C  CD1 . TYR   A 1 51  ? -30.149 44.409 13.808 1.00 36.96 ? 165 TYR   A CD1 1 
ATOM   322  C  CD2 . TYR   A 1 51  ? -28.517 44.655 12.077 1.00 32.62 ? 165 TYR   A CD2 1 
ATOM   323  C  CE1 . TYR   A 1 51  ? -29.276 44.984 14.721 1.00 38.64 ? 165 TYR   A CE1 1 
ATOM   324  C  CE2 . TYR   A 1 51  ? -27.639 45.234 12.987 1.00 31.91 ? 165 TYR   A CE2 1 
ATOM   325  C  CZ  . TYR   A 1 51  ? -28.021 45.394 14.303 1.00 41.85 ? 165 TYR   A CZ  1 
ATOM   326  O  OH  . TYR   A 1 51  ? -27.144 45.962 15.208 1.00 40.78 ? 165 TYR   A OH  1 
ATOM   327  N  N   . SER   A 1 52  ? -32.836 41.057 10.581 1.00 26.77 ? 166 SER   A N   1 
ATOM   328  C  CA  . SER   A 1 52  ? -33.987 40.656 9.789  1.00 31.12 ? 166 SER   A CA  1 
ATOM   329  C  C   . SER   A 1 52  ? -34.973 39.797 10.568 1.00 30.36 ? 166 SER   A C   1 
ATOM   330  O  O   . SER   A 1 52  ? -35.942 39.309 9.975  1.00 30.10 ? 166 SER   A O   1 
ATOM   331  C  CB  . SER   A 1 52  ? -33.538 39.900 8.530  1.00 30.74 ? 166 SER   A CB  1 
ATOM   332  O  OG  . SER   A 1 52  ? -32.843 40.762 7.649  1.00 37.24 ? 166 SER   A OG  1 
ATOM   333  N  N   . ASN   A 1 53  ? -34.769 39.617 11.876 1.00 29.46 ? 167 ASN   A N   1 
ATOM   334  C  CA  . ASN   A 1 53  ? -35.563 38.657 12.638 1.00 25.82 ? 167 ASN   A CA  1 
ATOM   335  C  C   . ASN   A 1 53  ? -35.933 39.206 14.013 1.00 31.80 ? 167 ASN   A C   1 
ATOM   336  O  O   . ASN   A 1 53  ? -36.038 38.457 14.991 1.00 37.12 ? 167 ASN   A O   1 
ATOM   337  C  CB  . ASN   A 1 53  ? -34.823 37.327 12.763 1.00 26.83 ? 167 ASN   A CB  1 
ATOM   338  C  CG  . ASN   A 1 53  ? -34.698 36.618 11.429 1.00 31.41 ? 167 ASN   A CG  1 
ATOM   339  O  OD1 . ASN   A 1 53  ? -35.632 35.961 10.977 1.00 31.47 ? 167 ASN   A OD1 1 
ATOM   340  N  ND2 . ASN   A 1 53  ? -33.547 36.762 10.785 1.00 28.56 ? 167 ASN   A ND2 1 
ATOM   341  N  N   . LEU   A 1 54  ? -36.163 40.517 14.105 1.00 30.45 ? 168 LEU   A N   1 
ATOM   342  C  CA  . LEU   A 1 54  ? -36.545 41.144 15.367 1.00 29.22 ? 168 LEU   A CA  1 
ATOM   343  C  C   . LEU   A 1 54  ? -37.986 41.657 15.366 1.00 31.41 ? 168 LEU   A C   1 
ATOM   344  O  O   . LEU   A 1 54  ? -38.358 42.443 16.246 1.00 34.08 ? 168 LEU   A O   1 
ATOM   345  C  CB  . LEU   A 1 54  ? -35.573 42.276 15.695 1.00 26.86 ? 168 LEU   A CB  1 
ATOM   346  C  CG  . LEU   A 1 54  ? -34.175 41.775 16.101 1.00 29.26 ? 168 LEU   A CG  1 
ATOM   347  C  CD1 . LEU   A 1 54  ? -33.161 42.912 16.169 1.00 29.87 ? 168 LEU   A CD1 1 
ATOM   348  C  CD2 . LEU   A 1 54  ? -34.250 41.031 17.433 1.00 30.01 ? 168 LEU   A CD2 1 
ATOM   349  N  N   . GLN   A 1 55  ? -38.809 41.214 14.412 1.00 35.70 ? 169 GLN   A N   1 
ATOM   350  C  CA  . GLN   A 1 55  ? -40.161 41.756 14.277 1.00 34.28 ? 169 GLN   A CA  1 
ATOM   351  C  C   . GLN   A 1 55  ? -41.017 41.502 15.507 1.00 36.08 ? 169 GLN   A C   1 
ATOM   352  O  O   . GLN   A 1 55  ? -41.876 42.323 15.837 1.00 41.58 ? 169 GLN   A O   1 
ATOM   353  C  CB  . GLN   A 1 55  ? -40.857 41.157 13.052 1.00 34.96 ? 169 GLN   A CB  1 
ATOM   354  C  CG  . GLN   A 1 55  ? -40.157 41.432 11.749 1.00 38.84 ? 169 GLN   A CG  1 
ATOM   355  C  CD  . GLN   A 1 55  ? -39.051 40.433 11.454 1.00 52.91 ? 169 GLN   A CD  1 
ATOM   356  O  OE1 . GLN   A 1 55  ? -38.724 39.574 12.284 1.00 39.41 ? 169 GLN   A OE1 1 
ATOM   357  N  NE2 . GLN   A 1 55  ? -38.472 40.538 10.262 1.00 49.01 ? 169 GLN   A NE2 1 
ATOM   358  N  N   . GLN   A 1 56  ? -40.818 40.372 16.181 1.00 37.34 ? 170 GLN   A N   1 
ATOM   359  C  CA  . GLN   A 1 56  ? -41.660 40.015 17.315 1.00 40.17 ? 170 GLN   A CA  1 
ATOM   360  C  C   . GLN   A 1 56  ? -41.293 40.762 18.590 1.00 37.57 ? 170 GLN   A C   1 
ATOM   361  O  O   . GLN   A 1 56  ? -42.028 40.663 19.581 1.00 38.73 ? 170 GLN   A O   1 
ATOM   362  C  CB  . GLN   A 1 56  ? -41.577 38.510 17.568 1.00 43.32 ? 170 GLN   A CB  1 
ATOM   363  C  CG  . GLN   A 1 56  ? -40.210 38.047 18.087 1.00 55.46 ? 170 GLN   A CG  1 
ATOM   364  C  CD  . GLN   A 1 56  ? -39.255 37.577 16.985 1.00 62.23 ? 170 GLN   A CD  1 
ATOM   365  O  OE1 . GLN   A 1 56  ? -38.855 38.348 16.104 1.00 47.64 ? 170 GLN   A OE1 1 
ATOM   366  N  NE2 . GLN   A 1 56  ? -38.879 36.301 17.044 1.00 57.10 ? 170 GLN   A NE2 1 
ATOM   367  N  N   . TYR   A 1 57  ? -40.179 41.488 18.602 1.00 33.24 ? 171 TYR   A N   1 
ATOM   368  C  CA  . TYR   A 1 57  ? -39.771 42.246 19.774 1.00 32.32 ? 171 TYR   A CA  1 
ATOM   369  C  C   . TYR   A 1 57  ? -40.423 43.625 19.767 1.00 35.22 ? 171 TYR   A C   1 
ATOM   370  O  O   . TYR   A 1 57  ? -40.818 44.143 18.719 1.00 36.75 ? 171 TYR   A O   1 
ATOM   371  C  CB  . TYR   A 1 57  ? -38.245 42.364 19.823 1.00 30.52 ? 171 TYR   A CB  1 
ATOM   372  C  CG  . TYR   A 1 57  ? -37.574 41.032 20.083 1.00 33.20 ? 171 TYR   A CG  1 
ATOM   373  C  CD1 . TYR   A 1 57  ? -37.381 40.111 19.057 1.00 37.68 ? 171 TYR   A CD1 1 
ATOM   374  C  CD2 . TYR   A 1 57  ? -37.164 40.681 21.357 1.00 39.09 ? 171 TYR   A CD2 1 
ATOM   375  C  CE1 . TYR   A 1 57  ? -36.782 38.887 19.298 1.00 36.48 ? 171 TYR   A CE1 1 
ATOM   376  C  CE2 . TYR   A 1 57  ? -36.562 39.461 21.604 1.00 40.59 ? 171 TYR   A CE2 1 
ATOM   377  C  CZ  . TYR   A 1 57  ? -36.377 38.568 20.578 1.00 42.51 ? 171 TYR   A CZ  1 
ATOM   378  O  OH  . TYR   A 1 57  ? -35.782 37.356 20.839 1.00 43.50 ? 171 TYR   A OH  1 
ATOM   379  N  N   . ASP   A 1 58  ? -40.546 44.209 20.958 1.00 34.48 ? 172 ASP   A N   1 
ATOM   380  C  CA  . ASP   A 1 58  ? -41.254 45.478 21.142 1.00 44.96 ? 172 ASP   A CA  1 
ATOM   381  C  C   . ASP   A 1 58  ? -40.280 46.629 20.897 1.00 43.30 ? 172 ASP   A C   1 
ATOM   382  O  O   . ASP   A 1 58  ? -39.812 47.300 21.819 1.00 42.09 ? 172 ASP   A O   1 
ATOM   383  C  CB  . ASP   A 1 58  ? -41.863 45.541 22.538 1.00 40.44 ? 172 ASP   A CB  1 
ATOM   384  C  CG  . ASP   A 1 58  ? -42.741 46.759 22.742 1.00 51.34 ? 172 ASP   A CG  1 
ATOM   385  O  OD1 . ASP   A 1 58  ? -43.110 47.406 21.740 1.00 48.72 ? 172 ASP   A OD1 1 
ATOM   386  O  OD2 . ASP   A 1 58  ? -43.060 47.068 23.913 1.00 51.95 ? 172 ASP   A OD2 1 
ATOM   387  N  N   . LEU   A 1 59  ? -39.989 46.869 19.620 1.00 37.71 ? 173 LEU   A N   1 
ATOM   388  C  CA  . LEU   A 1 59  ? -38.957 47.812 19.214 1.00 35.67 ? 173 LEU   A CA  1 
ATOM   389  C  C   . LEU   A 1 59  ? -39.520 48.874 18.282 1.00 39.98 ? 173 LEU   A C   1 
ATOM   390  O  O   . LEU   A 1 59  ? -40.414 48.588 17.477 1.00 38.01 ? 173 LEU   A O   1 
ATOM   391  C  CB  . LEU   A 1 59  ? -37.806 47.088 18.502 1.00 32.28 ? 173 LEU   A CB  1 
ATOM   392  C  CG  . LEU   A 1 59  ? -37.087 46.013 19.322 1.00 28.89 ? 173 LEU   A CG  1 
ATOM   393  C  CD1 . LEU   A 1 59  ? -36.130 45.210 18.438 1.00 27.89 ? 173 LEU   A CD1 1 
ATOM   394  C  CD2 . LEU   A 1 59  ? -36.331 46.643 20.497 1.00 25.74 ? 173 LEU   A CD2 1 
ATOM   395  N  N   . PRO   A 1 60  ? -39.002 50.107 18.355 1.00 32.70 ? 174 PRO   A N   1 
ATOM   396  C  CA  . PRO   A 1 60  ? -39.370 51.112 17.343 1.00 38.74 ? 174 PRO   A CA  1 
ATOM   397  C  C   . PRO   A 1 60  ? -38.709 50.863 15.996 1.00 41.44 ? 174 PRO   A C   1 
ATOM   398  O  O   . PRO   A 1 60  ? -39.278 51.214 14.955 1.00 45.07 ? 174 PRO   A O   1 
ATOM   399  C  CB  . PRO   A 1 60  ? -38.893 52.427 17.972 1.00 39.18 ? 174 PRO   A CB  1 
ATOM   400  C  CG  . PRO   A 1 60  ? -37.717 52.011 18.819 1.00 38.73 ? 174 PRO   A CG  1 
ATOM   401  C  CD  . PRO   A 1 60  ? -38.083 50.653 19.372 1.00 34.08 ? 174 PRO   A CD  1 
ATOM   402  N  N   . TYR   A 1 61  ? -37.518 50.281 16.003 1.00 41.33 ? 175 TYR   A N   1 
ATOM   403  C  CA  . TYR   A 1 61  ? -36.787 49.837 14.825 1.00 36.72 ? 175 TYR   A CA  1 
ATOM   404  C  C   . TYR   A 1 61  ? -35.792 48.784 15.292 1.00 39.62 ? 175 TYR   A C   1 
ATOM   405  O  O   . TYR   A 1 61  ? -35.465 48.735 16.484 1.00 32.43 ? 175 TYR   A O   1 
ATOM   406  C  CB  . TYR   A 1 61  ? -36.073 51.016 14.129 1.00 46.83 ? 175 TYR   A CB  1 
ATOM   407  C  CG  . TYR   A 1 61  ? -35.288 51.916 15.067 1.00 39.33 ? 175 TYR   A CG  1 
ATOM   408  C  CD1 . TYR   A 1 61  ? -33.953 51.655 15.358 1.00 34.87 ? 175 TYR   A CD1 1 
ATOM   409  C  CD2 . TYR   A 1 61  ? -35.882 53.026 15.660 1.00 37.87 ? 175 TYR   A CD2 1 
ATOM   410  C  CE1 . TYR   A 1 61  ? -33.231 52.472 16.222 1.00 35.38 ? 175 TYR   A CE1 1 
ATOM   411  C  CE2 . TYR   A 1 61  ? -35.163 53.849 16.528 1.00 45.41 ? 175 TYR   A CE2 1 
ATOM   412  C  CZ  . TYR   A 1 61  ? -33.839 53.565 16.800 1.00 36.46 ? 175 TYR   A CZ  1 
ATOM   413  O  OH  . TYR   A 1 61  ? -33.119 54.370 17.659 1.00 37.58 ? 175 TYR   A OH  1 
ATOM   414  N  N   . PRO   A 1 62  ? -35.321 47.907 14.400 1.00 37.35 ? 176 PRO   A N   1 
ATOM   415  C  CA  . PRO   A 1 62  ? -34.521 46.756 14.878 1.00 33.49 ? 176 PRO   A CA  1 
ATOM   416  C  C   . PRO   A 1 62  ? -33.272 47.143 15.656 1.00 27.68 ? 176 PRO   A C   1 
ATOM   417  O  O   . PRO   A 1 62  ? -32.997 46.586 16.737 1.00 31.02 ? 176 PRO   A O   1 
ATOM   418  C  CB  . PRO   A 1 62  ? -34.168 46.016 13.578 1.00 36.93 ? 176 PRO   A CB  1 
ATOM   419  C  CG  . PRO   A 1 62  ? -35.174 46.457 12.590 1.00 36.66 ? 176 PRO   A CG  1 
ATOM   420  C  CD  . PRO   A 1 62  ? -35.544 47.859 12.941 1.00 41.62 ? 176 PRO   A CD  1 
ATOM   421  N  N   . GLU   A 1 63  ? -32.503 48.098 15.135 1.00 33.15 ? 177 GLU   A N   1 
ATOM   422  C  CA  . GLU   A 1 63  ? -31.216 48.424 15.737 1.00 31.63 ? 177 GLU   A CA  1 
ATOM   423  C  C   . GLU   A 1 63  ? -31.367 48.931 17.167 1.00 25.27 ? 177 GLU   A C   1 
ATOM   424  O  O   . GLU   A 1 63  ? -30.408 48.863 17.950 1.00 28.78 ? 177 GLU   A O   1 
ATOM   425  C  CB  . GLU   A 1 63  ? -30.489 49.461 14.878 1.00 34.17 ? 177 GLU   A CB  1 
ATOM   426  C  CG  . GLU   A 1 63  ? -30.437 49.111 13.382 1.00 43.32 ? 177 GLU   A CG  1 
ATOM   427  C  CD  . GLU   A 1 63  ? -31.695 49.530 12.640 1.00 50.24 ? 177 GLU   A CD  1 
ATOM   428  O  OE1 . GLU   A 1 63  ? -31.950 50.748 12.519 1.00 62.83 ? 177 GLU   A OE1 1 
ATOM   429  O  OE2 . GLU   A 1 63  ? -32.444 48.641 12.197 1.00 58.92 ? 177 GLU   A OE2 1 
ATOM   430  N  N   . ALA   A 1 64  ? -32.565 49.399 17.532 1.00 25.48 ? 178 ALA   A N   1 
ATOM   431  C  CA  . ALA   A 1 64  ? -32.766 49.966 18.861 1.00 26.12 ? 178 ALA   A CA  1 
ATOM   432  C  C   . ALA   A 1 64  ? -32.430 48.970 19.952 1.00 28.39 ? 178 ALA   A C   1 
ATOM   433  O  O   . ALA   A 1 64  ? -32.062 49.375 21.068 1.00 24.51 ? 178 ALA   A O   1 
ATOM   434  C  CB  . ALA   A 1 64  ? -34.210 50.440 19.023 1.00 26.95 ? 178 ALA   A CB  1 
ATOM   435  N  N   . ILE   A 1 65  ? -32.526 47.669 19.659 1.00 24.85 ? 179 ILE   A N   1 
ATOM   436  C  CA  . ILE   A 1 65  ? -32.318 46.707 20.740 1.00 24.92 ? 179 ILE   A CA  1 
ATOM   437  C  C   . ILE   A 1 65  ? -30.873 46.720 21.245 1.00 25.49 ? 179 ILE   A C   1 
ATOM   438  O  O   . ILE   A 1 65  ? -30.598 46.258 22.371 1.00 24.34 ? 179 ILE   A O   1 
ATOM   439  C  CB  . ILE   A 1 65  ? -32.762 45.303 20.283 1.00 26.31 ? 179 ILE   A CB  1 
ATOM   440  C  CG1 . ILE   A 1 65  ? -32.944 44.375 21.490 1.00 28.34 ? 179 ILE   A CG1 1 
ATOM   441  C  CG2 . ILE   A 1 65  ? -31.768 44.729 19.282 1.00 27.12 ? 179 ILE   A CG2 1 
ATOM   442  C  CD1 . ILE   A 1 65  ? -33.791 43.147 21.176 1.00 31.51 ? 179 ILE   A CD1 1 
ATOM   443  N  N   . PHE   A 1 66  ? -29.935 47.271 20.472 1.00 22.97 ? 180 PHE   A N   1 
ATOM   444  C  CA  . PHE   A 1 66  ? -28.545 47.296 20.912 1.00 24.88 ? 180 PHE   A CA  1 
ATOM   445  C  C   . PHE   A 1 66  ? -28.041 48.711 21.172 1.00 22.19 ? 180 PHE   A C   1 
ATOM   446  O  O   . PHE   A 1 66  ? -26.827 48.929 21.244 1.00 22.34 ? 180 PHE   A O   1 
ATOM   447  C  CB  . PHE   A 1 66  ? -27.659 46.580 19.890 1.00 27.55 ? 180 PHE   A CB  1 
ATOM   448  C  CG  . PHE   A 1 66  ? -28.030 45.131 19.691 1.00 28.09 ? 180 PHE   A CG  1 
ATOM   449  C  CD1 . PHE   A 1 66  ? -28.157 44.284 20.785 1.00 34.64 ? 180 PHE   A CD1 1 
ATOM   450  C  CD2 . PHE   A 1 66  ? -28.272 44.629 18.428 1.00 36.68 ? 180 PHE   A CD2 1 
ATOM   451  C  CE1 . PHE   A 1 66  ? -28.511 42.958 20.617 1.00 36.93 ? 180 PHE   A CE1 1 
ATOM   452  C  CE2 . PHE   A 1 66  ? -28.625 43.298 18.248 1.00 37.75 ? 180 PHE   A CE2 1 
ATOM   453  C  CZ  . PHE   A 1 66  ? -28.738 42.463 19.346 1.00 31.27 ? 180 PHE   A CZ  1 
ATOM   454  N  N   . GLU   A 1 67  ? -28.948 49.672 21.327 1.00 21.95 ? 181 GLU   A N   1 
ATOM   455  C  CA  . GLU   A 1 67  ? -28.589 51.070 21.537 1.00 20.67 ? 181 GLU   A CA  1 
ATOM   456  C  C   . GLU   A 1 67  ? -28.751 51.413 23.013 1.00 21.87 ? 181 GLU   A C   1 
ATOM   457  O  O   . GLU   A 1 67  ? -29.764 51.067 23.628 1.00 22.68 ? 181 GLU   A O   1 
ATOM   458  C  CB  . GLU   A 1 67  ? -29.458 51.991 20.676 1.00 21.92 ? 181 GLU   A CB  1 
ATOM   459  C  CG  . GLU   A 1 67  ? -29.215 51.796 19.167 1.00 22.10 ? 181 GLU   A CG  1 
ATOM   460  C  CD  . GLU   A 1 67  ? -30.048 52.732 18.313 1.00 32.38 ? 181 GLU   A CD  1 
ATOM   461  O  OE1 . GLU   A 1 67  ? -30.973 53.367 18.849 1.00 30.00 ? 181 GLU   A OE1 1 
ATOM   462  O  OE2 . GLU   A 1 67  ? -29.778 52.830 17.100 1.00 32.82 ? 181 GLU   A OE2 1 
ATOM   463  N  N   . LEU   A 1 68  ? -27.748 52.083 23.579 1.00 21.32 ? 182 LEU   A N   1 
ATOM   464  C  CA  . LEU   A 1 68  ? -27.794 52.385 25.014 1.00 23.04 ? 182 LEU   A CA  1 
ATOM   465  C  C   . LEU   A 1 68  ? -28.964 53.282 25.415 1.00 25.50 ? 182 LEU   A C   1 
ATOM   466  O  O   . LEU   A 1 68  ? -29.611 52.993 26.441 1.00 23.08 ? 182 LEU   A O   1 
ATOM   467  C  CB  . LEU   A 1 68  ? -26.452 52.985 25.451 1.00 24.43 ? 182 LEU   A CB  1 
ATOM   468  C  CG  . LEU   A 1 68  ? -26.265 53.113 26.974 1.00 23.34 ? 182 LEU   A CG  1 
ATOM   469  C  CD1 . LEU   A 1 68  ? -26.312 51.735 27.638 1.00 26.20 ? 182 LEU   A CD1 1 
ATOM   470  C  CD2 . LEU   A 1 68  ? -24.960 53.824 27.305 1.00 27.52 ? 182 LEU   A CD2 1 
ATOM   471  N  N   . PRO   A 1 69  ? -29.280 54.379 24.705 1.00 23.10 ? 183 PRO   A N   1 
ATOM   472  C  CA  . PRO   A 1 69  ? -30.435 55.186 25.131 1.00 23.56 ? 183 PRO   A CA  1 
ATOM   473  C  C   . PRO   A 1 69  ? -31.734 54.394 25.150 1.00 26.79 ? 183 PRO   A C   1 
ATOM   474  O  O   . PRO   A 1 69  ? -32.527 54.525 26.097 1.00 25.78 ? 183 PRO   A O   1 
ATOM   475  C  CB  . PRO   A 1 69  ? -30.466 56.330 24.106 1.00 25.00 ? 183 PRO   A CB  1 
ATOM   476  C  CG  . PRO   A 1 69  ? -29.053 56.438 23.623 1.00 23.88 ? 183 PRO   A CG  1 
ATOM   477  C  CD  . PRO   A 1 69  ? -28.574 55.004 23.565 1.00 22.28 ? 183 PRO   A CD  1 
ATOM   478  N  N   . PHE   A 1 70  ? -31.954 53.528 24.153 1.00 24.21 ? 184 PHE   A N   1 
ATOM   479  C  CA  . PHE   A 1 70  ? -33.150 52.699 24.196 1.00 24.54 ? 184 PHE   A CA  1 
ATOM   480  C  C   . PHE   A 1 70  ? -33.108 51.732 25.374 1.00 22.95 ? 184 PHE   A C   1 
ATOM   481  O  O   . PHE   A 1 70  ? -34.135 51.491 26.007 1.00 25.27 ? 184 PHE   A O   1 
ATOM   482  C  CB  . PHE   A 1 70  ? -33.360 51.927 22.890 1.00 23.62 ? 184 PHE   A CB  1 
ATOM   483  C  CG  . PHE   A 1 70  ? -34.651 51.150 22.880 1.00 26.03 ? 184 PHE   A CG  1 
ATOM   484  C  CD1 . PHE   A 1 70  ? -35.855 51.787 22.637 1.00 28.96 ? 184 PHE   A CD1 1 
ATOM   485  C  CD2 . PHE   A 1 70  ? -34.665 49.791 23.180 1.00 27.05 ? 184 PHE   A CD2 1 
ATOM   486  C  CE1 . PHE   A 1 70  ? -37.053 51.076 22.655 1.00 34.34 ? 184 PHE   A CE1 1 
ATOM   487  C  CE2 . PHE   A 1 70  ? -35.854 49.075 23.199 1.00 27.51 ? 184 PHE   A CE2 1 
ATOM   488  C  CZ  . PHE   A 1 70  ? -37.051 49.722 22.937 1.00 30.59 ? 184 PHE   A CZ  1 
ATOM   489  N  N   . PHE   A 1 71  ? -31.937 51.145 25.669 1.00 21.26 ? 185 PHE   A N   1 
ATOM   490  C  CA  . PHE   A 1 71  ? -31.846 50.250 26.825 1.00 23.11 ? 185 PHE   A CA  1 
ATOM   491  C  C   . PHE   A 1 71  ? -32.275 50.963 28.098 1.00 28.41 ? 185 PHE   A C   1 
ATOM   492  O  O   . PHE   A 1 71  ? -33.009 50.397 28.924 1.00 24.21 ? 185 PHE   A O   1 
ATOM   493  C  CB  . PHE   A 1 71  ? -30.422 49.704 26.995 1.00 23.70 ? 185 PHE   A CB  1 
ATOM   494  C  CG  . PHE   A 1 71  ? -30.270 48.754 28.171 1.00 23.24 ? 185 PHE   A CG  1 
ATOM   495  C  CD1 . PHE   A 1 71  ? -30.571 47.402 28.033 1.00 23.89 ? 185 PHE   A CD1 1 
ATOM   496  C  CD2 . PHE   A 1 71  ? -29.846 49.216 29.414 1.00 26.06 ? 185 PHE   A CD2 1 
ATOM   497  C  CE1 . PHE   A 1 71  ? -30.440 46.526 29.097 1.00 22.62 ? 185 PHE   A CE1 1 
ATOM   498  C  CE2 . PHE   A 1 71  ? -29.717 48.348 30.494 1.00 21.69 ? 185 PHE   A CE2 1 
ATOM   499  C  CZ  . PHE   A 1 71  ? -30.009 47.002 30.342 1.00 21.02 ? 185 PHE   A CZ  1 
ATOM   500  N  N   . PHE   A 1 72  ? -31.826 52.209 28.278 1.00 24.49 ? 186 PHE   A N   1 
ATOM   501  C  CA  . PHE   A 1 72  ? -32.260 52.951 29.458 1.00 26.65 ? 186 PHE   A CA  1 
ATOM   502  C  C   . PHE   A 1 72  ? -33.755 53.206 29.424 1.00 33.54 ? 186 PHE   A C   1 
ATOM   503  O  O   . PHE   A 1 72  ? -34.413 53.181 30.476 1.00 32.44 ? 186 PHE   A O   1 
ATOM   504  C  CB  . PHE   A 1 72  ? -31.481 54.259 29.582 1.00 25.63 ? 186 PHE   A CB  1 
ATOM   505  C  CG  . PHE   A 1 72  ? -30.066 54.060 30.011 1.00 27.20 ? 186 PHE   A CG  1 
ATOM   506  C  CD1 . PHE   A 1 72  ? -29.742 53.035 30.883 1.00 40.42 ? 186 PHE   A CD1 1 
ATOM   507  C  CD2 . PHE   A 1 72  ? -29.056 54.865 29.531 1.00 32.64 ? 186 PHE   A CD2 1 
ATOM   508  C  CE1 . PHE   A 1 72  ? -28.438 52.836 31.283 1.00 36.23 ? 186 PHE   A CE1 1 
ATOM   509  C  CE2 . PHE   A 1 72  ? -27.748 54.665 29.927 1.00 35.05 ? 186 PHE   A CE2 1 
ATOM   510  C  CZ  . PHE   A 1 72  ? -27.443 53.651 30.809 1.00 35.21 ? 186 PHE   A CZ  1 
ATOM   511  N  N   . HIS   A 1 73  ? -34.314 53.421 28.229 1.00 28.90 ? 187 HIS   A N   1 
ATOM   512  C  CA  . HIS   A 1 73  ? -35.756 53.637 28.120 1.00 27.84 ? 187 HIS   A CA  1 
ATOM   513  C  C   . HIS   A 1 73  ? -36.544 52.373 28.460 1.00 33.32 ? 187 HIS   A C   1 
ATOM   514  O  O   . HIS   A 1 73  ? -37.528 52.426 29.209 1.00 33.72 ? 187 HIS   A O   1 
ATOM   515  C  CB  . HIS   A 1 73  ? -36.092 54.118 26.709 1.00 28.37 ? 187 HIS   A CB  1 
ATOM   516  C  CG  . HIS   A 1 73  ? -37.557 54.155 26.413 1.00 35.37 ? 187 HIS   A CG  1 
ATOM   517  N  ND1 . HIS   A 1 73  ? -38.398 55.119 26.925 1.00 47.08 ? 187 HIS   A ND1 1 
ATOM   518  C  CD2 . HIS   A 1 73  ? -38.329 53.354 25.642 1.00 41.50 ? 187 HIS   A CD2 1 
ATOM   519  C  CE1 . HIS   A 1 73  ? -39.626 54.906 26.489 1.00 40.93 ? 187 HIS   A CE1 1 
ATOM   520  N  NE2 . HIS   A 1 73  ? -39.611 53.841 25.708 1.00 44.75 ? 187 HIS   A NE2 1 
ATOM   521  N  N   . ASN   A 1 74  ? -36.145 51.229 27.902 1.00 31.29 ? 188 ASN   A N   1 
ATOM   522  C  CA  . ASN   A 1 74  ? -36.889 49.979 28.063 1.00 25.83 ? 188 ASN   A CA  1 
ATOM   523  C  C   . ASN   A 1 74  ? -35.916 48.826 27.859 1.00 27.55 ? 188 ASN   A C   1 
ATOM   524  O  O   . ASN   A 1 74  ? -35.598 48.464 26.715 1.00 24.77 ? 188 ASN   A O   1 
ATOM   525  C  CB  . ASN   A 1 74  ? -38.057 49.887 27.085 1.00 31.76 ? 188 ASN   A CB  1 
ATOM   526  C  CG  . ASN   A 1 74  ? -38.809 48.565 27.182 1.00 29.95 ? 188 ASN   A CG  1 
ATOM   527  O  OD1 . ASN   A 1 74  ? -38.661 47.819 28.151 1.00 31.75 ? 188 ASN   A OD1 1 
ATOM   528  N  ND2 . ASN   A 1 74  ? -39.635 48.280 26.178 1.00 32.75 ? 188 ASN   A ND2 1 
ATOM   529  N  N   . PRO   A 1 75  ? -35.425 48.217 28.940 1.00 26.26 ? 189 PRO   A N   1 
ATOM   530  C  CA  . PRO   A 1 75  ? -34.440 47.143 28.799 1.00 21.07 ? 189 PRO   A CA  1 
ATOM   531  C  C   . PRO   A 1 75  ? -35.043 45.775 28.522 1.00 23.77 ? 189 PRO   A C   1 
ATOM   532  O  O   . PRO   A 1 75  ? -34.288 44.821 28.300 1.00 27.20 ? 189 PRO   A O   1 
ATOM   533  C  CB  . PRO   A 1 75  ? -33.741 47.162 30.167 1.00 25.99 ? 189 PRO   A CB  1 
ATOM   534  C  CG  . PRO   A 1 75  ? -34.849 47.525 31.098 1.00 26.01 ? 189 PRO   A CG  1 
ATOM   535  C  CD  . PRO   A 1 75  ? -35.661 48.564 30.355 1.00 28.30 ? 189 PRO   A CD  1 
ATOM   536  N  N   . LYS   A 1 76  ? -36.366 45.655 28.502 1.00 27.15 ? 190 LYS   A N   1 
ATOM   537  C  CA  . LYS   A 1 76  ? -36.994 44.340 28.432 1.00 25.66 ? 190 LYS   A CA  1 
ATOM   538  C  C   . LYS   A 1 76  ? -36.774 43.636 27.094 1.00 28.37 ? 190 LYS   A C   1 
ATOM   539  O  O   . LYS   A 1 76  ? -36.513 42.424 27.089 1.00 29.18 ? 190 LYS   A O   1 
ATOM   540  C  CB  . LYS   A 1 76  ? -38.490 44.459 28.761 1.00 29.00 ? 190 LYS   A CB  1 
ATOM   541  C  CG  . LYS   A 1 76  ? -38.719 44.851 30.221 1.00 39.69 ? 190 LYS   A CG  1 
ATOM   542  C  CD  . LYS   A 1 76  ? -40.186 44.877 30.586 1.00 44.20 ? 190 LYS   A CD  1 
ATOM   543  C  CE  . LYS   A 1 76  ? -40.363 45.093 32.077 1.00 49.68 ? 190 LYS   A CE  1 
ATOM   544  N  NZ  . LYS   A 1 76  ? -41.798 45.020 32.466 1.00 60.86 ? 190 LYS   A NZ  1 
ATOM   545  N  N   . PRO   A 1 77  ? -36.861 44.322 25.943 1.00 31.47 ? 191 PRO   A N   1 
ATOM   546  C  CA  . PRO   A 1 77  ? -36.548 43.617 24.683 1.00 28.61 ? 191 PRO   A CA  1 
ATOM   547  C  C   . PRO   A 1 77  ? -35.140 43.035 24.647 1.00 24.43 ? 191 PRO   A C   1 
ATOM   548  O  O   . PRO   A 1 77  ? -34.959 41.884 24.217 1.00 25.67 ? 191 PRO   A O   1 
ATOM   549  C  CB  . PRO   A 1 77  ? -36.768 44.703 23.617 1.00 29.47 ? 191 PRO   A CB  1 
ATOM   550  C  CG  . PRO   A 1 77  ? -37.807 45.586 24.210 1.00 29.50 ? 191 PRO   A CG  1 
ATOM   551  C  CD  . PRO   A 1 77  ? -37.449 45.653 25.685 1.00 28.40 ? 191 PRO   A CD  1 
ATOM   552  N  N   . PHE   A 1 78  ? -34.129 43.779 25.120 1.00 24.91 ? 192 PHE   A N   1 
ATOM   553  C  CA  . PHE   A 1 78  ? -32.778 43.227 25.148 1.00 22.14 ? 192 PHE   A CA  1 
ATOM   554  C  C   . PHE   A 1 78  ? -32.711 41.948 25.980 1.00 23.53 ? 192 PHE   A C   1 
ATOM   555  O  O   . PHE   A 1 78  ? -32.101 40.955 25.563 1.00 26.77 ? 192 PHE   A O   1 
ATOM   556  C  CB  . PHE   A 1 78  ? -31.771 44.242 25.697 1.00 23.58 ? 192 PHE   A CB  1 
ATOM   557  C  CG  . PHE   A 1 78  ? -30.404 43.662 25.868 1.00 22.00 ? 192 PHE   A CG  1 
ATOM   558  C  CD1 . PHE   A 1 78  ? -29.547 43.551 24.783 1.00 21.10 ? 192 PHE   A CD1 1 
ATOM   559  C  CD2 . PHE   A 1 78  ? -29.980 43.195 27.111 1.00 25.51 ? 192 PHE   A CD2 1 
ATOM   560  C  CE1 . PHE   A 1 78  ? -28.289 43.001 24.926 1.00 24.51 ? 192 PHE   A CE1 1 
ATOM   561  C  CE2 . PHE   A 1 78  ? -28.726 42.636 27.261 1.00 24.00 ? 192 PHE   A CE2 1 
ATOM   562  C  CZ  . PHE   A 1 78  ? -27.876 42.536 26.168 1.00 23.94 ? 192 PHE   A CZ  1 
ATOM   563  N  N   . PHE   A 1 79  ? -33.291 41.961 27.180 1.00 26.65 ? 193 PHE   A N   1 
ATOM   564  C  CA  . PHE   A 1 79  ? -33.172 40.775 28.027 1.00 26.37 ? 193 PHE   A CA  1 
ATOM   565  C  C   . PHE   A 1 79  ? -33.996 39.605 27.484 1.00 30.30 ? 193 PHE   A C   1 
ATOM   566  O  O   . PHE   A 1 79  ? -33.598 38.439 27.635 1.00 29.85 ? 193 PHE   A O   1 
ATOM   567  C  CB  . PHE   A 1 79  ? -33.560 41.120 29.466 1.00 23.34 ? 193 PHE   A CB  1 
ATOM   568  C  CG  . PHE   A 1 79  ? -32.513 41.926 30.192 1.00 23.53 ? 193 PHE   A CG  1 
ATOM   569  C  CD1 . PHE   A 1 79  ? -31.231 41.422 30.348 1.00 24.39 ? 193 PHE   A CD1 1 
ATOM   570  C  CD2 . PHE   A 1 79  ? -32.812 43.168 30.723 1.00 25.08 ? 193 PHE   A CD2 1 
ATOM   571  C  CE1 . PHE   A 1 79  ? -30.263 42.142 31.019 1.00 20.77 ? 193 PHE   A CE1 1 
ATOM   572  C  CE2 . PHE   A 1 79  ? -31.852 43.901 31.387 1.00 23.59 ? 193 PHE   A CE2 1 
ATOM   573  C  CZ  . PHE   A 1 79  ? -30.573 43.387 31.544 1.00 22.10 ? 193 PHE   A CZ  1 
ATOM   574  N  N   . THR   A 1 80  ? -35.113 39.898 26.816 1.00 32.01 ? 194 THR   A N   1 
ATOM   575  C  CA  . THR   A 1 80  ? -35.852 38.852 26.109 1.00 35.53 ? 194 THR   A CA  1 
ATOM   576  C  C   . THR   A 1 80  ? -34.970 38.176 25.070 1.00 33.76 ? 194 THR   A C   1 
ATOM   577  O  O   . THR   A 1 80  ? -34.951 36.945 24.955 1.00 32.85 ? 194 THR   A O   1 
ATOM   578  C  CB  . THR   A 1 80  ? -37.096 39.437 25.438 1.00 35.02 ? 194 THR   A CB  1 
ATOM   579  O  OG1 . THR   A 1 80  ? -37.893 40.121 26.410 1.00 31.50 ? 194 THR   A OG1 1 
ATOM   580  C  CG2 . THR   A 1 80  ? -37.926 38.318 24.794 1.00 31.04 ? 194 THR   A CG2 1 
ATOM   581  N  N   . LEU   A 1 81  ? -34.226 38.971 24.300 1.00 27.92 ? 195 LEU   A N   1 
ATOM   582  C  CA  . LEU   A 1 81  ? -33.328 38.381 23.314 1.00 31.80 ? 195 LEU   A CA  1 
ATOM   583  C  C   . LEU   A 1 81  ? -32.196 37.599 23.983 1.00 40.76 ? 195 LEU   A C   1 
ATOM   584  O  O   . LEU   A 1 81  ? -31.834 36.508 23.526 1.00 37.16 ? 195 LEU   A O   1 
ATOM   585  C  CB  . LEU   A 1 81  ? -32.778 39.473 22.400 1.00 31.72 ? 195 LEU   A CB  1 
ATOM   586  C  CG  . LEU   A 1 81  ? -31.732 39.022 21.390 1.00 32.73 ? 195 LEU   A CG  1 
ATOM   587  C  CD1 . LEU   A 1 81  ? -32.338 38.015 20.412 1.00 37.58 ? 195 LEU   A CD1 1 
ATOM   588  C  CD2 . LEU   A 1 81  ? -31.184 40.233 20.667 1.00 34.14 ? 195 LEU   A CD2 1 
ATOM   589  N  N   . ALA   A 1 82  ? -31.635 38.129 25.076 1.00 33.64 ? 196 ALA   A N   1 
ATOM   590  C  CA  . ALA   A 1 82  ? -30.539 37.435 25.758 1.00 32.31 ? 196 ALA   A CA  1 
ATOM   591  C  C   . ALA   A 1 82  ? -30.965 36.061 26.262 1.00 32.64 ? 196 ALA   A C   1 
ATOM   592  O  O   . ALA   A 1 82  ? -30.158 35.114 26.268 1.00 40.91 ? 196 ALA   A O   1 
ATOM   593  C  CB  . ALA   A 1 82  ? -30.028 38.280 26.931 1.00 30.78 ? 196 ALA   A CB  1 
ATOM   594  N  N   . LYS   A 1 83  ? -32.222 35.945 26.694 1.00 28.99 ? 197 LYS   A N   1 
ATOM   595  C  CA  . LYS   A 1 83  ? -32.765 34.673 27.152 1.00 34.10 ? 197 LYS   A CA  1 
ATOM   596  C  C   . LYS   A 1 83  ? -32.689 33.593 26.082 1.00 47.34 ? 197 LYS   A C   1 
ATOM   597  O  O   . LYS   A 1 83  ? -32.767 32.406 26.412 1.00 43.84 ? 197 LYS   A O   1 
ATOM   598  C  CB  . LYS   A 1 83  ? -34.215 34.870 27.600 1.00 35.42 ? 197 LYS   A CB  1 
ATOM   599  C  CG  . LYS   A 1 83  ? -34.777 33.734 28.445 1.00 42.18 ? 197 LYS   A CG  1 
ATOM   600  C  CD  . LYS   A 1 83  ? -36.262 33.909 28.736 1.00 43.16 ? 197 LYS   A CD  1 
ATOM   601  C  CE  . LYS   A 1 83  ? -36.742 32.846 29.717 1.00 49.91 ? 197 LYS   A CE  1 
ATOM   602  N  NZ  . LYS   A 1 83  ? -38.221 32.823 29.876 1.00 59.10 ? 197 LYS   A NZ  1 
ATOM   603  N  N   . GLU   A 1 84  ? -32.542 33.976 24.813 1.00 41.90 ? 198 GLU   A N   1 
ATOM   604  C  CA  . GLU   A 1 84  ? -32.439 33.014 23.729 1.00 49.16 ? 198 GLU   A CA  1 
ATOM   605  C  C   . GLU   A 1 84  ? -31.007 32.568 23.471 1.00 46.71 ? 198 GLU   A C   1 
ATOM   606  O  O   . GLU   A 1 84  ? -30.802 31.489 22.904 1.00 54.54 ? 198 GLU   A O   1 
ATOM   607  C  CB  . GLU   A 1 84  ? -33.040 33.609 22.452 1.00 44.52 ? 198 GLU   A CB  1 
ATOM   608  C  CG  . GLU   A 1 84  ? -34.470 34.096 22.638 1.00 49.05 ? 198 GLU   A CG  1 
ATOM   609  C  CD  . GLU   A 1 84  ? -35.465 32.956 22.722 1.00 65.74 ? 198 GLU   A CD  1 
ATOM   610  O  OE1 . GLU   A 1 84  ? -35.414 32.064 21.848 1.00 73.67 ? 198 GLU   A OE1 1 
ATOM   611  O  OE2 . GLU   A 1 84  ? -36.294 32.945 23.659 1.00 62.72 ? 198 GLU   A OE2 1 
ATOM   612  N  N   . LEU   A 1 85  ? -30.019 33.359 23.883 1.00 43.24 ? 199 LEU   A N   1 
ATOM   613  C  CA  . LEU   A 1 85  ? -28.619 32.979 23.744 1.00 41.63 ? 199 LEU   A CA  1 
ATOM   614  C  C   . LEU   A 1 85  ? -28.100 32.204 24.947 1.00 50.61 ? 199 LEU   A C   1 
ATOM   615  O  O   . LEU   A 1 85  ? -27.275 31.295 24.782 1.00 43.24 ? 199 LEU   A O   1 
ATOM   616  C  CB  . LEU   A 1 85  ? -27.744 34.218 23.530 1.00 43.04 ? 199 LEU   A CB  1 
ATOM   617  C  CG  . LEU   A 1 85  ? -26.235 33.960 23.384 1.00 45.35 ? 199 LEU   A CG  1 
ATOM   618  C  CD1 . LEU   A 1 85  ? -25.917 33.299 22.054 1.00 48.36 ? 199 LEU   A CD1 1 
ATOM   619  C  CD2 . LEU   A 1 85  ? -25.421 35.241 23.552 1.00 44.09 ? 199 LEU   A CD2 1 
ATOM   620  N  N   . TYR   A 1 86  ? -28.548 32.552 26.159 1.00 44.48 ? 200 TYR   A N   1 
ATOM   621  C  CA  . TYR   A 1 86  ? -28.049 31.868 27.355 1.00 48.76 ? 200 TYR   A CA  1 
ATOM   622  C  C   . TYR   A 1 86  ? -28.144 30.343 27.289 1.00 44.18 ? 200 TYR   A C   1 
ATOM   623  O  O   . TYR   A 1 86  ? -27.141 29.676 27.590 1.00 47.51 ? 200 TYR   A O   1 
ATOM   624  C  CB  . TYR   A 1 86  ? -28.778 32.403 28.597 1.00 43.72 ? 200 TYR   A CB  1 
ATOM   625  C  CG  . TYR   A 1 86  ? -28.222 33.707 29.126 1.00 36.65 ? 200 TYR   A CG  1 
ATOM   626  C  CD1 . TYR   A 1 86  ? -26.851 33.911 29.238 1.00 42.28 ? 200 TYR   A CD1 1 
ATOM   627  C  CD2 . TYR   A 1 86  ? -29.071 34.737 29.517 1.00 41.78 ? 200 TYR   A CD2 1 
ATOM   628  C  CE1 . TYR   A 1 86  ? -26.340 35.110 29.731 1.00 33.81 ? 200 TYR   A CE1 1 
ATOM   629  C  CE2 . TYR   A 1 86  ? -28.572 35.933 30.001 1.00 38.99 ? 200 TYR   A CE2 1 
ATOM   630  C  CZ  . TYR   A 1 86  ? -27.209 36.116 30.106 1.00 36.11 ? 200 TYR   A CZ  1 
ATOM   631  O  OH  . TYR   A 1 86  ? -26.719 37.305 30.594 1.00 37.21 ? 200 TYR   A OH  1 
ATOM   632  N  N   . PRO   A 1 87  ? -29.272 29.730 26.906 1.00 39.00 ? 201 PRO   A N   1 
ATOM   633  C  CA  . PRO   A 1 87  ? -29.359 28.262 27.006 1.00 40.17 ? 201 PRO   A CA  1 
ATOM   634  C  C   . PRO   A 1 87  ? -28.527 27.516 25.976 1.00 50.05 ? 201 PRO   A C   1 
ATOM   635  O  O   . PRO   A 1 87  ? -28.155 26.362 26.229 1.00 50.74 ? 201 PRO   A O   1 
ATOM   636  C  CB  . PRO   A 1 87  ? -30.858 27.979 26.809 1.00 47.95 ? 201 PRO   A CB  1 
ATOM   637  C  CG  . PRO   A 1 87  ? -31.541 29.311 26.877 1.00 48.55 ? 201 PRO   A CG  1 
ATOM   638  C  CD  . PRO   A 1 87  ? -30.534 30.298 26.405 1.00 44.29 ? 201 PRO   A CD  1 
ATOM   639  N  N   . GLY   A 1 88  ? -28.245 28.116 24.821 1.00 49.93 ? 202 GLY   A N   1 
ATOM   640  C  CA  . GLY   A 1 88  ? -27.558 27.381 23.771 1.00 47.78 ? 202 GLY   A CA  1 
ATOM   641  C  C   . GLY   A 1 88  ? -26.166 26.955 24.208 1.00 44.72 ? 202 GLY   A C   1 
ATOM   642  O  O   . GLY   A 1 88  ? -25.438 27.710 24.857 1.00 53.91 ? 202 GLY   A O   1 
ATOM   643  N  N   . ASN   A 1 89  ? -25.798 25.726 23.856 1.00 42.49 ? 203 ASN   A N   1 
ATOM   644  C  CA  . ASN   A 1 89  ? -24.469 25.213 24.185 1.00 55.52 ? 203 ASN   A CA  1 
ATOM   645  C  C   . ASN   A 1 89  ? -23.590 25.236 22.937 1.00 46.16 ? 203 ASN   A C   1 
ATOM   646  O  O   . ASN   A 1 89  ? -23.183 24.213 22.386 1.00 53.42 ? 203 ASN   A O   1 
ATOM   647  C  CB  . ASN   A 1 89  ? -24.565 23.816 24.788 1.00 65.24 ? 203 ASN   A CB  1 
ATOM   648  C  CG  . ASN   A 1 89  ? -23.226 23.317 25.299 1.00 76.33 ? 203 ASN   A CG  1 
ATOM   649  O  OD1 . ASN   A 1 89  ? -22.618 23.929 26.181 1.00 80.02 ? 203 ASN   A OD1 1 
ATOM   650  N  ND2 . ASN   A 1 89  ? -22.756 22.204 24.745 1.00 71.01 ? 203 ASN   A ND2 1 
ATOM   651  N  N   . TYR   A 1 90  ? -23.307 26.452 22.495 1.00 38.88 ? 204 TYR   A N   1 
ATOM   652  C  CA  . TYR   A 1 90  ? -22.465 26.653 21.328 1.00 33.33 ? 204 TYR   A CA  1 
ATOM   653  C  C   . TYR   A 1 90  ? -21.021 26.300 21.654 1.00 39.58 ? 204 TYR   A C   1 
ATOM   654  O  O   . TYR   A 1 90  ? -20.551 26.494 22.775 1.00 32.81 ? 204 TYR   A O   1 
ATOM   655  C  CB  . TYR   A 1 90  ? -22.562 28.108 20.868 1.00 33.81 ? 204 TYR   A CB  1 
ATOM   656  C  CG  . TYR   A 1 90  ? -23.988 28.564 20.716 1.00 37.81 ? 204 TYR   A CG  1 
ATOM   657  C  CD1 . TYR   A 1 90  ? -24.735 28.190 19.604 1.00 31.81 ? 204 TYR   A CD1 1 
ATOM   658  C  CD2 . TYR   A 1 90  ? -24.598 29.347 21.686 1.00 35.54 ? 204 TYR   A CD2 1 
ATOM   659  C  CE1 . TYR   A 1 90  ? -26.054 28.594 19.455 1.00 40.71 ? 204 TYR   A CE1 1 
ATOM   660  C  CE2 . TYR   A 1 90  ? -25.920 29.757 21.547 1.00 42.73 ? 204 TYR   A CE2 1 
ATOM   661  C  CZ  . TYR   A 1 90  ? -26.641 29.377 20.427 1.00 42.98 ? 204 TYR   A CZ  1 
ATOM   662  O  OH  . TYR   A 1 90  ? -27.953 29.778 20.269 1.00 48.95 ? 204 TYR   A OH  1 
ATOM   663  N  N   . LYS   A 1 91  ? -20.314 25.783 20.659 1.00 29.92 ? 205 LYS   A N   1 
ATOM   664  C  CA  . LYS   A 1 91  ? -18.923 25.392 20.801 1.00 28.96 ? 205 LYS   A CA  1 
ATOM   665  C  C   . LYS   A 1 91  ? -18.089 26.102 19.746 1.00 26.61 ? 205 LYS   A C   1 
ATOM   666  O  O   . LYS   A 1 91  ? -18.617 26.512 18.705 1.00 28.22 ? 205 LYS   A O   1 
ATOM   667  C  CB  . LYS   A 1 91  ? -18.768 23.870 20.649 1.00 29.30 ? 205 LYS   A CB  1 
ATOM   668  C  CG  . LYS   A 1 91  ? -19.571 23.060 21.672 1.00 34.71 ? 205 LYS   A CG  1 
ATOM   669  C  CD  . LYS   A 1 91  ? -19.364 21.563 21.490 1.00 48.43 ? 205 LYS   A CD  1 
ATOM   670  C  CE  . LYS   A 1 91  ? -20.172 20.760 22.505 1.00 60.79 ? 205 LYS   A CE  1 
ATOM   671  N  NZ  . LYS   A 1 91  ? -19.843 21.169 23.898 1.00 65.38 ? 205 LYS   A NZ  1 
ATOM   672  N  N   . PRO   A 1 92  ? -16.788 26.281 19.982 1.00 23.32 ? 206 PRO   A N   1 
ATOM   673  C  CA  . PRO   A 1 92  ? -15.934 26.863 18.937 1.00 21.27 ? 206 PRO   A CA  1 
ATOM   674  C  C   . PRO   A 1 92  ? -15.899 25.963 17.711 1.00 21.40 ? 206 PRO   A C   1 
ATOM   675  O  O   . PRO   A 1 92  ? -16.186 24.764 17.770 1.00 25.09 ? 206 PRO   A O   1 
ATOM   676  C  CB  . PRO   A 1 92  ? -14.552 26.962 19.604 1.00 22.89 ? 206 PRO   A CB  1 
ATOM   677  C  CG  . PRO   A 1 92  ? -14.818 26.851 21.099 1.00 22.34 ? 206 PRO   A CG  1 
ATOM   678  C  CD  . PRO   A 1 92  ? -16.028 25.952 21.202 1.00 22.44 ? 206 PRO   A CD  1 
ATOM   679  N  N   . ASN   A 1 93  ? -15.565 26.558 16.571 1.00 20.62 ? 207 ASN   A N   1 
ATOM   680  C  CA  . ASN   A 1 93  ? -15.419 25.778 15.350 1.00 21.56 ? 207 ASN   A CA  1 
ATOM   681  C  C   . ASN   A 1 93  ? -13.972 25.891 14.869 1.00 22.52 ? 207 ASN   A C   1 
ATOM   682  O  O   . ASN   A 1 93  ? -13.111 26.448 15.554 1.00 19.74 ? 207 ASN   A O   1 
ATOM   683  C  CB  . ASN   A 1 93  ? -16.437 26.226 14.291 1.00 22.27 ? 207 ASN   A CB  1 
ATOM   684  C  CG  . ASN   A 1 93  ? -16.243 27.657 13.870 1.00 21.58 ? 207 ASN   A CG  1 
ATOM   685  O  OD1 . ASN   A 1 93  ? -15.310 27.973 13.120 1.00 24.07 ? 207 ASN   A OD1 1 
ATOM   686  N  ND2 . ASN   A 1 93  ? -17.123 28.540 14.336 1.00 20.72 ? 207 ASN   A ND2 1 
ATOM   687  N  N   . VAL   A 1 94  ? -13.714 25.359 13.672 1.00 23.97 ? 208 VAL   A N   1 
ATOM   688  C  CA  . VAL   A 1 94  ? -12.354 25.292 13.137 1.00 20.62 ? 208 VAL   A CA  1 
ATOM   689  C  C   . VAL   A 1 94  ? -11.697 26.669 13.069 1.00 20.25 ? 208 VAL   A C   1 
ATOM   690  O  O   . VAL   A 1 94  ? -10.473 26.792 13.234 1.00 20.09 ? 208 VAL   A O   1 
ATOM   691  C  CB  . VAL   A 1 94  ? -12.397 24.595 11.760 1.00 26.95 ? 208 VAL   A CB  1 
ATOM   692  C  CG1 . VAL   A 1 94  ? -11.210 24.971 10.907 1.00 35.82 ? 208 VAL   A CG1 1 
ATOM   693  C  CG2 . VAL   A 1 94  ? -12.448 23.084 11.969 1.00 35.30 ? 208 VAL   A CG2 1 
ATOM   694  N  N   . THR   A 1 95  ? -12.476 27.726 12.841 1.00 18.65 ? 209 THR   A N   1 
ATOM   695  C  CA  A THR   A 1 95  ? -11.898 29.064 12.753 0.81 17.19 ? 209 THR   A CA  1 
ATOM   696  C  CA  B THR   A 1 95  ? -11.887 29.062 12.754 0.19 17.34 ? 209 THR   A CA  1 
ATOM   697  C  C   . THR   A 1 95  ? -11.248 29.466 14.079 1.00 17.72 ? 209 THR   A C   1 
ATOM   698  O  O   . THR   A 1 95  ? -10.103 29.953 14.113 1.00 18.46 ? 209 THR   A O   1 
ATOM   699  C  CB  A THR   A 1 95  ? -12.991 30.057 12.348 0.81 18.98 ? 209 THR   A CB  1 
ATOM   700  C  CB  B THR   A 1 95  ? -12.944 30.084 12.331 0.19 18.98 ? 209 THR   A CB  1 
ATOM   701  O  OG1 A THR   A 1 95  ? -13.692 29.548 11.190 0.81 20.40 ? 209 THR   A OG1 1 
ATOM   702  O  OG1 B THR   A 1 95  ? -13.967 30.167 13.331 0.19 19.27 ? 209 THR   A OG1 1 
ATOM   703  C  CG2 A THR   A 1 95  ? -12.392 31.416 12.041 0.81 17.83 ? 209 THR   A CG2 1 
ATOM   704  C  CG2 B THR   A 1 95  ? -13.575 29.680 10.997 0.19 20.13 ? 209 THR   A CG2 1 
ATOM   705  N  N   . HIS   A 1 96  ? -11.969 29.254 15.185 1.00 19.56 ? 210 HIS   A N   1 
ATOM   706  C  CA  . HIS   A 1 96  ? -11.433 29.558 16.513 1.00 17.58 ? 210 HIS   A CA  1 
ATOM   707  C  C   . HIS   A 1 96  ? -10.162 28.760 16.790 1.00 18.73 ? 210 HIS   A C   1 
ATOM   708  O  O   . HIS   A 1 96  ? -9.157  29.300 17.278 1.00 21.21 ? 210 HIS   A O   1 
ATOM   709  C  CB  . HIS   A 1 96  ? -12.483 29.242 17.586 1.00 18.55 ? 210 HIS   A CB  1 
ATOM   710  C  CG  . HIS   A 1 96  ? -13.735 30.049 17.459 1.00 18.79 ? 210 HIS   A CG  1 
ATOM   711  N  ND1 . HIS   A 1 96  ? -14.874 29.567 16.848 1.00 20.17 ? 210 HIS   A ND1 1 
ATOM   712  C  CD2 . HIS   A 1 96  ? -14.027 31.307 17.869 1.00 17.50 ? 210 HIS   A CD2 1 
ATOM   713  C  CE1 . HIS   A 1 96  ? -15.813 30.498 16.881 1.00 23.01 ? 210 HIS   A CE1 1 
ATOM   714  N  NE2 . HIS   A 1 96  ? -15.321 31.567 17.484 1.00 17.53 ? 210 HIS   A NE2 1 
ATOM   715  N  N   . TYR   A 1 97  ? -10.202 27.452 16.513 1.00 19.04 ? 211 TYR   A N   1 
ATOM   716  C  CA  . TYR   A 1 97  ? -9.037  26.615 16.781 1.00 22.06 ? 211 TYR   A CA  1 
ATOM   717  C  C   . TYR   A 1 97  ? -7.850  26.999 15.906 1.00 21.33 ? 211 TYR   A C   1 
ATOM   718  O  O   . TYR   A 1 97  ? -6.703  26.886 16.349 1.00 20.75 ? 211 TYR   A O   1 
ATOM   719  C  CB  . TYR   A 1 97  ? -9.408  25.141 16.604 1.00 22.35 ? 211 TYR   A CB  1 
ATOM   720  C  CG  . TYR   A 1 97  ? -10.355 24.690 17.686 1.00 24.86 ? 211 TYR   A CG  1 
ATOM   721  C  CD1 . TYR   A 1 97  ? -10.039 24.893 19.024 1.00 27.64 ? 211 TYR   A CD1 1 
ATOM   722  C  CD2 . TYR   A 1 97  ? -11.578 24.106 17.375 1.00 25.36 ? 211 TYR   A CD2 1 
ATOM   723  C  CE1 . TYR   A 1 97  ? -10.907 24.514 20.039 1.00 25.51 ? 211 TYR   A CE1 1 
ATOM   724  C  CE2 . TYR   A 1 97  ? -12.461 23.724 18.390 1.00 31.48 ? 211 TYR   A CE2 1 
ATOM   725  C  CZ  . TYR   A 1 97  ? -12.111 23.926 19.716 1.00 33.14 ? 211 TYR   A CZ  1 
ATOM   726  O  OH  . TYR   A 1 97  ? -12.962 23.552 20.730 1.00 38.38 ? 211 TYR   A OH  1 
ATOM   727  N  N   . PHE   A 1 98  ? -8.091  27.471 14.677 1.00 18.67 ? 212 PHE   A N   1 
ATOM   728  C  CA  . PHE   A 1 98  ? -6.979  27.980 13.879 1.00 18.53 ? 212 PHE   A CA  1 
ATOM   729  C  C   . PHE   A 1 98  ? -6.313  29.176 14.554 1.00 18.95 ? 212 PHE   A C   1 
ATOM   730  O  O   . PHE   A 1 98  ? -5.080  29.313 14.522 1.00 18.22 ? 212 PHE   A O   1 
ATOM   731  C  CB  . PHE   A 1 98  ? -7.450  28.364 12.475 1.00 18.93 ? 212 PHE   A CB  1 
ATOM   732  C  CG  . PHE   A 1 98  ? -6.384  29.055 11.654 1.00 18.17 ? 212 PHE   A CG  1 
ATOM   733  C  CD1 . PHE   A 1 98  ? -5.321  28.341 11.138 1.00 22.18 ? 212 PHE   A CD1 1 
ATOM   734  C  CD2 . PHE   A 1 98  ? -6.454  30.414 11.406 1.00 20.82 ? 212 PHE   A CD2 1 
ATOM   735  C  CE1 . PHE   A 1 98  ? -4.344  28.969 10.389 1.00 18.99 ? 212 PHE   A CE1 1 
ATOM   736  C  CE2 . PHE   A 1 98  ? -5.476  31.052 10.657 1.00 24.92 ? 212 PHE   A CE2 1 
ATOM   737  C  CZ  . PHE   A 1 98  ? -4.417  30.330 10.157 1.00 23.21 ? 212 PHE   A CZ  1 
ATOM   738  N  N   . LEU   A 1 99  ? -7.108  30.066 15.158 1.00 18.53 ? 213 LEU   A N   1 
ATOM   739  C  CA  . LEU   A 1 99  ? -6.477  31.199 15.843 1.00 17.61 ? 213 LEU   A CA  1 
ATOM   740  C  C   . LEU   A 1 99  ? -5.673  30.738 17.074 1.00 19.55 ? 213 LEU   A C   1 
ATOM   741  O  O   . LEU   A 1 99  ? -4.584  31.278 17.373 1.00 18.58 ? 213 LEU   A O   1 
ATOM   742  C  CB  . LEU   A 1 99  ? -7.544  32.231 16.211 1.00 15.68 ? 213 LEU   A CB  1 
ATOM   743  C  CG  . LEU   A 1 99  ? -8.358  32.731 15.009 1.00 21.39 ? 213 LEU   A CG  1 
ATOM   744  C  CD1 . LEU   A 1 99  ? -9.474  33.666 15.463 1.00 22.20 ? 213 LEU   A CD1 1 
ATOM   745  C  CD2 . LEU   A 1 99  ? -7.460  33.429 13.985 1.00 19.73 ? 213 LEU   A CD2 1 
ATOM   746  N  N   . ARG   A 1 100 ? -6.173  29.709 17.774 1.00 15.62 ? 214 ARG   A N   1 
ATOM   747  C  CA  . ARG   A 1 100 ? -5.382  29.120 18.864 1.00 18.66 ? 214 ARG   A CA  1 
ATOM   748  C  C   . ARG   A 1 100 ? -4.086  28.504 18.337 1.00 20.34 ? 214 ARG   A C   1 
ATOM   749  O  O   . ARG   A 1 100 ? -3.036  28.599 18.986 1.00 20.71 ? 214 ARG   A O   1 
ATOM   750  C  CB  . ARG   A 1 100 ? -6.195  28.066 19.628 1.00 20.38 ? 214 ARG   A CB  1 
ATOM   751  C  CG  . ARG   A 1 100 ? -5.377  27.312 20.713 1.00 21.72 ? 214 ARG   A CG  1 
ATOM   752  C  CD  . ARG   A 1 100 ? -4.716  28.252 21.754 1.00 25.92 ? 214 ARG   A CD  1 
ATOM   753  N  NE  . ARG   A 1 100 ? -3.558  27.589 22.358 1.00 27.78 ? 214 ARG   A NE  1 
ATOM   754  C  CZ  . ARG   A 1 100 ? -3.484  27.167 23.612 1.00 28.46 ? 214 ARG   A CZ  1 
ATOM   755  N  NH1 . ARG   A 1 100 ? -4.404  27.490 24.505 1.00 27.00 ? 214 ARG   A NH1 1 
ATOM   756  N  NH2 . ARG   A 1 100 ? -2.461  26.392 23.978 1.00 26.67 ? 214 ARG   A NH2 1 
ATOM   757  N  N   . LEU   A 1 101 ? -4.141  27.858 17.167 1.00 18.89 ? 215 LEU   A N   1 
ATOM   758  C  CA  . LEU   A 1 101 ? -2.929  27.290 16.583 1.00 19.65 ? 215 LEU   A CA  1 
ATOM   759  C  C   . LEU   A 1 101 ? -1.915  28.387 16.272 1.00 17.76 ? 215 LEU   A C   1 
ATOM   760  O  O   . LEU   A 1 101 ? -0.706  28.199 16.468 1.00 19.45 ? 215 LEU   A O   1 
ATOM   761  C  CB  . LEU   A 1 101 ? -3.270  26.501 15.312 1.00 23.36 ? 215 LEU   A CB  1 
ATOM   762  C  CG  . LEU   A 1 101 ? -2.147  25.699 14.652 1.00 23.77 ? 215 LEU   A CG  1 
ATOM   763  C  CD1 . LEU   A 1 101 ? -1.497  24.767 15.661 1.00 28.15 ? 215 LEU   A CD1 1 
ATOM   764  C  CD2 . LEU   A 1 101 ? -2.701  24.901 13.469 1.00 25.26 ? 215 LEU   A CD2 1 
ATOM   765  N  N   . LEU   A 1 102 ? -2.389  29.538 15.779 1.00 19.45 ? 216 LEU   A N   1 
ATOM   766  C  CA  . LEU   A 1 102 ? -1.479  30.672 15.601 1.00 20.43 ? 216 LEU   A CA  1 
ATOM   767  C  C   . LEU   A 1 102 ? -0.752  30.994 16.897 1.00 20.10 ? 216 LEU   A C   1 
ATOM   768  O  O   . LEU   A 1 102 ? 0.452   31.283 16.890 1.00 18.19 ? 216 LEU   A O   1 
ATOM   769  C  CB  . LEU   A 1 102 ? -2.228  31.919 15.123 1.00 18.70 ? 216 LEU   A CB  1 
ATOM   770  C  CG  . LEU   A 1 102 ? -2.680  31.989 13.674 1.00 22.06 ? 216 LEU   A CG  1 
ATOM   771  C  CD1 . LEU   A 1 102 ? -3.436  33.295 13.455 1.00 24.71 ? 216 LEU   A CD1 1 
ATOM   772  C  CD2 . LEU   A 1 102 ? -1.471  31.864 12.738 1.00 22.69 ? 216 LEU   A CD2 1 
ATOM   773  N  N   . HIS   A 1 103 ? -1.477  30.972 18.022 1.00 17.87 ? 217 HIS   A N   1 
ATOM   774  C  CA  . HIS   A 1 103 ? -0.810  31.230 19.300 1.00 19.56 ? 217 HIS   A CA  1 
ATOM   775  C  C   . HIS   A 1 103 ? 0.196   30.131 19.656 1.00 21.56 ? 217 HIS   A C   1 
ATOM   776  O  O   . HIS   A 1 103 ? 1.314   30.426 20.105 1.00 20.91 ? 217 HIS   A O   1 
ATOM   777  C  CB  . HIS   A 1 103 ? -1.841  31.388 20.411 1.00 21.20 ? 217 HIS   A CB  1 
ATOM   778  C  CG  . HIS   A 1 103 ? -1.228  31.671 21.744 1.00 20.08 ? 217 HIS   A CG  1 
ATOM   779  N  ND1 . HIS   A 1 103 ? -0.428  32.771 21.968 1.00 22.35 ? 217 HIS   A ND1 1 
ATOM   780  C  CD2 . HIS   A 1 103 ? -1.262  30.982 22.910 1.00 21.92 ? 217 HIS   A CD2 1 
ATOM   781  C  CE1 . HIS   A 1 103 ? -0.021  32.766 23.229 1.00 27.95 ? 217 HIS   A CE1 1 
ATOM   782  N  NE2 . HIS   A 1 103 ? -0.504  31.684 23.816 1.00 22.62 ? 217 HIS   A NE2 1 
ATOM   783  N  N   . ASP   A 1 104 ? -0.181  28.855 19.467 1.00 18.73 ? 218 ASP   A N   1 
ATOM   784  C  CA  . ASP   A 1 104 ? 0.717   27.738 19.758 1.00 20.83 ? 218 ASP   A CA  1 
ATOM   785  C  C   . ASP   A 1 104 ? 2.001   27.793 18.942 1.00 23.03 ? 218 ASP   A C   1 
ATOM   786  O  O   . ASP   A 1 104 ? 3.013   27.214 19.346 1.00 24.84 ? 218 ASP   A O   1 
ATOM   787  C  CB  . ASP   A 1 104 ? 0.024   26.401 19.468 1.00 24.15 ? 218 ASP   A CB  1 
ATOM   788  C  CG  . ASP   A 1 104 ? -0.946  25.985 20.557 1.00 31.78 ? 218 ASP   A CG  1 
ATOM   789  O  OD1 . ASP   A 1 104 ? -1.012  26.668 21.601 1.00 30.05 ? 218 ASP   A OD1 1 
ATOM   790  O  OD2 . ASP   A 1 104 ? -1.645  24.970 20.354 1.00 32.68 ? 218 ASP   A OD2 1 
ATOM   791  N  N   . LYS   A 1 105 ? 1.969   28.435 17.779 1.00 20.07 ? 219 LYS   A N   1 
ATOM   792  C  CA  . LYS   A 1 105 ? 3.148   28.570 16.941 1.00 24.63 ? 219 LYS   A CA  1 
ATOM   793  C  C   . LYS   A 1 105 ? 3.919   29.853 17.220 1.00 22.20 ? 219 LYS   A C   1 
ATOM   794  O  O   . LYS   A 1 105 ? 4.945   30.099 16.572 1.00 25.78 ? 219 LYS   A O   1 
ATOM   795  C  CB  . LYS   A 1 105 ? 2.736   28.491 15.465 1.00 23.93 ? 219 LYS   A CB  1 
ATOM   796  C  CG  . LYS   A 1 105 ? 2.122   27.133 15.138 1.00 33.45 ? 219 LYS   A CG  1 
ATOM   797  C  CD  . LYS   A 1 105 ? 2.386   26.696 13.732 1.00 37.57 ? 219 LYS   A CD  1 
ATOM   798  C  CE  . LYS   A 1 105 ? 1.940   25.251 13.511 1.00 28.86 ? 219 LYS   A CE  1 
ATOM   799  N  NZ  . LYS   A 1 105 ? 3.047   24.301 13.769 1.00 34.93 ? 219 LYS   A NZ  1 
ATOM   800  N  N   . GLY   A 1 106 ? 3.464   30.651 18.184 1.00 21.77 ? 220 GLY   A N   1 
ATOM   801  C  CA  . GLY   A 1 106 ? 4.132   31.887 18.548 1.00 24.71 ? 220 GLY   A CA  1 
ATOM   802  C  C   . GLY   A 1 106 ? 3.930   33.020 17.569 1.00 20.11 ? 220 GLY   A C   1 
ATOM   803  O  O   . GLY   A 1 106 ? 4.736   33.957 17.545 1.00 25.24 ? 220 GLY   A O   1 
ATOM   804  N  N   . LEU   A 1 107 ? 2.860   32.983 16.778 1.00 16.07 ? 221 LEU   A N   1 
ATOM   805  C  CA  A LEU   A 1 107 ? 2.638   33.969 15.731 0.50 16.72 ? 221 LEU   A CA  1 
ATOM   806  C  CA  B LEU   A 1 107 ? 2.638   33.969 15.731 0.50 16.72 ? 221 LEU   A CA  1 
ATOM   807  C  C   . LEU   A 1 107 ? 1.539   34.974 16.044 1.00 16.98 ? 221 LEU   A C   1 
ATOM   808  O  O   . LEU   A 1 107 ? 1.393   35.945 15.302 1.00 20.57 ? 221 LEU   A O   1 
ATOM   809  C  CB  A LEU   A 1 107 ? 2.293   33.268 14.409 0.50 19.18 ? 221 LEU   A CB  1 
ATOM   810  C  CB  B LEU   A 1 107 ? 2.293   33.267 14.409 0.50 19.18 ? 221 LEU   A CB  1 
ATOM   811  C  CG  A LEU   A 1 107 ? 3.346   32.285 13.909 0.50 23.59 ? 221 LEU   A CG  1 
ATOM   812  C  CG  B LEU   A 1 107 ? 3.348   32.290 13.902 0.50 23.59 ? 221 LEU   A CG  1 
ATOM   813  C  CD1 A LEU   A 1 107 ? 2.858   31.571 12.663 0.50 21.92 ? 221 LEU   A CD1 1 
ATOM   814  C  CD1 B LEU   A 1 107 ? 2.855   31.569 12.663 0.50 21.92 ? 221 LEU   A CD1 1 
ATOM   815  C  CD2 A LEU   A 1 107 ? 4.635   33.035 13.634 0.50 29.17 ? 221 LEU   A CD2 1 
ATOM   816  C  CD2 B LEU   A 1 107 ? 4.629   33.050 13.613 0.50 29.17 ? 221 LEU   A CD2 1 
ATOM   817  N  N   . LEU   A 1 108 ? 0.759   34.773 17.105 1.00 17.69 ? 222 LEU   A N   1 
ATOM   818  C  CA  . LEU   A 1 108 ? -0.384  35.651 17.369 1.00 18.12 ? 222 LEU   A CA  1 
ATOM   819  C  C   . LEU   A 1 108 ? 0.058   36.841 18.215 1.00 16.99 ? 222 LEU   A C   1 
ATOM   820  O  O   . LEU   A 1 108 ? 0.433   36.678 19.381 1.00 21.14 ? 222 LEU   A O   1 
ATOM   821  C  CB  . LEU   A 1 108 ? -1.511  34.877 18.051 1.00 17.97 ? 222 LEU   A CB  1 
ATOM   822  C  CG  . LEU   A 1 108 ? -2.767  35.696 18.383 1.00 17.09 ? 222 LEU   A CG  1 
ATOM   823  C  CD1 . LEU   A 1 108 ? -3.453  36.116 17.086 1.00 16.14 ? 222 LEU   A CD1 1 
ATOM   824  C  CD2 . LEU   A 1 108 ? -3.706  34.883 19.282 1.00 20.25 ? 222 LEU   A CD2 1 
ATOM   825  N  N   . LEU   A 1 109 ? 0.003   38.048 17.638 1.00 17.23 ? 223 LEU   A N   1 
ATOM   826  C  CA  . LEU   A 1 109 ? 0.282   39.260 18.412 1.00 15.92 ? 223 LEU   A CA  1 
ATOM   827  C  C   . LEU   A 1 109 ? -0.926  39.630 19.268 1.00 16.94 ? 223 LEU   A C   1 
ATOM   828  O  O   . LEU   A 1 109 ? -0.801  39.853 20.480 1.00 16.98 ? 223 LEU   A O   1 
ATOM   829  C  CB  . LEU   A 1 109 ? 0.644   40.414 17.463 1.00 19.61 ? 223 LEU   A CB  1 
ATOM   830  C  CG  . LEU   A 1 109 ? 1.011   41.775 18.076 1.00 23.74 ? 223 LEU   A CG  1 
ATOM   831  C  CD1 . LEU   A 1 109 ? 2.218   41.635 18.982 1.00 29.58 ? 223 LEU   A CD1 1 
ATOM   832  C  CD2 . LEU   A 1 109 ? 1.282   42.851 17.013 1.00 24.00 ? 223 LEU   A CD2 1 
ATOM   833  N  N   . ARG   A 1 110 ? -2.111  39.656 18.658 1.00 16.86 ? 224 ARG   A N   1 
ATOM   834  C  CA  . ARG   A 1 110 ? -3.331  39.995 19.381 1.00 16.63 ? 224 ARG   A CA  1 
ATOM   835  C  C   . ARG   A 1 110 ? -4.528  39.608 18.523 1.00 16.13 ? 224 ARG   A C   1 
ATOM   836  O  O   . ARG   A 1 110 ? -4.484  39.757 17.298 1.00 15.58 ? 224 ARG   A O   1 
ATOM   837  C  CB  . ARG   A 1 110 ? -3.387  41.498 19.700 1.00 17.04 ? 224 ARG   A CB  1 
ATOM   838  C  CG  . ARG   A 1 110 ? -4.286  41.848 20.891 1.00 13.87 ? 224 ARG   A CG  1 
ATOM   839  C  CD  . ARG   A 1 110 ? -3.516  41.704 22.191 1.00 15.53 ? 224 ARG   A CD  1 
ATOM   840  N  NE  . ARG   A 1 110 ? -2.441  42.683 22.225 1.00 17.69 ? 224 ARG   A NE  1 
ATOM   841  C  CZ  . ARG   A 1 110 ? -1.423  42.644 23.070 1.00 20.79 ? 224 ARG   A CZ  1 
ATOM   842  N  NH1 . ARG   A 1 110 ? -1.376  41.754 24.046 1.00 20.78 ? 224 ARG   A NH1 1 
ATOM   843  N  NH2 . ARG   A 1 110 ? -0.415  43.506 22.916 1.00 22.13 ? 224 ARG   A NH2 1 
ATOM   844  N  N   . LEU   A 1 111 ? -5.596  39.126 19.173 1.00 16.55 ? 225 LEU   A N   1 
ATOM   845  C  CA  . LEU   A 1 111 ? -6.880  38.843 18.524 1.00 15.66 ? 225 LEU   A CA  1 
ATOM   846  C  C   . LEU   A 1 111 ? -7.911  39.867 19.003 1.00 16.63 ? 225 LEU   A C   1 
ATOM   847  O  O   . LEU   A 1 111 ? -8.271  39.878 20.186 1.00 15.51 ? 225 LEU   A O   1 
ATOM   848  C  CB  . LEU   A 1 111 ? -7.327  37.418 18.863 1.00 14.52 ? 225 LEU   A CB  1 
ATOM   849  C  CG  . LEU   A 1 111 ? -8.754  37.020 18.466 1.00 18.73 ? 225 LEU   A CG  1 
ATOM   850  C  CD1 . LEU   A 1 111 ? -9.045  37.336 17.020 1.00 23.22 ? 225 LEU   A CD1 1 
ATOM   851  C  CD2 . LEU   A 1 111 ? -8.948  35.525 18.768 1.00 19.70 ? 225 LEU   A CD2 1 
ATOM   852  N  N   . TYR   A 1 112 ? -8.340  40.751 18.104 1.00 13.51 ? 226 TYR   A N   1 
ATOM   853  C  CA  . TYR   A 1 112 ? -9.392  41.738 18.370 1.00 14.61 ? 226 TYR   A CA  1 
ATOM   854  C  C   . TYR   A 1 112 ? -10.725 41.168 17.902 1.00 15.55 ? 226 TYR   A C   1 
ATOM   855  O  O   . TYR   A 1 112 ? -10.871 40.838 16.722 1.00 15.12 ? 226 TYR   A O   1 
ATOM   856  C  CB  . TYR   A 1 112 ? -9.095  43.058 17.638 1.00 14.38 ? 226 TYR   A CB  1 
ATOM   857  C  CG  . TYR   A 1 112 ? -7.950  43.837 18.242 1.00 16.01 ? 226 TYR   A CG  1 
ATOM   858  C  CD1 . TYR   A 1 112 ? -6.628  43.471 17.988 1.00 15.71 ? 226 TYR   A CD1 1 
ATOM   859  C  CD2 . TYR   A 1 112 ? -8.185  44.916 19.092 1.00 17.30 ? 226 TYR   A CD2 1 
ATOM   860  C  CE1 . TYR   A 1 112 ? -5.556  44.166 18.568 1.00 16.50 ? 226 TYR   A CE1 1 
ATOM   861  C  CE2 . TYR   A 1 112 ? -7.105  45.622 19.683 1.00 17.48 ? 226 TYR   A CE2 1 
ATOM   862  C  CZ  . TYR   A 1 112 ? -5.801  45.237 19.402 1.00 16.13 ? 226 TYR   A CZ  1 
ATOM   863  O  OH  . TYR   A 1 112 ? -4.716  45.898 19.979 1.00 20.65 ? 226 TYR   A OH  1 
ATOM   864  N  N   . THR   A 1 113 ? -11.699 41.042 18.802 1.00 13.79 ? 227 THR   A N   1 
ATOM   865  C  CA  . THR   A 1 113 ? -12.991 40.475 18.416 1.00 14.95 ? 227 THR   A CA  1 
ATOM   866  C  C   . THR   A 1 113 ? -14.133 41.435 18.727 1.00 16.00 ? 227 THR   A C   1 
ATOM   867  O  O   . THR   A 1 113 ? -14.111 42.155 19.734 1.00 16.18 ? 227 THR   A O   1 
ATOM   868  C  CB  . THR   A 1 113 ? -13.225 39.120 19.107 1.00 15.50 ? 227 THR   A CB  1 
ATOM   869  O  OG1 . THR   A 1 113 ? -14.456 38.562 18.637 1.00 16.08 ? 227 THR   A OG1 1 
ATOM   870  C  CG2 . THR   A 1 113 ? -13.273 39.245 20.655 1.00 17.17 ? 227 THR   A CG2 1 
ATOM   871  N  N   . GLN   A 1 114 ? -15.133 41.438 17.848 1.00 16.32 ? 228 GLN   A N   1 
ATOM   872  C  CA  . GLN   A 1 114 ? -16.399 42.096 18.113 1.00 14.98 ? 228 GLN   A CA  1 
ATOM   873  C  C   . GLN   A 1 114 ? -17.400 41.177 18.781 1.00 15.50 ? 228 GLN   A C   1 
ATOM   874  O  O   . GLN   A 1 114 ? -18.464 41.646 19.210 1.00 16.58 ? 228 GLN   A O   1 
ATOM   875  C  CB  . GLN   A 1 114 ? -17.011 42.605 16.804 1.00 14.47 ? 228 GLN   A CB  1 
ATOM   876  C  CG  . GLN   A 1 114 ? -16.190 43.682 16.141 1.00 15.86 ? 228 GLN   A CG  1 
ATOM   877  C  CD  . GLN   A 1 114 ? -16.599 43.854 14.698 1.00 18.62 ? 228 GLN   A CD  1 
ATOM   878  O  OE1 . GLN   A 1 114 ? -17.429 44.703 14.376 1.00 20.08 ? 228 GLN   A OE1 1 
ATOM   879  N  NE2 . GLN   A 1 114 ? -16.028 43.036 13.814 1.00 17.86 ? 228 GLN   A NE2 1 
ATOM   880  N  N   . ASN   A 1 115 ? -17.096 39.888 18.875 1.00 15.29 ? 229 ASN   A N   1 
ATOM   881  C  CA  . ASN   A 1 115 ? -18.111 38.937 19.289 1.00 15.16 ? 229 ASN   A CA  1 
ATOM   882  C  C   . ASN   A 1 115 ? -18.289 38.977 20.798 1.00 14.64 ? 229 ASN   A C   1 
ATOM   883  O  O   . ASN   A 1 115 ? -17.368 39.297 21.552 1.00 18.16 ? 229 ASN   A O   1 
ATOM   884  C  CB  . ASN   A 1 115 ? -17.745 37.523 18.862 1.00 14.99 ? 229 ASN   A CB  1 
ATOM   885  C  CG  . ASN   A 1 115 ? -17.648 37.400 17.359 1.00 17.51 ? 229 ASN   A CG  1 
ATOM   886  O  OD1 . ASN   A 1 115 ? -18.062 38.309 16.634 1.00 18.25 ? 229 ASN   A OD1 1 
ATOM   887  N  ND2 . ASN   A 1 115 ? -17.112 36.284 16.882 1.00 18.01 ? 229 ASN   A ND2 1 
ATOM   888  N  N   . ILE   A 1 116 ? -19.492 38.614 21.233 1.00 16.53 ? 230 ILE   A N   1 
ATOM   889  C  CA  . ILE   A 1 116 ? -19.773 38.534 22.658 1.00 17.87 ? 230 ILE   A CA  1 
ATOM   890  C  C   . ILE   A 1 116 ? -20.114 37.112 23.085 1.00 19.71 ? 230 ILE   A C   1 
ATOM   891  O  O   . ILE   A 1 116 ? -20.635 36.898 24.184 1.00 23.45 ? 230 ILE   A O   1 
ATOM   892  C  CB  . ILE   A 1 116 ? -20.877 39.538 23.049 1.00 20.38 ? 230 ILE   A CB  1 
ATOM   893  C  CG1 . ILE   A 1 116 ? -22.068 39.496 22.082 1.00 26.48 ? 230 ILE   A CG1 1 
ATOM   894  C  CG2 . ILE   A 1 116 ? -20.303 40.955 22.998 1.00 17.95 ? 230 ILE   A CG2 1 
ATOM   895  C  CD1 . ILE   A 1 116 ? -22.897 38.224 22.107 1.00 26.85 ? 230 ILE   A CD1 1 
ATOM   896  N  N   . ASP   A 1 117 ? -19.831 36.127 22.230 1.00 17.98 ? 231 ASP   A N   1 
ATOM   897  C  CA  . ASP   A 1 117 ? -20.197 34.746 22.502 1.00 16.53 ? 231 ASP   A CA  1 
ATOM   898  C  C   . ASP   A 1 117 ? -19.202 34.033 23.404 1.00 21.97 ? 231 ASP   A C   1 
ATOM   899  O  O   . ASP   A 1 117 ? -19.495 32.922 23.849 1.00 22.82 ? 231 ASP   A O   1 
ATOM   900  C  CB  . ASP   A 1 117 ? -20.385 33.960 21.181 1.00 23.23 ? 231 ASP   A CB  1 
ATOM   901  C  CG  . ASP   A 1 117 ? -19.178 34.049 20.233 1.00 25.95 ? 231 ASP   A CG  1 
ATOM   902  O  OD1 . ASP   A 1 117 ? -18.014 34.002 20.696 1.00 20.11 ? 231 ASP   A OD1 1 
ATOM   903  O  OD2 . ASP   A 1 117 ? -19.402 34.150 19.002 1.00 21.85 ? 231 ASP   A OD2 1 
ATOM   904  N  N   . GLY   A 1 118 ? -18.041 34.633 23.676 1.00 21.00 ? 232 GLY   A N   1 
ATOM   905  C  CA  . GLY   A 1 118 ? -17.059 34.022 24.555 1.00 20.80 ? 232 GLY   A CA  1 
ATOM   906  C  C   . GLY   A 1 118 ? -16.273 32.875 23.959 1.00 21.63 ? 232 GLY   A C   1 
ATOM   907  O  O   . GLY   A 1 118 ? -15.488 32.245 24.673 1.00 20.42 ? 232 GLY   A O   1 
ATOM   908  N  N   . LEU   A 1 119 ? -16.443 32.581 22.664 1.00 18.55 ? 233 LEU   A N   1 
ATOM   909  C  CA  . LEU   A 1 119 ? -15.836 31.366 22.124 1.00 16.65 ? 233 LEU   A CA  1 
ATOM   910  C  C   . LEU   A 1 119 ? -14.322 31.481 21.929 1.00 16.12 ? 233 LEU   A C   1 
ATOM   911  O  O   . LEU   A 1 119 ? -13.643 30.448 21.892 1.00 19.63 ? 233 LEU   A O   1 
ATOM   912  C  CB  . LEU   A 1 119 ? -16.522 30.971 20.799 1.00 17.31 ? 233 LEU   A CB  1 
ATOM   913  C  CG  . LEU   A 1 119 ? -17.991 30.530 20.899 1.00 19.52 ? 233 LEU   A CG  1 
ATOM   914  C  CD1 . LEU   A 1 119 ? -18.560 30.312 19.487 1.00 19.23 ? 233 LEU   A CD1 1 
ATOM   915  C  CD2 . LEU   A 1 119 ? -18.122 29.267 21.738 1.00 23.34 ? 233 LEU   A CD2 1 
ATOM   916  N  N   . GLU   A 1 120 ? -13.768 32.691 21.809 1.00 18.30 ? 234 GLU   A N   1 
ATOM   917  C  CA  . GLU   A 1 120 ? -12.312 32.807 21.750 1.00 16.52 ? 234 GLU   A CA  1 
ATOM   918  C  C   . GLU   A 1 120 ? -11.684 32.273 23.032 1.00 21.25 ? 234 GLU   A C   1 
ATOM   919  O  O   . GLU   A 1 120 ? -10.753 31.462 22.987 1.00 18.03 ? 234 GLU   A O   1 
ATOM   920  C  CB  . GLU   A 1 120 ? -11.898 34.263 21.520 1.00 18.21 ? 234 GLU   A CB  1 
ATOM   921  C  CG  . GLU   A 1 120 ? -12.413 34.843 20.214 1.00 18.51 ? 234 GLU   A CG  1 
ATOM   922  C  CD  . GLU   A 1 120 ? -13.804 35.456 20.322 1.00 21.66 ? 234 GLU   A CD  1 
ATOM   923  O  OE1 . GLU   A 1 120 ? -14.404 35.445 21.425 1.00 22.60 ? 234 GLU   A OE1 1 
ATOM   924  O  OE2 . GLU   A 1 120 ? -14.297 35.952 19.290 1.00 22.01 ? 234 GLU   A OE2 1 
ATOM   925  N  N   . ARG   A 1 121 ? -12.224 32.676 24.185 1.00 20.04 ? 235 ARG   A N   1 
ATOM   926  C  CA  . ARG   A 1 121 ? -11.716 32.141 25.451 1.00 18.85 ? 235 ARG   A CA  1 
ATOM   927  C  C   . ARG   A 1 121 ? -11.951 30.643 25.554 1.00 21.26 ? 235 ARG   A C   1 
ATOM   928  O  O   . ARG   A 1 121 ? -11.073 29.906 26.017 1.00 23.77 ? 235 ARG   A O   1 
ATOM   929  C  CB  . ARG   A 1 121 ? -12.357 32.849 26.642 1.00 19.31 ? 235 ARG   A CB  1 
ATOM   930  C  CG  . ARG   A 1 121 ? -11.883 34.268 26.810 1.00 23.08 ? 235 ARG   A CG  1 
ATOM   931  C  CD  . ARG   A 1 121 ? -12.718 34.981 27.854 1.00 31.82 ? 235 ARG   A CD  1 
ATOM   932  N  NE  . ARG   A 1 121 ? -12.353 36.387 27.902 1.00 34.21 ? 235 ARG   A NE  1 
ATOM   933  C  CZ  . ARG   A 1 121 ? -11.430 36.896 28.702 1.00 42.56 ? 235 ARG   A CZ  1 
ATOM   934  N  NH1 . ARG   A 1 121 ? -10.817 36.152 29.621 1.00 37.67 ? 235 ARG   A NH1 1 
ATOM   935  N  NH2 . ARG   A 1 121 ? -11.118 38.183 28.583 1.00 33.43 ? 235 ARG   A NH2 1 
ATOM   936  N  N   . VAL   A 1 122 ? -13.120 30.160 25.113 1.00 20.34 ? 236 VAL   A N   1 
ATOM   937  C  CA  . VAL   A 1 122 ? -13.387 28.724 25.221 1.00 21.90 ? 236 VAL   A CA  1 
ATOM   938  C  C   . VAL   A 1 122 ? -12.391 27.919 24.387 1.00 23.86 ? 236 VAL   A C   1 
ATOM   939  O  O   . VAL   A 1 122 ? -11.945 26.840 24.804 1.00 24.80 ? 236 VAL   A O   1 
ATOM   940  C  CB  . VAL   A 1 122 ? -14.845 28.413 24.834 1.00 24.34 ? 236 VAL   A CB  1 
ATOM   941  C  CG1 . VAL   A 1 122 ? -15.059 26.906 24.744 1.00 23.78 ? 236 VAL   A CG1 1 
ATOM   942  C  CG2 . VAL   A 1 122 ? -15.803 29.035 25.852 1.00 25.72 ? 236 VAL   A CG2 1 
ATOM   943  N  N   . SER   A 1 123 ? -12.026 28.422 23.200 1.00 22.84 ? 237 SER   A N   1 
ATOM   944  C  CA  . SER   A 1 123 ? -11.088 27.724 22.325 1.00 18.57 ? 237 SER   A CA  1 
ATOM   945  C  C   . SER   A 1 123 ? -9.658  27.734 22.851 1.00 23.86 ? 237 SER   A C   1 
ATOM   946  O  O   . SER   A 1 123 ? -8.802  27.055 22.271 1.00 25.72 ? 237 SER   A O   1 
ATOM   947  C  CB  . SER   A 1 123 ? -11.096 28.338 20.921 1.00 18.71 ? 237 SER   A CB  1 
ATOM   948  O  OG  . SER   A 1 123 ? -10.504 29.633 20.929 1.00 21.32 ? 237 SER   A OG  1 
ATOM   949  N  N   . GLY   A 1 124 ? -9.378  28.489 23.911 1.00 21.84 ? 238 GLY   A N   1 
ATOM   950  C  CA  . GLY   A 1 124 ? -8.066  28.505 24.517 1.00 25.47 ? 238 GLY   A CA  1 
ATOM   951  C  C   . GLY   A 1 124 ? -7.219  29.739 24.262 1.00 22.30 ? 238 GLY   A C   1 
ATOM   952  O  O   . GLY   A 1 124 ? -6.028  29.710 24.564 1.00 22.20 ? 238 GLY   A O   1 
ATOM   953  N  N   . ILE   A 1 125 ? -7.773  30.806 23.701 1.00 20.26 ? 239 ILE   A N   1 
ATOM   954  C  CA  . ILE   A 1 125 ? -6.956  32.014 23.555 1.00 19.43 ? 239 ILE   A CA  1 
ATOM   955  C  C   . ILE   A 1 125 ? -6.740  32.619 24.936 1.00 20.01 ? 239 ILE   A C   1 
ATOM   956  O  O   . ILE   A 1 125 ? -7.722  32.854 25.664 1.00 21.33 ? 239 ILE   A O   1 
ATOM   957  C  CB  . ILE   A 1 125 ? -7.630  33.023 22.630 1.00 19.70 ? 239 ILE   A CB  1 
ATOM   958  C  CG1 . ILE   A 1 125 ? -7.936  32.421 21.253 1.00 20.30 ? 239 ILE   A CG1 1 
ATOM   959  C  CG2 . ILE   A 1 125 ? -6.734  34.263 22.496 1.00 20.02 ? 239 ILE   A CG2 1 
ATOM   960  C  CD1 . ILE   A 1 125 ? -6.703  31.961 20.505 1.00 22.95 ? 239 ILE   A CD1 1 
ATOM   961  N  N   . PRO   A 1 126 ? -5.509  32.872 25.351 1.00 20.81 ? 240 PRO   A N   1 
ATOM   962  C  CA  . PRO   A 1 126 ? -5.304  33.450 26.685 1.00 20.50 ? 240 PRO   A CA  1 
ATOM   963  C  C   . PRO   A 1 126 ? -5.766  34.899 26.739 1.00 19.38 ? 240 PRO   A C   1 
ATOM   964  O  O   . PRO   A 1 126 ? -5.748  35.623 25.739 1.00 17.77 ? 240 PRO   A O   1 
ATOM   965  C  CB  . PRO   A 1 126 ? -3.795  33.321 26.913 1.00 24.17 ? 240 PRO   A CB  1 
ATOM   966  C  CG  . PRO   A 1 126 ? -3.189  33.186 25.582 1.00 21.92 ? 240 PRO   A CG  1 
ATOM   967  C  CD  . PRO   A 1 126 ? -4.240  32.572 24.665 1.00 21.26 ? 240 PRO   A CD  1 
ATOM   968  N  N   . ALA   A 1 127 ? -6.185  35.324 27.941 1.00 20.06 ? 241 ALA   A N   1 
ATOM   969  C  CA  . ALA   A 1 127 ? -6.806  36.636 28.089 1.00 18.54 ? 241 ALA   A CA  1 
ATOM   970  C  C   . ALA   A 1 127 ? -5.899  37.755 27.587 1.00 19.97 ? 241 ALA   A C   1 
ATOM   971  O  O   . ALA   A 1 127 ? -6.369  38.692 26.936 1.00 19.28 ? 241 ALA   A O   1 
ATOM   972  C  CB  . ALA   A 1 127 ? -7.190  36.883 29.558 1.00 22.12 ? 241 ALA   A CB  1 
ATOM   973  N  N   . SER   A 1 128 ? -4.595  37.681 27.873 1.00 19.07 ? 242 SER   A N   1 
ATOM   974  C  CA  . SER   A 1 128 ? -3.740  38.801 27.488 1.00 20.71 ? 242 SER   A CA  1 
ATOM   975  C  C   . SER   A 1 128 ? -3.561  38.925 25.974 1.00 16.90 ? 242 SER   A C   1 
ATOM   976  O  O   . SER   A 1 128 ? -3.197  40.010 25.504 1.00 19.36 ? 242 SER   A O   1 
ATOM   977  C  CB  . SER   A 1 128 ? -2.376  38.686 28.172 1.00 29.25 ? 242 SER   A CB  1 
ATOM   978  O  OG  . SER   A 1 128 ? -1.652  37.594 27.671 1.00 36.84 ? 242 SER   A OG  1 
ATOM   979  N  N   . LYS   A 1 129 ? -3.812  37.863 25.205 1.00 17.03 ? 243 LYS   A N   1 
ATOM   980  C  CA  . LYS   A 1 129 ? -3.742  37.924 23.743 1.00 15.86 ? 243 LYS   A CA  1 
ATOM   981  C  C   . LYS   A 1 129 ? -5.049  38.374 23.116 1.00 17.82 ? 243 LYS   A C   1 
ATOM   982  O  O   . LYS   A 1 129 ? -5.113  38.527 21.897 1.00 18.21 ? 243 LYS   A O   1 
ATOM   983  C  CB  . LYS   A 1 129 ? -3.356  36.549 23.150 1.00 18.51 ? 243 LYS   A CB  1 
ATOM   984  C  CG  . LYS   A 1 129 ? -1.893  36.131 23.382 1.00 20.21 ? 243 LYS   A CG  1 
ATOM   985  C  CD  . LYS   A 1 129 ? -0.935  37.030 22.592 1.00 23.40 ? 243 LYS   A CD  1 
ATOM   986  C  CE  . LYS   A 1 129 ? 0.497   36.563 22.707 1.00 28.74 ? 243 LYS   A CE  1 
ATOM   987  N  NZ  . LYS   A 1 129 ? 1.425   37.474 21.972 1.00 24.04 ? 243 LYS   A NZ  1 
ATOM   988  N  N   . LEU   A 1 130 ? -6.084  38.597 23.914 1.00 16.16 ? 244 LEU   A N   1 
ATOM   989  C  CA  . LEU   A 1 130 ? -7.434  38.805 23.410 1.00 14.65 ? 244 LEU   A CA  1 
ATOM   990  C  C   . LEU   A 1 130 ? -7.938  40.188 23.797 1.00 17.79 ? 244 LEU   A C   1 
ATOM   991  O  O   . LEU   A 1 130 ? -7.780  40.622 24.949 1.00 18.01 ? 244 LEU   A O   1 
ATOM   992  C  CB  . LEU   A 1 130 ? -8.357  37.723 23.986 1.00 15.25 ? 244 LEU   A CB  1 
ATOM   993  C  CG  . LEU   A 1 130 ? -9.842  37.789 23.635 1.00 17.94 ? 244 LEU   A CG  1 
ATOM   994  C  CD1 . LEU   A 1 130 ? -10.072 37.499 22.167 1.00 18.00 ? 244 LEU   A CD1 1 
ATOM   995  C  CD2 . LEU   A 1 130 ? -10.590 36.774 24.481 1.00 21.76 ? 244 LEU   A CD2 1 
ATOM   996  N  N   . VAL   A 1 131 ? -8.548  40.886 22.839 1.00 15.18 ? 245 VAL   A N   1 
ATOM   997  C  CA  . VAL   A 1 131 ? -9.250  42.132 23.115 1.00 14.07 ? 245 VAL   A CA  1 
ATOM   998  C  C   . VAL   A 1 131 ? -10.707 41.943 22.701 1.00 15.24 ? 245 VAL   A C   1 
ATOM   999  O  O   . VAL   A 1 131 ? -11.033 41.926 21.502 1.00 15.06 ? 245 VAL   A O   1 
ATOM   1000 C  CB  . VAL   A 1 131 ? -8.617  43.335 22.403 1.00 16.45 ? 245 VAL   A CB  1 
ATOM   1001 C  CG1 . VAL   A 1 131 ? -9.451  44.589 22.674 1.00 17.91 ? 245 VAL   A CG1 1 
ATOM   1002 C  CG2 . VAL   A 1 131 ? -7.180  43.558 22.887 1.00 17.09 ? 245 VAL   A CG2 1 
ATOM   1003 N  N   . GLU   A 1 132 ? -11.579 41.792 23.698 1.00 16.56 ? 246 GLU   A N   1 
ATOM   1004 C  CA  . GLU   A 1 132 ? -13.030 41.750 23.491 1.00 15.23 ? 246 GLU   A CA  1 
ATOM   1005 C  C   . GLU   A 1 132 ? -13.513 43.186 23.359 1.00 15.30 ? 246 GLU   A C   1 
ATOM   1006 O  O   . GLU   A 1 132 ? -13.910 43.839 24.333 1.00 15.77 ? 246 GLU   A O   1 
ATOM   1007 C  CB  . GLU   A 1 132 ? -13.695 40.999 24.641 1.00 15.43 ? 246 GLU   A CB  1 
ATOM   1008 C  CG  . GLU   A 1 132 ? -13.398 39.499 24.536 1.00 19.81 ? 246 GLU   A CG  1 
ATOM   1009 C  CD  . GLU   A 1 132 ? -13.628 38.743 25.817 1.00 30.70 ? 246 GLU   A CD  1 
ATOM   1010 O  OE1 . GLU   A 1 132 ? -13.241 39.257 26.887 1.00 30.14 ? 246 GLU   A OE1 1 
ATOM   1011 O  OE2 . GLU   A 1 132 ? -14.174 37.624 25.746 1.00 29.52 ? 246 GLU   A OE2 1 
ATOM   1012 N  N   . ALA   A 1 133 ? -13.437 43.693 22.134 1.00 14.05 ? 247 ALA   A N   1 
ATOM   1013 C  CA  . ALA   A 1 133 ? -13.588 45.123 21.908 1.00 14.80 ? 247 ALA   A CA  1 
ATOM   1014 C  C   . ALA   A 1 133 ? -14.984 45.612 22.237 1.00 14.55 ? 247 ALA   A C   1 
ATOM   1015 O  O   . ALA   A 1 133 ? -15.153 46.798 22.558 1.00 15.29 ? 247 ALA   A O   1 
ATOM   1016 C  CB  . ALA   A 1 133 ? -13.239 45.456 20.450 1.00 14.29 ? 247 ALA   A CB  1 
ATOM   1017 N  N   . HIS   A 1 134 ? -15.987 44.741 22.187 1.00 15.18 ? 248 HIS   A N   1 
ATOM   1018 C  CA  . HIS   A 1 134 ? -17.355 45.141 22.500 1.00 13.81 ? 248 HIS   A CA  1 
ATOM   1019 C  C   . HIS   A 1 134 ? -17.856 44.445 23.766 1.00 16.04 ? 248 HIS   A C   1 
ATOM   1020 O  O   . HIS   A 1 134 ? -19.063 44.314 23.987 1.00 16.66 ? 248 HIS   A O   1 
ATOM   1021 C  CB  . HIS   A 1 134 ? -18.266 44.915 21.285 1.00 14.78 ? 248 HIS   A CB  1 
ATOM   1022 C  CG  . HIS   A 1 134 ? -17.940 45.834 20.143 1.00 16.11 ? 248 HIS   A CG  1 
ATOM   1023 N  ND1 . HIS   A 1 134 ? -18.373 45.629 18.847 1.00 14.56 ? 248 HIS   A ND1 1 
ATOM   1024 C  CD2 . HIS   A 1 134 ? -17.182 46.956 20.112 1.00 16.16 ? 248 HIS   A CD2 1 
ATOM   1025 C  CE1 . HIS   A 1 134 ? -17.911 46.599 18.074 1.00 16.67 ? 248 HIS   A CE1 1 
ATOM   1026 N  NE2 . HIS   A 1 134 ? -17.183 47.417 18.816 1.00 17.26 ? 248 HIS   A NE2 1 
ATOM   1027 N  N   . GLY   A 1 135 ? -16.926 44.047 24.619 1.00 14.78 ? 249 GLY   A N   1 
ATOM   1028 C  CA  . GLY   A 1 135 ? -17.280 43.621 25.962 1.00 13.88 ? 249 GLY   A CA  1 
ATOM   1029 C  C   . GLY   A 1 135 ? -17.670 42.159 26.057 1.00 16.30 ? 249 GLY   A C   1 
ATOM   1030 O  O   . GLY   A 1 135 ? -17.326 41.315 25.206 1.00 16.62 ? 249 GLY   A O   1 
ATOM   1031 N  N   . THR   A 1 136 ? -18.421 41.862 27.123 1.00 18.57 ? 250 THR   A N   1 
ATOM   1032 C  CA  . THR   A 1 136 ? -18.627 40.477 27.526 1.00 16.95 ? 250 THR   A CA  1 
ATOM   1033 C  C   . THR   A 1 136 ? -19.889 40.339 28.374 1.00 17.56 ? 250 THR   A C   1 
ATOM   1034 O  O   . THR   A 1 136 ? -20.285 41.270 29.083 1.00 18.89 ? 250 THR   A O   1 
ATOM   1035 C  CB  . THR   A 1 136 ? -17.411 39.968 28.315 1.00 19.70 ? 250 THR   A CB  1 
ATOM   1036 O  OG1 . THR   A 1 136 ? -17.631 38.610 28.694 1.00 20.10 ? 250 THR   A OG1 1 
ATOM   1037 C  CG2 . THR   A 1 136 ? -17.162 40.815 29.586 1.00 21.66 ? 250 THR   A CG2 1 
ATOM   1038 N  N   . PHE   A 1 137 ? -20.501 39.152 28.301 1.00 16.62 ? 251 PHE   A N   1 
ATOM   1039 C  CA  . PHE   A 1 137 ? -21.548 38.751 29.240 1.00 19.96 ? 251 PHE   A CA  1 
ATOM   1040 C  C   . PHE   A 1 137 ? -20.999 38.232 30.567 1.00 20.39 ? 251 PHE   A C   1 
ATOM   1041 O  O   . PHE   A 1 137 ? -21.791 37.960 31.480 1.00 21.04 ? 251 PHE   A O   1 
ATOM   1042 C  CB  . PHE   A 1 137 ? -22.431 37.653 28.630 1.00 20.99 ? 251 PHE   A CB  1 
ATOM   1043 C  CG  . PHE   A 1 137 ? -23.529 38.156 27.733 1.00 23.86 ? 251 PHE   A CG  1 
ATOM   1044 C  CD1 . PHE   A 1 137 ? -24.708 38.678 28.267 1.00 25.06 ? 251 PHE   A CD1 1 
ATOM   1045 C  CD2 . PHE   A 1 137 ? -23.406 38.060 26.357 1.00 25.74 ? 251 PHE   A CD2 1 
ATOM   1046 C  CE1 . PHE   A 1 137 ? -25.732 39.126 27.437 1.00 26.28 ? 251 PHE   A CE1 1 
ATOM   1047 C  CE2 . PHE   A 1 137 ? -24.424 38.496 25.516 1.00 30.04 ? 251 PHE   A CE2 1 
ATOM   1048 C  CZ  . PHE   A 1 137 ? -25.591 39.029 26.057 1.00 29.51 ? 251 PHE   A CZ  1 
ATOM   1049 N  N   . ALA   A 1 138 ? -19.676 38.083 30.698 1.00 18.38 ? 252 ALA   A N   1 
ATOM   1050 C  CA  . ALA   A 1 138 ? -19.105 37.423 31.872 1.00 17.38 ? 252 ALA   A CA  1 
ATOM   1051 C  C   . ALA   A 1 138 ? -19.215 38.267 33.129 1.00 16.46 ? 252 ALA   A C   1 
ATOM   1052 O  O   . ALA   A 1 138 ? -19.051 37.734 34.233 1.00 20.06 ? 252 ALA   A O   1 
ATOM   1053 C  CB  . ALA   A 1 138 ? -17.639 37.078 31.611 1.00 24.39 ? 252 ALA   A CB  1 
ATOM   1054 N  N   . SER   A 1 139 ? -19.444 39.569 32.985 1.00 20.61 ? 253 SER   A N   1 
ATOM   1055 C  CA  . SER   A 1 139 ? -19.553 40.487 34.111 1.00 19.57 ? 253 SER   A CA  1 
ATOM   1056 C  C   . SER   A 1 139 ? -20.648 41.495 33.789 1.00 17.69 ? 253 SER   A C   1 
ATOM   1057 O  O   . SER   A 1 139 ? -21.095 41.609 32.641 1.00 17.73 ? 253 SER   A O   1 
ATOM   1058 C  CB  . SER   A 1 139 ? -18.214 41.184 34.398 1.00 20.57 ? 253 SER   A CB  1 
ATOM   1059 O  OG  . SER   A 1 139 ? -17.740 41.870 33.248 1.00 22.48 ? 253 SER   A OG  1 
ATOM   1060 N  N   . ALA   A 1 140 ? -21.092 42.222 34.814 1.00 18.22 ? 254 ALA   A N   1 
ATOM   1061 C  CA  . ALA   A 1 140 ? -22.181 43.172 34.657 1.00 19.07 ? 254 ALA   A CA  1 
ATOM   1062 C  C   . ALA   A 1 140 ? -21.976 44.324 35.628 1.00 17.53 ? 254 ALA   A C   1 
ATOM   1063 O  O   . ALA   A 1 140 ? -21.191 44.238 36.578 1.00 18.18 ? 254 ALA   A O   1 
ATOM   1064 C  CB  . ALA   A 1 140 ? -23.545 42.512 34.889 1.00 20.49 ? 254 ALA   A CB  1 
ATOM   1065 N  N   . THR   A 1 141 ? -22.713 45.414 35.383 1.00 20.83 ? 255 THR   A N   1 
ATOM   1066 C  CA  . THR   A 1 141 ? -22.567 46.647 36.147 1.00 18.86 ? 255 THR   A CA  1 
ATOM   1067 C  C   . THR   A 1 141 ? -23.933 47.278 36.362 1.00 17.60 ? 255 THR   A C   1 
ATOM   1068 O  O   . THR   A 1 141 ? -24.734 47.367 35.422 1.00 18.07 ? 255 THR   A O   1 
ATOM   1069 C  CB  . THR   A 1 141 ? -21.653 47.644 35.410 1.00 23.06 ? 255 THR   A CB  1 
ATOM   1070 O  OG1 . THR   A 1 141 ? -20.361 47.052 35.199 1.00 21.11 ? 255 THR   A OG1 1 
ATOM   1071 C  CG2 . THR   A 1 141 ? -21.499 48.930 36.213 1.00 22.93 ? 255 THR   A CG2 1 
ATOM   1072 N  N   . CYS   A 1 142 ? -24.206 47.724 37.591 1.00 17.53 ? 256 CYS   A N   1 
ATOM   1073 C  CA  . CYS   A 1 142 ? -25.444 48.460 37.827 1.00 18.11 ? 256 CYS   A CA  1 
ATOM   1074 C  C   . CYS   A 1 142 ? -25.408 49.796 37.087 1.00 22.21 ? 256 CYS   A C   1 
ATOM   1075 O  O   . CYS   A 1 142 ? -24.433 50.547 37.195 1.00 21.79 ? 256 CYS   A O   1 
ATOM   1076 C  CB  . CYS   A 1 142 ? -25.655 48.688 39.335 1.00 18.94 ? 256 CYS   A CB  1 
ATOM   1077 S  SG  . CYS   A 1 142 ? -27.130 49.643 39.717 1.00 22.61 ? 256 CYS   A SG  1 
ATOM   1078 N  N   . THR   A 1 143 ? -26.476 50.097 36.338 1.00 21.16 ? 257 THR   A N   1 
ATOM   1079 C  CA  . THR   A 1 143 ? -26.515 51.323 35.539 1.00 20.44 ? 257 THR   A CA  1 
ATOM   1080 C  C   . THR   A 1 143 ? -26.706 52.567 36.391 1.00 28.18 ? 257 THR   A C   1 
ATOM   1081 O  O   . THR   A 1 143 ? -26.547 53.680 35.875 1.00 27.49 ? 257 THR   A O   1 
ATOM   1082 C  CB  . THR   A 1 143 ? -27.646 51.268 34.506 1.00 23.54 ? 257 THR   A CB  1 
ATOM   1083 O  OG1 . THR   A 1 143 ? -28.906 51.107 35.179 1.00 23.76 ? 257 THR   A OG1 1 
ATOM   1084 C  CG2 . THR   A 1 143 ? -27.424 50.120 33.530 1.00 21.23 ? 257 THR   A CG2 1 
ATOM   1085 N  N   . VAL   A 1 144 ? -27.051 52.408 37.664 1.00 25.05 ? 258 VAL   A N   1 
ATOM   1086 C  CA  . VAL   A 1 144 ? -27.269 53.544 38.550 1.00 26.12 ? 258 VAL   A CA  1 
ATOM   1087 C  C   . VAL   A 1 144 ? -26.053 53.756 39.443 1.00 32.93 ? 258 VAL   A C   1 
ATOM   1088 O  O   . VAL   A 1 144 ? -25.412 54.813 39.385 1.00 35.90 ? 258 VAL   A O   1 
ATOM   1089 C  CB  . VAL   A 1 144 ? -28.551 53.349 39.377 1.00 25.85 ? 258 VAL   A CB  1 
ATOM   1090 C  CG1 . VAL   A 1 144 ? -28.668 54.423 40.452 1.00 27.21 ? 258 VAL   A CG1 1 
ATOM   1091 C  CG2 . VAL   A 1 144 ? -29.773 53.355 38.457 1.00 25.30 ? 258 VAL   A CG2 1 
ATOM   1092 N  N   . CYS   A 1 145 ? -25.701 52.761 40.261 1.00 24.56 ? 259 CYS   A N   1 
ATOM   1093 C  CA  . CYS   A 1 145 ? -24.635 52.957 41.247 1.00 22.05 ? 259 CYS   A CA  1 
ATOM   1094 C  C   . CYS   A 1 145 ? -23.280 52.425 40.788 1.00 25.45 ? 259 CYS   A C   1 
ATOM   1095 O  O   . CYS   A 1 145 ? -22.297 52.552 41.528 1.00 28.39 ? 259 CYS   A O   1 
ATOM   1096 C  CB  . CYS   A 1 145 ? -25.012 52.314 42.591 1.00 24.35 ? 259 CYS   A CB  1 
ATOM   1097 S  SG  . CYS   A 1 145 ? -24.855 50.499 42.595 1.00 24.08 ? 259 CYS   A SG  1 
ATOM   1098 N  N   . GLN   A 1 146 ? -23.207 51.825 39.599 1.00 22.94 ? 260 GLN   A N   1 
ATOM   1099 C  CA  . GLN   A 1 146 ? -21.986 51.324 38.973 1.00 24.58 ? 260 GLN   A CA  1 
ATOM   1100 C  C   . GLN   A 1 146 ? -21.332 50.183 39.741 1.00 23.53 ? 260 GLN   A C   1 
ATOM   1101 O  O   . GLN   A 1 146 ? -20.171 49.849 39.459 1.00 26.09 ? 260 GLN   A O   1 
ATOM   1102 C  CB  . GLN   A 1 146 ? -20.957 52.444 38.756 1.00 28.04 ? 260 GLN   A CB  1 
ATOM   1103 C  CG  . GLN   A 1 146 ? -21.506 53.630 37.955 1.00 30.80 ? 260 GLN   A CG  1 
ATOM   1104 C  CD  . GLN   A 1 146 ? -22.037 53.226 36.592 1.00 39.97 ? 260 GLN   A CD  1 
ATOM   1105 O  OE1 . GLN   A 1 146 ? -21.354 52.549 35.819 1.00 45.39 ? 260 GLN   A OE1 1 
ATOM   1106 N  NE2 . GLN   A 1 146 ? -23.264 53.641 36.288 1.00 42.76 ? 260 GLN   A NE2 1 
ATOM   1107 N  N   . ARG   A 1 147 ? -22.023 49.558 40.684 1.00 22.01 ? 261 ARG   A N   1 
ATOM   1108 C  CA  . ARG   A 1 147 ? -21.426 48.405 41.346 1.00 20.83 ? 261 ARG   A CA  1 
ATOM   1109 C  C   . ARG   A 1 147 ? -21.332 47.221 40.383 1.00 21.68 ? 261 ARG   A C   1 
ATOM   1110 O  O   . ARG   A 1 147 ? -22.208 47.035 39.535 1.00 21.72 ? 261 ARG   A O   1 
ATOM   1111 C  CB  . ARG   A 1 147 ? -22.232 48.005 42.570 1.00 24.31 ? 261 ARG   A CB  1 
ATOM   1112 C  CG  . ARG   A 1 147 ? -21.937 48.895 43.749 1.00 24.86 ? 261 ARG   A CG  1 
ATOM   1113 C  CD  . ARG   A 1 147 ? -22.787 48.520 44.943 1.00 27.80 ? 261 ARG   A CD  1 
ATOM   1114 N  NE  . ARG   A 1 147 ? -22.403 49.308 46.105 1.00 30.93 ? 261 ARG   A NE  1 
ATOM   1115 C  CZ  . ARG   A 1 147 ? -22.882 50.512 46.384 1.00 36.11 ? 261 ARG   A CZ  1 
ATOM   1116 N  NH1 . ARG   A 1 147 ? -23.771 51.104 45.599 1.00 28.72 ? 261 ARG   A NH1 1 
ATOM   1117 N  NH2 . ARG   A 1 147 ? -22.462 51.138 47.481 1.00 36.48 ? 261 ARG   A NH2 1 
ATOM   1118 N  N   . PRO   A 1 148 ? -20.281 46.412 40.486 1.00 20.84 ? 262 PRO   A N   1 
ATOM   1119 C  CA  . PRO   A 1 148 ? -20.124 45.253 39.605 1.00 20.06 ? 262 PRO   A CA  1 
ATOM   1120 C  C   . PRO   A 1 148 ? -20.750 43.981 40.165 1.00 19.08 ? 262 PRO   A C   1 
ATOM   1121 O  O   . PRO   A 1 148 ? -20.874 43.794 41.378 1.00 20.93 ? 262 PRO   A O   1 
ATOM   1122 C  CB  . PRO   A 1 148 ? -18.597 45.110 39.525 1.00 20.12 ? 262 PRO   A CB  1 
ATOM   1123 C  CG  . PRO   A 1 148 ? -18.137 45.546 40.919 1.00 22.77 ? 262 PRO   A CG  1 
ATOM   1124 C  CD  . PRO   A 1 148 ? -19.108 46.624 41.367 1.00 24.33 ? 262 PRO   A CD  1 
ATOM   1125 N  N   . PHE   A 1 149 ? -21.118 43.082 39.248 1.00 19.29 ? 263 PHE   A N   1 
ATOM   1126 C  CA  . PHE   A 1 149 ? -21.697 41.785 39.599 1.00 21.65 ? 263 PHE   A CA  1 
ATOM   1127 C  C   . PHE   A 1 149 ? -21.247 40.742 38.592 1.00 23.43 ? 263 PHE   A C   1 
ATOM   1128 O  O   . PHE   A 1 149 ? -20.995 41.076 37.429 1.00 21.17 ? 263 PHE   A O   1 
ATOM   1129 C  CB  . PHE   A 1 149 ? -23.230 41.841 39.648 1.00 21.69 ? 263 PHE   A CB  1 
ATOM   1130 C  CG  . PHE   A 1 149 ? -23.743 42.754 40.726 1.00 25.60 ? 263 PHE   A CG  1 
ATOM   1131 C  CD1 . PHE   A 1 149 ? -23.810 42.315 42.040 1.00 22.17 ? 263 PHE   A CD1 1 
ATOM   1132 C  CD2 . PHE   A 1 149 ? -24.111 44.061 40.430 1.00 23.55 ? 263 PHE   A CD2 1 
ATOM   1133 C  CE1 . PHE   A 1 149 ? -24.244 43.164 43.055 1.00 22.38 ? 263 PHE   A CE1 1 
ATOM   1134 C  CE2 . PHE   A 1 149 ? -24.549 44.917 41.429 1.00 22.36 ? 263 PHE   A CE2 1 
ATOM   1135 C  CZ  . PHE   A 1 149 ? -24.614 44.472 42.745 1.00 26.21 ? 263 PHE   A CZ  1 
ATOM   1136 N  N   . PRO   A 1 150 ? -21.128 39.481 39.001 1.00 20.67 ? 264 PRO   A N   1 
ATOM   1137 C  CA  . PRO   A 1 150 ? -20.778 38.424 38.040 1.00 22.51 ? 264 PRO   A CA  1 
ATOM   1138 C  C   . PRO   A 1 150 ? -21.897 38.218 37.030 1.00 21.82 ? 264 PRO   A C   1 
ATOM   1139 O  O   . PRO   A 1 150 ? -23.079 38.386 37.338 1.00 22.97 ? 264 PRO   A O   1 
ATOM   1140 C  CB  . PRO   A 1 150 ? -20.595 37.179 38.925 1.00 28.32 ? 264 PRO   A CB  1 
ATOM   1141 C  CG  . PRO   A 1 150 ? -21.362 37.487 40.173 1.00 28.84 ? 264 PRO   A CG  1 
ATOM   1142 C  CD  . PRO   A 1 150 ? -21.225 38.973 40.385 1.00 22.85 ? 264 PRO   A CD  1 
ATOM   1143 N  N   . GLY   A 1 151 ? -21.506 37.836 35.810 1.00 23.04 ? 265 GLY   A N   1 
ATOM   1144 C  CA  . GLY   A 1 151 ? -22.490 37.617 34.758 1.00 25.49 ? 265 GLY   A CA  1 
ATOM   1145 C  C   . GLY   A 1 151 ? -23.501 36.525 35.061 1.00 24.31 ? 265 GLY   A C   1 
ATOM   1146 O  O   . GLY   A 1 151 ? -24.646 36.589 34.591 1.00 29.11 ? 265 GLY   A O   1 
ATOM   1147 N  N   . GLU   A 1 152 ? -23.105 35.510 35.848 1.00 27.61 ? 266 GLU   A N   1 
ATOM   1148 C  CA  . GLU   A 1 152 ? -24.035 34.435 36.206 1.00 29.66 ? 266 GLU   A CA  1 
ATOM   1149 C  C   . GLU   A 1 152 ? -25.270 34.953 36.935 1.00 28.61 ? 266 GLU   A C   1 
ATOM   1150 O  O   . GLU   A 1 152 ? -26.351 34.363 36.815 1.00 30.38 ? 266 GLU   A O   1 
ATOM   1151 C  CB  . GLU   A 1 152 ? -23.347 33.381 37.085 1.00 37.91 ? 266 GLU   A CB  1 
ATOM   1152 C  CG  . GLU   A 1 152 ? -21.955 32.969 36.634 1.00 49.05 ? 266 GLU   A CG  1 
ATOM   1153 C  CD  . GLU   A 1 152 ? -20.871 33.846 37.240 1.00 50.94 ? 266 GLU   A CD  1 
ATOM   1154 O  OE1 . GLU   A 1 152 ? -20.693 33.818 38.484 1.00 65.03 ? 266 GLU   A OE1 1 
ATOM   1155 O  OE2 . GLU   A 1 152 ? -20.211 34.574 36.472 1.00 38.67 ? 266 GLU   A OE2 1 
ATOM   1156 N  N   . ASP   A 1 153 ? -25.134 36.029 37.717 1.00 26.78 ? 267 ASP   A N   1 
ATOM   1157 C  CA  . ASP   A 1 153 ? -26.290 36.574 38.432 1.00 30.13 ? 267 ASP   A CA  1 
ATOM   1158 C  C   . ASP   A 1 153 ? -27.333 37.092 37.449 1.00 25.18 ? 267 ASP   A C   1 
ATOM   1159 O  O   . ASP   A 1 153 ? -28.546 36.865 37.614 1.00 32.01 ? 267 ASP   A O   1 
ATOM   1160 C  CB  . ASP   A 1 153 ? -25.849 37.710 39.357 1.00 30.46 ? 267 ASP   A CB  1 
ATOM   1161 C  CG  . ASP   A 1 153 ? -25.129 37.223 40.617 1.00 37.21 ? 267 ASP   A CG  1 
ATOM   1162 O  OD1 . ASP   A 1 153 ? -25.136 36.011 40.913 1.00 41.66 ? 267 ASP   A OD1 1 
ATOM   1163 O  OD2 . ASP   A 1 153 ? -24.554 38.081 41.318 1.00 40.42 ? 267 ASP   A OD2 1 
ATOM   1164 N  N   . ILE   A 1 154 ? -26.862 37.793 36.417 1.00 26.14 ? 268 ILE   A N   1 
ATOM   1165 C  CA  . ILE   A 1 154 ? -27.743 38.312 35.379 1.00 35.93 ? 268 ILE   A CA  1 
ATOM   1166 C  C   . ILE   A 1 154 ? -28.397 37.159 34.642 1.00 31.95 ? 268 ILE   A C   1 
ATOM   1167 O  O   . ILE   A 1 154 ? -29.610 37.165 34.406 1.00 30.17 ? 268 ILE   A O   1 
ATOM   1168 C  CB  . ILE   A 1 154 ? -26.959 39.233 34.422 1.00 32.58 ? 268 ILE   A CB  1 
ATOM   1169 C  CG1 . ILE   A 1 154 ? -26.857 40.656 34.993 1.00 34.03 ? 268 ILE   A CG1 1 
ATOM   1170 C  CG2 . ILE   A 1 154 ? -27.607 39.274 33.047 1.00 36.99 ? 268 ILE   A CG2 1 
ATOM   1171 C  CD1 . ILE   A 1 154 ? -26.248 40.752 36.369 1.00 41.95 ? 268 ILE   A CD1 1 
ATOM   1172 N  N   . ARG   A 1 155 ? -27.597 36.147 34.279 1.00 27.80 ? 269 ARG   A N   1 
ATOM   1173 C  CA  . ARG   A 1 155 ? -28.151 34.974 33.605 1.00 32.50 ? 269 ARG   A CA  1 
ATOM   1174 C  C   . ARG   A 1 155 ? -29.290 34.366 34.414 1.00 35.28 ? 269 ARG   A C   1 
ATOM   1175 O  O   . ARG   A 1 155 ? -30.376 34.100 33.887 1.00 38.42 ? 269 ARG   A O   1 
ATOM   1176 C  CB  . ARG   A 1 155 ? -27.061 33.930 33.362 1.00 35.35 ? 269 ARG   A CB  1 
ATOM   1177 C  CG  . ARG   A 1 155 ? -27.622 32.690 32.678 1.00 44.23 ? 269 ARG   A CG  1 
ATOM   1178 C  CD  . ARG   A 1 155 ? -26.578 31.654 32.319 1.00 43.81 ? 269 ARG   A CD  1 
ATOM   1179 N  NE  . ARG   A 1 155 ? -27.167 30.644 31.446 1.00 63.65 ? 269 ARG   A NE  1 
ATOM   1180 C  CZ  . ARG   A 1 155 ? -27.972 29.671 31.859 1.00 69.58 ? 269 ARG   A CZ  1 
ATOM   1181 N  NH1 . ARG   A 1 155 ? -28.270 29.516 33.140 1.00 69.67 ? 269 ARG   A NH1 1 
ATOM   1182 N  NH2 . ARG   A 1 155 ? -28.497 28.837 30.963 1.00 56.23 ? 269 ARG   A NH2 1 
ATOM   1183 N  N   . ALA   A 1 156 ? -29.054 34.159 35.711 1.00 39.57 ? 270 ALA   A N   1 
ATOM   1184 C  CA  . ALA   A 1 156 ? -30.072 33.585 36.584 1.00 31.57 ? 270 ALA   A CA  1 
ATOM   1185 C  C   . ALA   A 1 156 ? -31.363 34.401 36.557 1.00 34.79 ? 270 ALA   A C   1 
ATOM   1186 O  O   . ALA   A 1 156 ? -32.458 33.841 36.414 1.00 40.84 ? 270 ALA   A O   1 
ATOM   1187 C  CB  . ALA   A 1 156 ? -29.523 33.478 38.009 1.00 37.91 ? 270 ALA   A CB  1 
ATOM   1188 N  N   . ASP   A 1 157 ? -31.261 35.728 36.705 1.00 32.93 ? 271 ASP   A N   1 
ATOM   1189 C  CA  . ASP   A 1 157 ? -32.472 36.557 36.665 1.00 31.83 ? 271 ASP   A CA  1 
ATOM   1190 C  C   . ASP   A 1 157 ? -33.184 36.457 35.313 1.00 34.02 ? 271 ASP   A C   1 
ATOM   1191 O  O   . ASP   A 1 157 ? -34.410 36.302 35.255 1.00 42.42 ? 271 ASP   A O   1 
ATOM   1192 C  CB  . ASP   A 1 157 ? -32.134 38.016 36.969 1.00 32.41 ? 271 ASP   A CB  1 
ATOM   1193 C  CG  . ASP   A 1 157 ? -31.889 38.254 38.437 1.00 37.72 ? 271 ASP   A CG  1 
ATOM   1194 O  OD1 . ASP   A 1 157 ? -32.568 37.600 39.251 1.00 40.20 ? 271 ASP   A OD1 1 
ATOM   1195 O  OD2 . ASP   A 1 157 ? -31.013 39.077 38.769 1.00 43.59 ? 271 ASP   A OD2 1 
ATOM   1196 N  N   . VAL   A 1 158 ? -32.429 36.565 34.214 1.00 31.65 ? 272 VAL   A N   1 
ATOM   1197 C  CA  . VAL   A 1 158 ? -33.038 36.609 32.881 1.00 33.03 ? 272 VAL   A CA  1 
ATOM   1198 C  C   . VAL   A 1 158 ? -33.764 35.307 32.577 1.00 40.88 ? 272 VAL   A C   1 
ATOM   1199 O  O   . VAL   A 1 158 ? -34.887 35.312 32.052 1.00 40.53 ? 272 VAL   A O   1 
ATOM   1200 C  CB  . VAL   A 1 158 ? -31.977 36.915 31.807 1.00 28.08 ? 272 VAL   A CB  1 
ATOM   1201 C  CG1 . VAL   A 1 158 ? -32.549 36.688 30.395 1.00 33.16 ? 272 VAL   A CG1 1 
ATOM   1202 C  CG2 . VAL   A 1 158 ? -31.477 38.345 31.931 1.00 25.50 ? 272 VAL   A CG2 1 
ATOM   1203 N  N   . MET   A 1 159 ? -33.138 34.169 32.889 1.00 37.36 ? 273 MET   A N   1 
ATOM   1204 C  CA  . MET   A 1 159 ? -33.801 32.895 32.629 1.00 45.63 ? 273 MET   A CA  1 
ATOM   1205 C  C   . MET   A 1 159 ? -35.032 32.696 33.504 1.00 46.63 ? 273 MET   A C   1 
ATOM   1206 O  O   . MET   A 1 159 ? -35.887 31.867 33.172 1.00 47.83 ? 273 MET   A O   1 
ATOM   1207 C  CB  . MET   A 1 159 ? -32.825 31.737 32.825 1.00 37.95 ? 273 MET   A CB  1 
ATOM   1208 C  CG  . MET   A 1 159 ? -31.594 31.823 31.959 1.00 44.76 ? 273 MET   A CG  1 
ATOM   1209 S  SD  . MET   A 1 159 ? -32.003 31.781 30.205 1.00 44.35 ? 273 MET   A SD  1 
ATOM   1210 C  CE  . MET   A 1 159 ? -32.892 30.224 30.136 1.00 43.96 ? 273 MET   A CE  1 
ATOM   1211 N  N   . ALA   A 1 160 ? -35.141 33.430 34.608 1.00 40.49 ? 274 ALA   A N   1 
ATOM   1212 C  CA  . ALA   A 1 160 ? -36.335 33.431 35.438 1.00 42.11 ? 274 ALA   A CA  1 
ATOM   1213 C  C   . ALA   A 1 160 ? -37.320 34.523 35.042 1.00 41.16 ? 274 ALA   A C   1 
ATOM   1214 O  O   . ALA   A 1 160 ? -38.234 34.818 35.815 1.00 42.68 ? 274 ALA   A O   1 
ATOM   1215 C  CB  . ALA   A 1 160 ? -35.949 33.585 36.912 1.00 40.96 ? 274 ALA   A CB  1 
ATOM   1216 N  N   . ASP   A 1 161 ? -37.136 35.136 33.865 1.00 41.39 ? 275 ASP   A N   1 
ATOM   1217 C  CA  . ASP   A 1 161 ? -38.040 36.162 33.325 1.00 42.42 ? 275 ASP   A CA  1 
ATOM   1218 C  C   . ASP   A 1 161 ? -38.093 37.420 34.194 1.00 45.79 ? 275 ASP   A C   1 
ATOM   1219 O  O   . ASP   A 1 161 ? -39.152 38.022 34.377 1.00 47.06 ? 275 ASP   A O   1 
ATOM   1220 C  CB  . ASP   A 1 161 ? -39.448 35.603 33.112 1.00 45.77 ? 275 ASP   A CB  1 
ATOM   1221 C  CG  . ASP   A 1 161 ? -39.487 34.517 32.065 1.00 57.58 ? 275 ASP   A CG  1 
ATOM   1222 O  OD1 . ASP   A 1 161 ? -39.027 34.766 30.930 1.00 56.57 ? 275 ASP   A OD1 1 
ATOM   1223 O  OD2 . ASP   A 1 161 ? -39.967 33.406 32.379 1.00 70.52 ? 275 ASP   A OD2 1 
ATOM   1224 N  N   . ARG   A 1 162 ? -36.943 37.845 34.716 1.00 37.13 ? 276 ARG   A N   1 
ATOM   1225 C  CA  . ARG   A 1 162 ? -36.877 39.057 35.525 1.00 30.64 ? 276 ARG   A CA  1 
ATOM   1226 C  C   . ARG   A 1 162 ? -35.806 39.987 34.974 1.00 31.60 ? 276 ARG   A C   1 
ATOM   1227 O  O   . ARG   A 1 162 ? -34.745 39.530 34.540 1.00 34.76 ? 276 ARG   A O   1 
ATOM   1228 C  CB  . ARG   A 1 162 ? -36.585 38.730 37.001 1.00 42.89 ? 276 ARG   A CB  1 
ATOM   1229 C  CG  . ARG   A 1 162 ? -37.673 37.885 37.647 1.00 53.09 ? 276 ARG   A CG  1 
ATOM   1230 C  CD  . ARG   A 1 162 ? -37.419 37.616 39.124 1.00 60.48 ? 276 ARG   A CD  1 
ATOM   1231 N  NE  . ARG   A 1 162 ? -36.710 36.361 39.341 1.00 60.43 ? 276 ARG   A NE  1 
ATOM   1232 C  CZ  . ARG   A 1 162 ? -35.447 36.275 39.730 1.00 60.94 ? 276 ARG   A CZ  1 
ATOM   1233 N  NH1 . ARG   A 1 162 ? -34.725 37.356 39.975 1.00 61.00 ? 276 ARG   A NH1 1 
ATOM   1234 N  NH2 . ARG   A 1 162 ? -34.896 35.073 39.884 1.00 58.34 ? 276 ARG   A NH2 1 
ATOM   1235 N  N   . VAL   A 1 163 ? -36.087 41.290 34.983 1.00 34.51 ? 277 VAL   A N   1 
ATOM   1236 C  CA  . VAL   A 1 163 ? -35.048 42.275 34.677 1.00 28.14 ? 277 VAL   A CA  1 
ATOM   1237 C  C   . VAL   A 1 163 ? -34.089 42.281 35.861 1.00 32.07 ? 277 VAL   A C   1 
ATOM   1238 O  O   . VAL   A 1 163 ? -34.534 42.437 37.009 1.00 31.34 ? 277 VAL   A O   1 
ATOM   1239 C  CB  . VAL   A 1 163 ? -35.634 43.672 34.413 1.00 36.64 ? 277 VAL   A CB  1 
ATOM   1240 C  CG1 . VAL   A 1 163 ? -34.512 44.695 34.205 1.00 26.11 ? 277 VAL   A CG1 1 
ATOM   1241 C  CG2 . VAL   A 1 163 ? -36.546 43.644 33.196 1.00 36.84 ? 277 VAL   A CG2 1 
ATOM   1242 N  N   . PRO   A 1 164 ? -32.792 42.075 35.641 1.00 25.93 ? 278 PRO   A N   1 
ATOM   1243 C  CA  . PRO   A 1 164 ? -31.837 42.111 36.758 1.00 28.24 ? 278 PRO   A CA  1 
ATOM   1244 C  C   . PRO   A 1 164 ? -31.813 43.487 37.401 1.00 26.27 ? 278 PRO   A C   1 
ATOM   1245 O  O   . PRO   A 1 164 ? -31.616 44.502 36.725 1.00 26.62 ? 278 PRO   A O   1 
ATOM   1246 C  CB  . PRO   A 1 164 ? -30.490 41.782 36.099 1.00 29.44 ? 278 PRO   A CB  1 
ATOM   1247 C  CG  . PRO   A 1 164 ? -30.796 41.265 34.739 1.00 30.08 ? 278 PRO   A CG  1 
ATOM   1248 C  CD  . PRO   A 1 164 ? -32.144 41.789 34.344 1.00 26.73 ? 278 PRO   A CD  1 
ATOM   1249 N  N   . ARG   A 1 165 ? -32.001 43.517 38.722 1.00 26.37 ? 279 ARG   A N   1 
ATOM   1250 C  CA  . ARG   A 1 165 ? -31.971 44.760 39.475 1.00 29.20 ? 279 ARG   A CA  1 
ATOM   1251 C  C   . ARG   A 1 165 ? -30.955 44.673 40.605 1.00 27.83 ? 279 ARG   A C   1 
ATOM   1252 O  O   . ARG   A 1 165 ? -30.762 43.612 41.207 1.00 28.83 ? 279 ARG   A O   1 
ATOM   1253 C  CB  . ARG   A 1 165 ? -33.358 45.104 40.022 1.00 27.47 ? 279 ARG   A CB  1 
ATOM   1254 C  CG  . ARG   A 1 165 ? -34.325 45.436 38.887 1.00 37.44 ? 279 ARG   A CG  1 
ATOM   1255 C  CD  . ARG   A 1 165 ? -35.500 46.283 39.324 1.00 38.95 ? 279 ARG   A CD  1 
ATOM   1256 N  NE  . ARG   A 1 165 ? -36.206 46.801 38.158 1.00 51.22 ? 279 ARG   A NE  1 
ATOM   1257 C  CZ  . ARG   A 1 165 ? -36.061 48.026 37.674 1.00 47.94 ? 279 ARG   A CZ  1 
ATOM   1258 N  NH1 . ARG   A 1 165 ? -35.285 48.920 38.272 1.00 35.54 ? 279 ARG   A NH1 1 
ATOM   1259 N  NH2 . ARG   A 1 165 ? -36.714 48.366 36.563 1.00 41.83 ? 279 ARG   A NH2 1 
ATOM   1260 N  N   . CYS   A 1 166 ? -30.329 45.806 40.882 1.00 22.57 ? 280 CYS   A N   1 
ATOM   1261 C  CA  . CYS   A 1 166 ? -29.222 45.864 41.830 1.00 25.33 ? 280 CYS   A CA  1 
ATOM   1262 C  C   . CYS   A 1 166 ? -29.717 45.622 43.254 1.00 25.78 ? 280 CYS   A C   1 
ATOM   1263 O  O   . CYS   A 1 166 ? -30.700 46.250 43.689 1.00 24.49 ? 280 CYS   A O   1 
ATOM   1264 C  CB  . CYS   A 1 166 ? -28.544 47.229 41.714 1.00 26.90 ? 280 CYS   A CB  1 
ATOM   1265 S  SG  . CYS   A 1 166 ? -27.226 47.574 42.926 1.00 24.47 ? 280 CYS   A SG  1 
ATOM   1266 N  N   . PRO   A 1 167 ? -29.062 44.737 44.020 1.00 23.57 ? 281 PRO   A N   1 
ATOM   1267 C  CA  . PRO   A 1 167 ? -29.488 44.515 45.409 1.00 27.41 ? 281 PRO   A CA  1 
ATOM   1268 C  C   . PRO   A 1 167 ? -29.221 45.695 46.323 1.00 25.60 ? 281 PRO   A C   1 
ATOM   1269 O  O   . PRO   A 1 167 ? -29.783 45.745 47.418 1.00 30.98 ? 281 PRO   A O   1 
ATOM   1270 C  CB  . PRO   A 1 167 ? -28.671 43.287 45.838 1.00 29.24 ? 281 PRO   A CB  1 
ATOM   1271 C  CG  . PRO   A 1 167 ? -27.437 43.361 45.017 1.00 24.02 ? 281 PRO   A CG  1 
ATOM   1272 C  CD  . PRO   A 1 167 ? -27.880 43.928 43.656 1.00 23.86 ? 281 PRO   A CD  1 
ATOM   1273 N  N   . VAL   A 1 168 ? -28.371 46.636 45.923 1.00 24.87 ? 282 VAL   A N   1 
ATOM   1274 C  CA  . VAL   A 1 168 ? -28.093 47.798 46.762 1.00 25.06 ? 282 VAL   A CA  1 
ATOM   1275 C  C   . VAL   A 1 168 ? -29.069 48.935 46.477 1.00 24.76 ? 282 VAL   A C   1 
ATOM   1276 O  O   . VAL   A 1 168 ? -29.724 49.453 47.384 1.00 27.63 ? 282 VAL   A O   1 
ATOM   1277 C  CB  . VAL   A 1 168 ? -26.626 48.248 46.567 1.00 25.43 ? 282 VAL   A CB  1 
ATOM   1278 C  CG1 . VAL   A 1 168 ? -26.274 49.355 47.547 1.00 29.38 ? 282 VAL   A CG1 1 
ATOM   1279 C  CG2 . VAL   A 1 168 ? -25.678 47.065 46.730 1.00 27.67 ? 282 VAL   A CG2 1 
ATOM   1280 N  N   . CYS   A 1 169 ? -29.215 49.330 45.205 1.00 26.01 ? 283 CYS   A N   1 
ATOM   1281 C  CA  . CYS   A 1 169 ? -29.983 50.522 44.874 1.00 26.58 ? 283 CYS   A CA  1 
ATOM   1282 C  C   . CYS   A 1 169 ? -31.218 50.261 44.021 1.00 28.17 ? 283 CYS   A C   1 
ATOM   1283 O  O   . CYS   A 1 169 ? -31.991 51.198 43.798 1.00 25.79 ? 283 CYS   A O   1 
ATOM   1284 C  CB  . CYS   A 1 169 ? -29.093 51.547 44.150 1.00 27.19 ? 283 CYS   A CB  1 
ATOM   1285 S  SG  . CYS   A 1 169 ? -28.779 51.160 42.397 1.00 23.59 ? 283 CYS   A SG  1 
ATOM   1286 N  N   . THR   A 1 170 ? -31.432 49.027 43.557 1.00 26.36 ? 284 THR   A N   1 
ATOM   1287 C  CA  . THR   A 1 170 ? -32.549 48.571 42.719 1.00 25.20 ? 284 THR   A CA  1 
ATOM   1288 C  C   . THR   A 1 170 ? -32.453 49.050 41.272 1.00 26.12 ? 284 THR   A C   1 
ATOM   1289 O  O   . THR   A 1 170 ? -33.397 48.833 40.503 1.00 28.73 ? 284 THR   A O   1 
ATOM   1290 C  CB  . THR   A 1 170 ? -33.927 48.964 43.272 1.00 35.28 ? 284 THR   A CB  1 
ATOM   1291 O  OG1 . THR   A 1 170 ? -34.153 50.361 43.054 1.00 30.18 ? 284 THR   A OG1 1 
ATOM   1292 C  CG2 . THR   A 1 170 ? -34.029 48.656 44.764 1.00 32.91 ? 284 THR   A CG2 1 
ATOM   1293 N  N   . GLY   A 1 171 ? -31.352 49.683 40.872 1.00 22.72 ? 285 GLY   A N   1 
ATOM   1294 C  CA  . GLY   A 1 171 ? -31.188 50.046 39.476 1.00 25.26 ? 285 GLY   A CA  1 
ATOM   1295 C  C   . GLY   A 1 171 ? -31.045 48.832 38.573 1.00 23.43 ? 285 GLY   A C   1 
ATOM   1296 O  O   . GLY   A 1 171 ? -30.683 47.738 38.995 1.00 22.04 ? 285 GLY   A O   1 
ATOM   1297 N  N   . VAL   A 1 172 ? -31.353 49.027 37.290 1.00 24.49 ? 286 VAL   A N   1 
ATOM   1298 C  CA  . VAL   A 1 172 ? -31.199 47.949 36.316 1.00 20.97 ? 286 VAL   A CA  1 
ATOM   1299 C  C   . VAL   A 1 172 ? -29.722 47.610 36.167 1.00 20.07 ? 286 VAL   A C   1 
ATOM   1300 O  O   . VAL   A 1 172 ? -28.877 48.501 36.018 1.00 21.12 ? 286 VAL   A O   1 
ATOM   1301 C  CB  . VAL   A 1 172 ? -31.808 48.368 34.970 1.00 20.15 ? 286 VAL   A CB  1 
ATOM   1302 C  CG1 . VAL   A 1 172 ? -31.531 47.301 33.874 1.00 24.71 ? 286 VAL   A CG1 1 
ATOM   1303 C  CG2 . VAL   A 1 172 ? -33.283 48.630 35.125 1.00 22.92 ? 286 VAL   A CG2 1 
ATOM   1304 N  N   . VAL   A 1 173 ? -29.397 46.317 36.190 1.00 19.19 ? 287 VAL   A N   1 
ATOM   1305 C  CA  . VAL   A 1 173 ? -28.018 45.864 36.025 1.00 18.43 ? 287 VAL   A CA  1 
ATOM   1306 C  C   . VAL   A 1 173 ? -27.840 45.374 34.589 1.00 18.34 ? 287 VAL   A C   1 
ATOM   1307 O  O   . VAL   A 1 173 ? -28.634 44.562 34.099 1.00 22.48 ? 287 VAL   A O   1 
ATOM   1308 C  CB  . VAL   A 1 173 ? -27.660 44.763 37.041 1.00 19.84 ? 287 VAL   A CB  1 
ATOM   1309 C  CG1 . VAL   A 1 173 ? -26.219 44.296 36.830 1.00 23.63 ? 287 VAL   A CG1 1 
ATOM   1310 C  CG2 . VAL   A 1 173 ? -27.857 45.267 38.485 1.00 19.53 ? 287 VAL   A CG2 1 
ATOM   1311 N  N   . LYS   A 1 174 ? -26.809 45.869 33.920 1.00 18.68 ? 288 LYS   A N   1 
ATOM   1312 C  CA  . LYS   A 1 174 ? -26.571 45.595 32.511 1.00 18.77 ? 288 LYS   A CA  1 
ATOM   1313 C  C   . LYS   A 1 174 ? -25.324 44.737 32.342 1.00 17.73 ? 288 LYS   A C   1 
ATOM   1314 O  O   . LYS   A 1 174 ? -24.314 44.988 33.005 1.00 20.01 ? 288 LYS   A O   1 
ATOM   1315 C  CB  . LYS   A 1 174 ? -26.381 46.926 31.774 1.00 21.28 ? 288 LYS   A CB  1 
ATOM   1316 C  CG  . LYS   A 1 174 ? -26.070 46.866 30.309 1.00 30.85 ? 288 LYS   A CG  1 
ATOM   1317 C  CD  . LYS   A 1 174 ? -25.754 48.292 29.858 1.00 31.17 ? 288 LYS   A CD  1 
ATOM   1318 C  CE  . LYS   A 1 174 ? -24.697 48.347 28.805 1.00 32.91 ? 288 LYS   A CE  1 
ATOM   1319 N  NZ  . LYS   A 1 174 ? -23.370 47.850 29.219 1.00 21.92 ? 288 LYS   A NZ  1 
ATOM   1320 N  N   . PRO   A 1 175 ? -25.340 43.742 31.457 1.00 18.67 ? 289 PRO   A N   1 
ATOM   1321 C  CA  . PRO   A 1 175 ? -24.091 43.029 31.140 1.00 17.54 ? 289 PRO   A CA  1 
ATOM   1322 C  C   . PRO   A 1 175 ? -23.053 43.990 30.580 1.00 18.60 ? 289 PRO   A C   1 
ATOM   1323 O  O   . PRO   A 1 175 ? -23.390 45.012 29.974 1.00 19.74 ? 289 PRO   A O   1 
ATOM   1324 C  CB  . PRO   A 1 175 ? -24.518 41.990 30.087 1.00 19.39 ? 289 PRO   A CB  1 
ATOM   1325 C  CG  . PRO   A 1 175 ? -25.853 42.447 29.590 1.00 26.10 ? 289 PRO   A CG  1 
ATOM   1326 C  CD  . PRO   A 1 175 ? -26.502 43.184 30.746 1.00 20.30 ? 289 PRO   A CD  1 
ATOM   1327 N  N   . ASP   A 1 176 ? -21.774 43.642 30.771 1.00 16.95 ? 290 ASP   A N   1 
ATOM   1328 C  CA  . ASP   A 1 176 ? -20.685 44.538 30.372 1.00 15.96 ? 290 ASP   A CA  1 
ATOM   1329 C  C   . ASP   A 1 176 ? -20.397 44.431 28.876 1.00 18.24 ? 290 ASP   A C   1 
ATOM   1330 O  O   . ASP   A 1 176 ? -19.240 44.316 28.456 1.00 16.16 ? 290 ASP   A O   1 
ATOM   1331 C  CB  . ASP   A 1 176 ? -19.421 44.257 31.177 1.00 15.74 ? 290 ASP   A CB  1 
ATOM   1332 C  CG  . ASP   A 1 176 ? -19.521 44.773 32.614 1.00 20.45 ? 290 ASP   A CG  1 
ATOM   1333 O  OD1 . ASP   A 1 176 ? -20.456 45.555 32.923 1.00 21.84 ? 290 ASP   A OD1 1 
ATOM   1334 O  OD2 . ASP   A 1 176 ? -18.661 44.391 33.428 1.00 20.45 ? 290 ASP   A OD2 1 
ATOM   1335 N  N   . ILE   A 1 177 ? -21.436 44.466 28.093 1.00 14.60 ? 291 ILE   A N   1 
ATOM   1336 C  CA  . ILE   A 1 177 ? -21.364 44.563 26.638 1.00 17.30 ? 291 ILE   A CA  1 
ATOM   1337 C  C   . ILE   A 1 177 ? -21.378 46.031 26.254 1.00 18.68 ? 291 ILE   A C   1 
ATOM   1338 O  O   . ILE   A 1 177 ? -22.037 46.853 26.897 1.00 18.92 ? 291 ILE   A O   1 
ATOM   1339 C  CB  . ILE   A 1 177 ? -22.554 43.806 26.019 1.00 19.42 ? 291 ILE   A CB  1 
ATOM   1340 C  CG1 . ILE   A 1 177 ? -22.378 42.309 26.237 1.00 21.41 ? 291 ILE   A CG1 1 
ATOM   1341 C  CG2 . ILE   A 1 177 ? -22.723 44.122 24.530 1.00 28.83 ? 291 ILE   A CG2 1 
ATOM   1342 C  CD1 . ILE   A 1 177 ? -23.679 41.655 26.205 1.00 34.88 ? 291 ILE   A CD1 1 
ATOM   1343 N  N   . VAL   A 1 178 ? -20.676 46.372 25.179 1.00 17.73 ? 292 VAL   A N   1 
ATOM   1344 C  CA  . VAL   A 1 178 ? -20.623 47.746 24.690 1.00 16.91 ? 292 VAL   A CA  1 
ATOM   1345 C  C   . VAL   A 1 178 ? -21.813 47.943 23.754 1.00 18.96 ? 292 VAL   A C   1 
ATOM   1346 O  O   . VAL   A 1 178 ? -21.814 47.447 22.626 1.00 18.24 ? 292 VAL   A O   1 
ATOM   1347 C  CB  . VAL   A 1 178 ? -19.294 48.031 23.970 1.00 16.73 ? 292 VAL   A CB  1 
ATOM   1348 C  CG1 . VAL   A 1 178 ? -19.254 49.483 23.444 1.00 17.13 ? 292 VAL   A CG1 1 
ATOM   1349 C  CG2 . VAL   A 1 178 ? -18.095 47.767 24.879 1.00 17.75 ? 292 VAL   A CG2 1 
ATOM   1350 N  N   . PHE   A 1 179 ? -22.846 48.653 24.220 1.00 19.45 ? 293 PHE   A N   1 
ATOM   1351 C  CA  . PHE   A 1 179 ? -23.946 48.998 23.322 1.00 17.97 ? 293 PHE   A CA  1 
ATOM   1352 C  C   . PHE   A 1 179 ? -23.502 50.104 22.360 1.00 16.63 ? 293 PHE   A C   1 
ATOM   1353 O  O   . PHE   A 1 179 ? -22.504 50.797 22.589 1.00 19.75 ? 293 PHE   A O   1 
ATOM   1354 C  CB  . PHE   A 1 179 ? -25.176 49.456 24.125 1.00 21.56 ? 293 PHE   A CB  1 
ATOM   1355 C  CG  . PHE   A 1 179 ? -25.944 48.333 24.801 1.00 20.91 ? 293 PHE   A CG  1 
ATOM   1356 C  CD1 . PHE   A 1 179 ? -25.300 47.419 25.625 1.00 23.44 ? 293 PHE   A CD1 1 
ATOM   1357 C  CD2 . PHE   A 1 179 ? -27.312 48.220 24.637 1.00 25.96 ? 293 PHE   A CD2 1 
ATOM   1358 C  CE1 . PHE   A 1 179 ? -26.009 46.400 26.257 1.00 27.28 ? 293 PHE   A CE1 1 
ATOM   1359 C  CE2 . PHE   A 1 179 ? -28.036 47.203 25.270 1.00 25.47 ? 293 PHE   A CE2 1 
ATOM   1360 C  CZ  . PHE   A 1 179 ? -27.388 46.294 26.079 1.00 23.38 ? 293 PHE   A CZ  1 
ATOM   1361 N  N   . PHE   A 1 180 ? -24.260 50.291 21.271 1.00 18.29 ? 294 PHE   A N   1 
ATOM   1362 C  CA  . PHE   A 1 180 ? -24.072 51.512 20.489 1.00 17.84 ? 294 PHE   A CA  1 
ATOM   1363 C  C   . PHE   A 1 180 ? -24.257 52.723 21.390 1.00 20.81 ? 294 PHE   A C   1 
ATOM   1364 O  O   . PHE   A 1 180 ? -25.231 52.798 22.141 1.00 19.80 ? 294 PHE   A O   1 
ATOM   1365 C  CB  . PHE   A 1 180 ? -25.059 51.581 19.326 1.00 18.09 ? 294 PHE   A CB  1 
ATOM   1366 C  CG  . PHE   A 1 180 ? -24.743 50.627 18.219 1.00 22.30 ? 294 PHE   A CG  1 
ATOM   1367 C  CD1 . PHE   A 1 180 ? -23.823 50.970 17.242 1.00 22.71 ? 294 PHE   A CD1 1 
ATOM   1368 C  CD2 . PHE   A 1 180 ? -25.358 49.387 18.161 1.00 23.78 ? 294 PHE   A CD2 1 
ATOM   1369 C  CE1 . PHE   A 1 180 ? -23.512 50.080 16.210 1.00 24.87 ? 294 PHE   A CE1 1 
ATOM   1370 C  CE2 . PHE   A 1 180 ? -25.065 48.498 17.135 1.00 25.13 ? 294 PHE   A CE2 1 
ATOM   1371 C  CZ  . PHE   A 1 180 ? -24.142 48.845 16.153 1.00 21.63 ? 294 PHE   A CZ  1 
ATOM   1372 N  N   . GLY   A 1 181 ? -23.318 53.673 21.317 1.00 19.93 ? 295 GLY   A N   1 
ATOM   1373 C  CA  . GLY   A 1 181 ? -23.377 54.854 22.157 1.00 24.87 ? 295 GLY   A CA  1 
ATOM   1374 C  C   . GLY   A 1 181 ? -22.639 54.733 23.474 1.00 23.83 ? 295 GLY   A C   1 
ATOM   1375 O  O   . GLY   A 1 181 ? -22.692 55.667 24.288 1.00 27.39 ? 295 GLY   A O   1 
ATOM   1376 N  N   . GLU   A 1 182 ? -21.951 53.622 23.708 1.00 21.05 ? 296 GLU   A N   1 
ATOM   1377 C  CA  . GLU   A 1 182 ? -21.246 53.315 24.938 1.00 17.45 ? 296 GLU   A CA  1 
ATOM   1378 C  C   . GLU   A 1 182 ? -19.733 53.298 24.701 1.00 15.94 ? 296 GLU   A C   1 
ATOM   1379 O  O   . GLU   A 1 182 ? -19.275 52.962 23.601 1.00 18.59 ? 296 GLU   A O   1 
ATOM   1380 C  CB  . GLU   A 1 182 ? -21.721 51.954 25.472 1.00 19.48 ? 296 GLU   A CB  1 
ATOM   1381 C  CG  . GLU   A 1 182 ? -21.326 51.645 26.918 1.00 23.33 ? 296 GLU   A CG  1 
ATOM   1382 C  CD  . GLU   A 1 182 ? -22.134 50.523 27.545 1.00 26.05 ? 296 GLU   A CD  1 
ATOM   1383 O  OE1 . GLU   A 1 182 ? -22.961 49.914 26.848 1.00 19.74 ? 296 GLU   A OE1 1 
ATOM   1384 O  OE2 . GLU   A 1 182 ? -21.929 50.251 28.751 1.00 28.97 ? 296 GLU   A OE2 1 
ATOM   1385 N  N   . PRO   A 1 183 ? -18.933 53.665 25.700 1.00 17.03 ? 297 PRO   A N   1 
ATOM   1386 C  CA  . PRO   A 1 183 ? -17.474 53.642 25.521 1.00 17.06 ? 297 PRO   A CA  1 
ATOM   1387 C  C   . PRO   A 1 183 ? -16.924 52.222 25.398 1.00 19.35 ? 297 PRO   A C   1 
ATOM   1388 O  O   . PRO   A 1 183 ? -17.393 51.288 26.057 1.00 19.71 ? 297 PRO   A O   1 
ATOM   1389 C  CB  . PRO   A 1 183 ? -16.949 54.332 26.792 1.00 23.09 ? 297 PRO   A CB  1 
ATOM   1390 C  CG  . PRO   A 1 183 ? -18.109 55.128 27.308 1.00 27.49 ? 297 PRO   A CG  1 
ATOM   1391 C  CD  . PRO   A 1 183 ? -19.328 54.356 26.947 1.00 22.26 ? 297 PRO   A CD  1 
ATOM   1392 N  N   . LEU   A 1 184 ? -15.886 52.069 24.558 1.00 16.13 ? 298 LEU   A N   1 
ATOM   1393 C  CA  . LEU   A 1 184 ? -15.177 50.795 24.460 1.00 17.67 ? 298 LEU   A CA  1 
ATOM   1394 C  C   . LEU   A 1 184 ? -14.247 50.602 25.665 1.00 18.12 ? 298 LEU   A C   1 
ATOM   1395 O  O   . LEU   A 1 184 ? -13.918 51.563 26.375 1.00 20.05 ? 298 LEU   A O   1 
ATOM   1396 C  CB  . LEU   A 1 184 ? -14.389 50.737 23.150 1.00 18.15 ? 298 LEU   A CB  1 
ATOM   1397 C  CG  . LEU   A 1 184 ? -15.176 50.275 21.907 1.00 16.54 ? 298 LEU   A CG  1 
ATOM   1398 C  CD1 . LEU   A 1 184 ? -16.229 51.304 21.457 1.00 16.63 ? 298 LEU   A CD1 1 
ATOM   1399 C  CD2 . LEU   A 1 184 ? -14.217 49.962 20.772 1.00 16.11 ? 298 LEU   A CD2 1 
ATOM   1400 N  N   . PRO   A 1 185 ? -13.798 49.367 25.915 1.00 16.90 ? 299 PRO   A N   1 
ATOM   1401 C  CA  . PRO   A 1 185 ? -12.898 49.120 27.056 1.00 20.25 ? 299 PRO   A CA  1 
ATOM   1402 C  C   . PRO   A 1 185 ? -11.509 49.705 26.834 1.00 19.41 ? 299 PRO   A C   1 
ATOM   1403 O  O   . PRO   A 1 185 ? -11.060 49.902 25.701 1.00 19.31 ? 299 PRO   A O   1 
ATOM   1404 C  CB  . PRO   A 1 185 ? -12.844 47.590 27.143 1.00 19.80 ? 299 PRO   A CB  1 
ATOM   1405 C  CG  . PRO   A 1 185 ? -13.139 47.131 25.710 1.00 22.83 ? 299 PRO   A CG  1 
ATOM   1406 C  CD  . PRO   A 1 185 ? -14.160 48.122 25.206 1.00 17.68 ? 299 PRO   A CD  1 
ATOM   1407 N  N   . GLN   A 1 186 ? -10.818 49.962 27.956 1.00 18.54 ? 300 GLN   A N   1 
ATOM   1408 C  CA  . GLN   A 1 186 ? -9.488  50.566 27.900 1.00 21.10 ? 300 GLN   A CA  1 
ATOM   1409 C  C   . GLN   A 1 186 ? -8.510  49.741 27.066 1.00 19.50 ? 300 GLN   A C   1 
ATOM   1410 O  O   . GLN   A 1 186 ? -7.673  50.304 26.346 1.00 20.67 ? 300 GLN   A O   1 
ATOM   1411 C  CB  . GLN   A 1 186 ? -8.942  50.757 29.318 1.00 27.12 ? 300 GLN   A CB  1 
ATOM   1412 C  CG  . GLN   A 1 186 ? -7.613  51.483 29.362 1.00 42.82 ? 300 GLN   A CG  1 
ATOM   1413 C  CD  . GLN   A 1 186 ? -7.222  51.874 30.776 1.00 64.79 ? 300 GLN   A CD  1 
ATOM   1414 O  OE1 . GLN   A 1 186 ? -6.821  53.010 31.029 1.00 81.53 ? 300 GLN   A OE1 1 
ATOM   1415 N  NE2 . GLN   A 1 186 ? -7.341  50.932 31.706 1.00 60.11 ? 300 GLN   A NE2 1 
ATOM   1416 N  N   . ARG   A 1 187 ? -8.604  48.404 27.129 1.00 21.31 ? 301 ARG   A N   1 
ATOM   1417 C  CA  A ARG   A 1 187 ? -7.692  47.524 26.399 0.33 20.99 ? 301 ARG   A CA  1 
ATOM   1418 C  CA  B ARG   A 1 187 ? -7.613  47.620 26.403 0.67 20.95 ? 301 ARG   A CA  1 
ATOM   1419 C  C   . ARG   A 1 187 ? -7.788  47.693 24.891 1.00 20.35 ? 301 ARG   A C   1 
ATOM   1420 O  O   . ARG   A 1 187 ? -6.877  47.270 24.165 1.00 20.22 ? 301 ARG   A O   1 
ATOM   1421 C  CB  A ARG   A 1 187 ? -7.972  46.058 26.742 0.33 19.39 ? 301 ARG   A CB  1 
ATOM   1422 C  CB  B ARG   A 1 187 ? -7.626  46.168 26.888 0.67 20.92 ? 301 ARG   A CB  1 
ATOM   1423 C  CG  A ARG   A 1 187 ? -7.385  45.592 28.059 0.33 24.93 ? 301 ARG   A CG  1 
ATOM   1424 C  CG  B ARG   A 1 187 ? -6.916  46.021 28.249 0.67 21.28 ? 301 ARG   A CG  1 
ATOM   1425 C  CD  A ARG   A 1 187 ? -7.768  44.147 28.335 0.33 20.20 ? 301 ARG   A CD  1 
ATOM   1426 C  CD  B ARG   A 1 187 ? -6.908  44.587 28.769 0.67 20.43 ? 301 ARG   A CD  1 
ATOM   1427 N  NE  A ARG   A 1 187 ? -7.322  43.232 27.291 0.33 19.35 ? 301 ARG   A NE  1 
ATOM   1428 N  NE  B ARG   A 1 187 ? -6.011  43.705 28.026 0.67 17.58 ? 301 ARG   A NE  1 
ATOM   1429 C  CZ  A ARG   A 1 187 ? -6.076  42.795 27.194 0.33 20.29 ? 301 ARG   A CZ  1 
ATOM   1430 C  CZ  B ARG   A 1 187 ? -6.420  42.808 27.136 0.67 19.85 ? 301 ARG   A CZ  1 
ATOM   1431 N  NH1 A ARG   A 1 187 ? -5.137  43.227 28.015 0.33 21.09 ? 301 ARG   A NH1 1 
ATOM   1432 N  NH1 B ARG   A 1 187 ? -7.702  42.684 26.820 0.67 14.17 ? 301 ARG   A NH1 1 
ATOM   1433 N  NH2 A ARG   A 1 187 ? -5.767  41.903 26.257 0.33 19.62 ? 301 ARG   A NH2 1 
ATOM   1434 N  NH2 B ARG   A 1 187 ? -5.523  42.007 26.563 0.67 18.91 ? 301 ARG   A NH2 1 
ATOM   1435 N  N   . PHE   A 1 188 ? -8.892  48.259 24.393 1.00 16.98 ? 302 PHE   A N   1 
ATOM   1436 C  CA  . PHE   A 1 188 ? -8.971  48.546 22.958 1.00 17.48 ? 302 PHE   A CA  1 
ATOM   1437 C  C   . PHE   A 1 188 ? -7.790  49.410 22.515 1.00 22.74 ? 302 PHE   A C   1 
ATOM   1438 O  O   . PHE   A 1 188 ? -7.310  49.282 21.380 1.00 20.73 ? 302 PHE   A O   1 
ATOM   1439 C  CB  . PHE   A 1 188 ? -10.306 49.229 22.638 1.00 16.57 ? 302 PHE   A CB  1 
ATOM   1440 C  CG  . PHE   A 1 188 ? -10.499 49.564 21.180 1.00 16.05 ? 302 PHE   A CG  1 
ATOM   1441 C  CD1 . PHE   A 1 188 ? -10.796 48.570 20.256 1.00 18.42 ? 302 PHE   A CD1 1 
ATOM   1442 C  CD2 . PHE   A 1 188 ? -10.417 50.872 20.741 1.00 22.62 ? 302 PHE   A CD2 1 
ATOM   1443 C  CE1 . PHE   A 1 188 ? -10.988 48.878 18.911 1.00 19.29 ? 302 PHE   A CE1 1 
ATOM   1444 C  CE2 . PHE   A 1 188 ? -10.606 51.187 19.396 1.00 23.87 ? 302 PHE   A CE2 1 
ATOM   1445 C  CZ  . PHE   A 1 188 ? -10.894 50.186 18.485 1.00 20.47 ? 302 PHE   A CZ  1 
ATOM   1446 N  N   . LEU   A 1 189 ? -7.287  50.271 23.413 1.00 22.31 ? 303 LEU   A N   1 
ATOM   1447 C  CA  . LEU   A 1 189 ? -6.178  51.162 23.075 1.00 23.91 ? 303 LEU   A CA  1 
ATOM   1448 C  C   . LEU   A 1 189 ? -4.855  50.431 22.851 1.00 20.65 ? 303 LEU   A C   1 
ATOM   1449 O  O   . LEU   A 1 189 ? -3.889  51.060 22.386 1.00 22.72 ? 303 LEU   A O   1 
ATOM   1450 C  CB  . LEU   A 1 189 ? -6.012  52.228 24.164 1.00 22.69 ? 303 LEU   A CB  1 
ATOM   1451 C  CG  . LEU   A 1 189 ? -7.252  53.126 24.291 1.00 28.68 ? 303 LEU   A CG  1 
ATOM   1452 C  CD1 . LEU   A 1 189 ? -7.043  54.197 25.339 1.00 34.61 ? 303 LEU   A CD1 1 
ATOM   1453 C  CD2 . LEU   A 1 189 ? -7.638  53.749 22.956 1.00 32.62 ? 303 LEU   A CD2 1 
ATOM   1454 N  N   . LEU   A 1 190 ? -4.777  49.133 23.156 1.00 19.69 ? 304 LEU   A N   1 
ATOM   1455 C  CA  . LEU   A 1 190 ? -3.616  48.380 22.692 1.00 16.84 ? 304 LEU   A CA  1 
ATOM   1456 C  C   . LEU   A 1 190 ? -3.433  48.499 21.178 1.00 21.50 ? 304 LEU   A C   1 
ATOM   1457 O  O   . LEU   A 1 190 ? -2.304  48.344 20.689 1.00 18.93 ? 304 LEU   A O   1 
ATOM   1458 C  CB  . LEU   A 1 190 ? -3.748  46.900 23.098 1.00 18.43 ? 304 LEU   A CB  1 
ATOM   1459 C  CG  . LEU   A 1 190 ? -3.563  46.587 24.590 1.00 18.58 ? 304 LEU   A CG  1 
ATOM   1460 C  CD1 . LEU   A 1 190 ? -3.929  45.140 24.862 1.00 21.21 ? 304 LEU   A CD1 1 
ATOM   1461 C  CD2 . LEU   A 1 190 ? -2.109  46.851 24.993 1.00 22.70 ? 304 LEU   A CD2 1 
ATOM   1462 N  N   . HIS   A 1 191 ? -4.491  48.826 20.426 1.00 20.96 ? 305 HIS   A N   1 
ATOM   1463 C  CA  . HIS   A 1 191 ? -4.303  48.911 18.978 1.00 22.03 ? 305 HIS   A CA  1 
ATOM   1464 C  C   . HIS   A 1 191 ? -3.229  49.930 18.617 1.00 24.02 ? 305 HIS   A C   1 
ATOM   1465 O  O   . HIS   A 1 191 ? -2.521  49.742 17.615 1.00 20.29 ? 305 HIS   A O   1 
ATOM   1466 C  CB  . HIS   A 1 191 ? -5.624  49.244 18.266 1.00 21.26 ? 305 HIS   A CB  1 
ATOM   1467 C  CG  . HIS   A 1 191 ? -5.976  50.698 18.294 1.00 23.81 ? 305 HIS   A CG  1 
ATOM   1468 N  ND1 . HIS   A 1 191 ? -6.865  51.228 19.202 1.00 28.92 ? 305 HIS   A ND1 1 
ATOM   1469 C  CD2 . HIS   A 1 191 ? -5.555  51.737 17.528 1.00 26.36 ? 305 HIS   A CD2 1 
ATOM   1470 C  CE1 . HIS   A 1 191 ? -6.972  52.530 19.006 1.00 31.04 ? 305 HIS   A CE1 1 
ATOM   1471 N  NE2 . HIS   A 1 191 ? -6.190  52.863 17.993 1.00 32.20 ? 305 HIS   A NE2 1 
ATOM   1472 N  N   . VAL   A 1 192 ? -3.046  50.962 19.459 1.00 21.66 ? 306 VAL   A N   1 
ATOM   1473 C  CA  . VAL   A 1 192 ? -2.082  52.028 19.176 1.00 24.77 ? 306 VAL   A CA  1 
ATOM   1474 C  C   . VAL   A 1 192 ? -0.682  51.465 18.978 1.00 23.73 ? 306 VAL   A C   1 
ATOM   1475 O  O   . VAL   A 1 192 ? 0.088   51.966 18.149 1.00 27.51 ? 306 VAL   A O   1 
ATOM   1476 C  CB  . VAL   A 1 192 ? -2.109  53.087 20.301 1.00 26.99 ? 306 VAL   A CB  1 
ATOM   1477 C  CG1 . VAL   A 1 192 ? -0.947  54.069 20.167 1.00 33.18 ? 306 VAL   A CG1 1 
ATOM   1478 C  CG2 . VAL   A 1 192 ? -3.426  53.839 20.293 1.00 27.83 ? 306 VAL   A CG2 1 
ATOM   1479 N  N   . VAL   A 1 193 ? -0.323  50.417 19.717 1.00 24.14 ? 307 VAL   A N   1 
ATOM   1480 C  CA  . VAL   A 1 193 ? 1.008   49.859 19.508 1.00 23.70 ? 307 VAL   A CA  1 
ATOM   1481 C  C   . VAL   A 1 193 ? 0.924   48.602 18.659 1.00 25.52 ? 307 VAL   A C   1 
ATOM   1482 O  O   . VAL   A 1 193 ? 1.876   48.283 17.930 1.00 28.02 ? 307 VAL   A O   1 
ATOM   1483 C  CB  . VAL   A 1 193 ? 1.737   49.580 20.837 1.00 24.75 ? 307 VAL   A CB  1 
ATOM   1484 C  CG1 . VAL   A 1 193 ? 2.026   50.896 21.565 1.00 27.19 ? 307 VAL   A CG1 1 
ATOM   1485 C  CG2 . VAL   A 1 193 ? 0.933   48.620 21.710 1.00 30.90 ? 307 VAL   A CG2 1 
ATOM   1486 N  N   . ASP   A 1 194 ? -0.210  47.887 18.709 1.00 20.21 ? 308 ASP   A N   1 
ATOM   1487 C  CA  . ASP   A 1 194 ? -0.218  46.572 18.064 1.00 18.25 ? 308 ASP   A CA  1 
ATOM   1488 C  C   . ASP   A 1 194 ? -0.168  46.720 16.547 1.00 24.84 ? 308 ASP   A C   1 
ATOM   1489 O  O   . ASP   A 1 194 ? 0.610   46.038 15.868 1.00 23.02 ? 308 ASP   A O   1 
ATOM   1490 C  CB  . ASP   A 1 194 ? -1.459  45.750 18.437 1.00 15.46 ? 308 ASP   A CB  1 
ATOM   1491 C  CG  . ASP   A 1 194 ? -1.394  45.154 19.840 1.00 20.46 ? 308 ASP   A CG  1 
ATOM   1492 O  OD1 . ASP   A 1 194 ? -0.299  45.073 20.451 1.00 22.72 ? 308 ASP   A OD1 1 
ATOM   1493 O  OD2 . ASP   A 1 194 ? -2.467  44.725 20.314 1.00 21.20 ? 308 ASP   A OD2 1 
ATOM   1494 N  N   . PHE   A 1 195 ? -0.971  47.617 16.008 1.00 21.92 ? 309 PHE   A N   1 
ATOM   1495 C  CA  . PHE   A 1 195 ? -1.158  47.576 14.560 1.00 19.09 ? 309 PHE   A CA  1 
ATOM   1496 C  C   . PHE   A 1 195 ? 0.052   48.091 13.781 1.00 26.72 ? 309 PHE   A C   1 
ATOM   1497 O  O   . PHE   A 1 195 ? 0.396   47.486 12.758 1.00 24.09 ? 309 PHE   A O   1 
ATOM   1498 C  CB  . PHE   A 1 195 ? -2.452  48.310 14.176 1.00 21.12 ? 309 PHE   A CB  1 
ATOM   1499 C  CG  . PHE   A 1 195 ? -3.679  47.439 14.318 1.00 21.86 ? 309 PHE   A CG  1 
ATOM   1500 C  CD1 . PHE   A 1 195 ? -4.154  47.096 15.582 1.00 22.91 ? 309 PHE   A CD1 1 
ATOM   1501 C  CD2 . PHE   A 1 195 ? -4.329  46.930 13.206 1.00 22.36 ? 309 PHE   A CD2 1 
ATOM   1502 C  CE1 . PHE   A 1 195 ? -5.252  46.274 15.739 1.00 19.73 ? 309 PHE   A CE1 1 
ATOM   1503 C  CE2 . PHE   A 1 195 ? -5.443  46.095 13.357 1.00 18.23 ? 309 PHE   A CE2 1 
ATOM   1504 C  CZ  . PHE   A 1 195 ? -5.896  45.775 14.619 1.00 21.08 ? 309 PHE   A CZ  1 
ATOM   1505 N  N   . PRO   A 1 196 ? 0.746   49.155 14.206 1.00 22.98 ? 310 PRO   A N   1 
ATOM   1506 C  CA  . PRO   A 1 196 ? 1.918   49.589 13.429 1.00 26.84 ? 310 PRO   A CA  1 
ATOM   1507 C  C   . PRO   A 1 196 ? 3.058   48.590 13.427 1.00 28.17 ? 310 PRO   A C   1 
ATOM   1508 O  O   . PRO   A 1 196 ? 3.937   48.688 12.563 1.00 26.73 ? 310 PRO   A O   1 
ATOM   1509 C  CB  . PRO   A 1 196 ? 2.334   50.895 14.115 1.00 30.52 ? 310 PRO   A CB  1 
ATOM   1510 C  CG  . PRO   A 1 196 ? 1.088   51.387 14.739 1.00 33.45 ? 310 PRO   A CG  1 
ATOM   1511 C  CD  . PRO   A 1 196 ? 0.417   50.150 15.243 1.00 25.30 ? 310 PRO   A CD  1 
ATOM   1512 N  N   . MET   A 1 197 ? 3.100   47.640 14.357 1.00 27.76 ? 311 MET   A N   1 
ATOM   1513 C  CA  . MET   A 1 197 ? 4.179   46.675 14.293 1.00 33.59 ? 311 MET   A CA  1 
ATOM   1514 C  C   . MET   A 1 197 ? 3.760   45.309 13.781 1.00 23.96 ? 311 MET   A C   1 
ATOM   1515 O  O   . MET   A 1 197 ? 4.639   44.492 13.494 1.00 25.57 ? 311 MET   A O   1 
ATOM   1516 C  CB  . MET   A 1 197 ? 4.842   46.518 15.654 1.00 33.68 ? 311 MET   A CB  1 
ATOM   1517 C  CG  . MET   A 1 197 ? 4.036   45.748 16.625 1.00 28.91 ? 311 MET   A CG  1 
ATOM   1518 S  SD  . MET   A 1 197 ? 5.141   45.498 18.020 1.00 48.47 ? 311 MET   A SD  1 
ATOM   1519 C  CE  . MET   A 1 197 ? 5.796   47.177 18.245 1.00 25.16 ? 311 MET   A CE  1 
ATOM   1520 N  N   . ALA   A 1 198 ? 2.463   45.045 13.629 1.00 21.40 ? 312 ALA   A N   1 
ATOM   1521 C  CA  . ALA   A 1 198 ? 2.037   43.800 13.001 1.00 22.21 ? 312 ALA   A CA  1 
ATOM   1522 C  C   . ALA   A 1 198 ? 2.664   43.641 11.621 1.00 26.41 ? 312 ALA   A C   1 
ATOM   1523 O  O   . ALA   A 1 198 ? 2.833   44.615 10.885 1.00 22.16 ? 312 ALA   A O   1 
ATOM   1524 C  CB  . ALA   A 1 198 ? 0.522   43.778 12.858 1.00 20.62 ? 312 ALA   A CB  1 
ATOM   1525 N  N   . ASP   A 1 199 ? 2.993   42.404 11.243 1.00 20.59 ? 313 ASP   A N   1 
ATOM   1526 C  CA  . ASP   A 1 199 ? 3.489   42.192 9.885  1.00 23.42 ? 313 ASP   A CA  1 
ATOM   1527 C  C   . ASP   A 1 199 ? 2.520   41.402 9.011  1.00 21.34 ? 313 ASP   A C   1 
ATOM   1528 O  O   . ASP   A 1 199 ? 2.828   41.140 7.846  1.00 23.04 ? 313 ASP   A O   1 
ATOM   1529 C  CB  . ASP   A 1 199 ? 4.894   41.550 9.906  1.00 30.48 ? 313 ASP   A CB  1 
ATOM   1530 C  CG  . ASP   A 1 199 ? 4.950   40.254 10.682 1.00 29.90 ? 313 ASP   A CG  1 
ATOM   1531 O  OD1 . ASP   A 1 199 ? 3.896   39.610 10.835 1.00 32.77 ? 313 ASP   A OD1 1 
ATOM   1532 O  OD2 . ASP   A 1 199 ? 6.056   39.879 11.142 1.00 31.45 ? 313 ASP   A OD2 1 
ATOM   1533 N  N   . LEU   A 1 200 ? 1.333   41.077 9.527  1.00 18.69 ? 314 LEU   A N   1 
ATOM   1534 C  CA  . LEU   A 1 200 ? 0.249   40.479 8.760  1.00 19.56 ? 314 LEU   A CA  1 
ATOM   1535 C  C   . LEU   A 1 200 ? -1.044  40.805 9.490  1.00 16.41 ? 314 LEU   A C   1 
ATOM   1536 O  O   . LEU   A 1 200 ? -1.084  40.733 10.729 1.00 16.72 ? 314 LEU   A O   1 
ATOM   1537 C  CB  . LEU   A 1 200 ? 0.417   38.957 8.625  1.00 18.95 ? 314 LEU   A CB  1 
ATOM   1538 C  CG  . LEU   A 1 200 ? -0.715  38.198 7.913  1.00 17.33 ? 314 LEU   A CG  1 
ATOM   1539 C  CD1 . LEU   A 1 200 ? -0.811  38.630 6.437  1.00 21.97 ? 314 LEU   A CD1 1 
ATOM   1540 C  CD2 . LEU   A 1 200 ? -0.498  36.677 8.020  1.00 22.01 ? 314 LEU   A CD2 1 
ATOM   1541 N  N   . LEU   A 1 201 ? -2.070  41.227 8.741  1.00 18.34 ? 315 LEU   A N   1 
ATOM   1542 C  CA  . LEU   A 1 201 ? -3.406  41.422 9.305  1.00 17.01 ? 315 LEU   A CA  1 
ATOM   1543 C  C   . LEU   A 1 201 ? -4.352  40.392 8.704  1.00 16.04 ? 315 LEU   A C   1 
ATOM   1544 O  O   . LEU   A 1 201 ? -4.434  40.263 7.476  1.00 17.85 ? 315 LEU   A O   1 
ATOM   1545 C  CB  . LEU   A 1 201 ? -3.936  42.839 9.039  1.00 18.52 ? 315 LEU   A CB  1 
ATOM   1546 C  CG  . LEU   A 1 201 ? -5.404  43.113 9.401  1.00 16.53 ? 315 LEU   A CG  1 
ATOM   1547 C  CD1 . LEU   A 1 201 ? -5.630  42.933 10.913 1.00 18.14 ? 315 LEU   A CD1 1 
ATOM   1548 C  CD2 . LEU   A 1 201 ? -5.839  44.512 8.932  1.00 19.89 ? 315 LEU   A CD2 1 
ATOM   1549 N  N   . LEU   A 1 202 ? -5.042  39.644 9.569  1.00 17.68 ? 316 LEU   A N   1 
ATOM   1550 C  CA  A LEU   A 1 202 ? -6.087  38.713 9.151  0.48 15.82 ? 316 LEU   A CA  1 
ATOM   1551 C  CA  B LEU   A 1 202 ? -6.080  38.704 9.166  0.52 15.84 ? 316 LEU   A CA  1 
ATOM   1552 C  C   . LEU   A 1 202 ? -7.438  39.253 9.589  1.00 15.92 ? 316 LEU   A C   1 
ATOM   1553 O  O   . LEU   A 1 202 ? -7.611  39.621 10.748 1.00 16.66 ? 316 LEU   A O   1 
ATOM   1554 C  CB  A LEU   A 1 202 ? -5.892  37.319 9.754  0.48 18.10 ? 316 LEU   A CB  1 
ATOM   1555 C  CB  B LEU   A 1 202 ? -5.823  37.344 9.819  0.52 18.16 ? 316 LEU   A CB  1 
ATOM   1556 C  CG  A LEU   A 1 202 ? -4.558  36.609 9.565  0.48 20.90 ? 316 LEU   A CG  1 
ATOM   1557 C  CG  B LEU   A 1 202 ? -6.647  36.135 9.429  0.52 17.54 ? 316 LEU   A CG  1 
ATOM   1558 C  CD1 A LEU   A 1 202 ? -4.672  35.194 10.114 0.48 18.05 ? 316 LEU   A CD1 1 
ATOM   1559 C  CD1 B LEU   A 1 202 ? -6.569  35.930 7.927  0.52 21.15 ? 316 LEU   A CD1 1 
ATOM   1560 C  CD2 A LEU   A 1 202 ? -4.168  36.599 8.099  0.48 17.60 ? 316 LEU   A CD2 1 
ATOM   1561 C  CD2 B LEU   A 1 202 ? -6.126  34.901 10.171 0.52 20.99 ? 316 LEU   A CD2 1 
ATOM   1562 N  N   . ILE   A 1 203 ? -8.389  39.310 8.656  1.00 15.79 ? 317 ILE   A N   1 
ATOM   1563 C  CA  . ILE   A 1 203 ? -9.741  39.803 8.911  1.00 16.04 ? 317 ILE   A CA  1 
ATOM   1564 C  C   . ILE   A 1 203 ? -10.706 38.678 8.564  1.00 19.55 ? 317 ILE   A C   1 
ATOM   1565 O  O   . ILE   A 1 203 ? -10.730 38.224 7.415  1.00 17.53 ? 317 ILE   A O   1 
ATOM   1566 C  CB  . ILE   A 1 203 ? -10.055 41.061 8.082  1.00 16.48 ? 317 ILE   A CB  1 
ATOM   1567 C  CG1 . ILE   A 1 203 ? -8.975  42.132 8.282  1.00 16.67 ? 317 ILE   A CG1 1 
ATOM   1568 C  CG2 . ILE   A 1 203 ? -11.457 41.589 8.408  1.00 16.09 ? 317 ILE   A CG2 1 
ATOM   1569 C  CD1 . ILE   A 1 203 ? -8.925  43.164 7.147  1.00 20.96 ? 317 ILE   A CD1 1 
ATOM   1570 N  N   . LEU   A 1 204 ? -11.509 38.237 9.535  1.00 17.59 ? 318 LEU   A N   1 
ATOM   1571 C  CA  . LEU   A 1 204 ? -12.393 37.091 9.315  1.00 15.45 ? 318 LEU   A CA  1 
ATOM   1572 C  C   . LEU   A 1 204 ? -13.823 37.406 9.734  1.00 16.36 ? 318 LEU   A C   1 
ATOM   1573 O  O   . LEU   A 1 204 ? -14.059 37.789 10.883 1.00 15.83 ? 318 LEU   A O   1 
ATOM   1574 C  CB  . LEU   A 1 204 ? -11.908 35.887 10.124 1.00 16.42 ? 318 LEU   A CB  1 
ATOM   1575 C  CG  . LEU   A 1 204 ? -10.406 35.589 10.094 1.00 22.55 ? 318 LEU   A CG  1 
ATOM   1576 C  CD1 . LEU   A 1 204 ? -9.999  34.725 11.268 1.00 31.11 ? 318 LEU   A CD1 1 
ATOM   1577 C  CD2 . LEU   A 1 204 ? -10.090 34.903 8.808  1.00 27.02 ? 318 LEU   A CD2 1 
ATOM   1578 N  N   . GLY   A 1 205 ? -14.778 37.177 8.838  1.00 19.66 ? 319 GLY   A N   1 
ATOM   1579 C  CA  . GLY   A 1 205 ? -16.174 37.146 9.240  1.00 18.00 ? 319 GLY   A CA  1 
ATOM   1580 C  C   . GLY   A 1 205 ? -16.722 38.431 9.828  1.00 16.66 ? 319 GLY   A C   1 
ATOM   1581 O  O   . GLY   A 1 205 ? -17.389 38.407 10.870 1.00 17.23 ? 319 GLY   A O   1 
ATOM   1582 N  N   . THR   A 1 206 ? -16.455 39.569 9.196  1.00 15.73 ? 320 THR   A N   1 
ATOM   1583 C  CA  . THR   A 1 206 ? -17.030 40.813 9.687  1.00 17.78 ? 320 THR   A CA  1 
ATOM   1584 C  C   . THR   A 1 206 ? -17.383 41.714 8.519  1.00 21.43 ? 320 THR   A C   1 
ATOM   1585 O  O   . THR   A 1 206 ? -16.754 41.660 7.455  1.00 20.10 ? 320 THR   A O   1 
ATOM   1586 C  CB  . THR   A 1 206 ? -16.092 41.545 10.673 1.00 20.65 ? 320 THR   A CB  1 
ATOM   1587 O  OG1 . THR   A 1 206 ? -16.606 42.857 10.951 1.00 17.76 ? 320 THR   A OG1 1 
ATOM   1588 C  CG2 . THR   A 1 206 ? -14.714 41.664 10.117 1.00 21.49 ? 320 THR   A CG2 1 
ATOM   1589 N  N   . SER   A 1 207 ? -18.429 42.518 8.717  1.00 17.79 ? 321 SER   A N   1 
ATOM   1590 C  CA  . SER   A 1 207 ? -18.855 43.475 7.704  1.00 18.29 ? 321 SER   A CA  1 
ATOM   1591 C  C   . SER   A 1 207 ? -18.096 44.791 7.775  1.00 22.00 ? 321 SER   A C   1 
ATOM   1592 O  O   . SER   A 1 207 ? -18.250 45.625 6.870  1.00 18.73 ? 321 SER   A O   1 
ATOM   1593 C  CB  . SER   A 1 207 ? -20.359 43.760 7.835  1.00 17.71 ? 321 SER   A CB  1 
ATOM   1594 O  OG  . SER   A 1 207 ? -20.621 44.342 9.112  1.00 22.05 ? 321 SER   A OG  1 
ATOM   1595 N  N   . LEU   A 1 208 ? -17.294 44.999 8.826  1.00 19.32 ? 322 LEU   A N   1 
ATOM   1596 C  CA  . LEU   A 1 208 ? -16.539 46.243 8.991  1.00 18.70 ? 322 LEU   A CA  1 
ATOM   1597 C  C   . LEU   A 1 208 ? -17.455 47.465 8.892  1.00 20.15 ? 322 LEU   A C   1 
ATOM   1598 O  O   . LEU   A 1 208 ? -17.132 48.466 8.249  1.00 21.54 ? 322 LEU   A O   1 
ATOM   1599 C  CB  . LEU   A 1 208 ? -15.395 46.314 7.976  1.00 19.90 ? 322 LEU   A CB  1 
ATOM   1600 C  CG  . LEU   A 1 208 ? -14.385 45.169 8.091  1.00 18.97 ? 322 LEU   A CG  1 
ATOM   1601 C  CD1 . LEU   A 1 208 ? -13.293 45.297 7.013  1.00 21.71 ? 322 LEU   A CD1 1 
ATOM   1602 C  CD2 . LEU   A 1 208 ? -13.765 45.157 9.483  1.00 18.77 ? 322 LEU   A CD2 1 
ATOM   1603 N  N   . GLU   A 1 209 ? -18.624 47.377 9.531  1.00 20.06 ? 323 GLU   A N   1 
ATOM   1604 C  CA  . GLU   A 1 209 ? -19.605 48.456 9.523  1.00 19.73 ? 323 GLU   A CA  1 
ATOM   1605 C  C   . GLU   A 1 209 ? -19.655 49.247 10.828 1.00 21.81 ? 323 GLU   A C   1 
ATOM   1606 O  O   . GLU   A 1 209 ? -20.240 50.334 10.844 1.00 25.76 ? 323 GLU   A O   1 
ATOM   1607 C  CB  . GLU   A 1 209 ? -21.005 47.900 9.228  1.00 23.86 ? 323 GLU   A CB  1 
ATOM   1608 C  CG  . GLU   A 1 209 ? -21.186 47.409 7.791  1.00 22.01 ? 323 GLU   A CG  1 
ATOM   1609 C  CD  . GLU   A 1 209 ? -21.273 48.553 6.789  1.00 42.31 ? 323 GLU   A CD  1 
ATOM   1610 O  OE1 . GLU   A 1 209 ? -21.528 49.698 7.218  1.00 38.05 ? 323 GLU   A OE1 1 
ATOM   1611 O  OE2 . GLU   A 1 209 ? -21.092 48.310 5.572  1.00 44.47 ? 323 GLU   A OE2 1 
ATOM   1612 N  N   . VAL   A 1 210 ? -19.073 48.740 11.909 1.00 20.14 ? 324 VAL   A N   1 
ATOM   1613 C  CA  . VAL   A 1 210 ? -19.151 49.375 13.221 1.00 20.58 ? 324 VAL   A CA  1 
ATOM   1614 C  C   . VAL   A 1 210 ? -17.815 50.038 13.533 1.00 22.45 ? 324 VAL   A C   1 
ATOM   1615 O  O   . VAL   A 1 210 ? -16.751 49.458 13.288 1.00 20.49 ? 324 VAL   A O   1 
ATOM   1616 C  CB  . VAL   A 1 210 ? -19.536 48.351 14.310 1.00 22.43 ? 324 VAL   A CB  1 
ATOM   1617 C  CG1 . VAL   A 1 210 ? -19.383 48.942 15.717 1.00 19.99 ? 324 VAL   A CG1 1 
ATOM   1618 C  CG2 . VAL   A 1 210 ? -20.971 47.880 14.088 1.00 26.64 ? 324 VAL   A CG2 1 
ATOM   1619 N  N   . GLU   A 1 211 ? -17.878 51.235 14.127 1.00 17.97 ? 325 GLU   A N   1 
ATOM   1620 C  CA  . GLU   A 1 211 ? -16.703 52.047 14.404 1.00 18.17 ? 325 GLU   A CA  1 
ATOM   1621 C  C   . GLU   A 1 211 ? -16.566 52.279 15.908 1.00 16.59 ? 325 GLU   A C   1 
ATOM   1622 O  O   . GLU   A 1 211 ? -17.563 52.250 16.640 1.00 19.46 ? 325 GLU   A O   1 
ATOM   1623 C  CB  . GLU   A 1 211 ? -16.786 53.399 13.679 1.00 19.10 ? 325 GLU   A CB  1 
ATOM   1624 C  CG  . GLU   A 1 211 ? -16.723 53.309 12.138 1.00 22.80 ? 325 GLU   A CG  1 
ATOM   1625 C  CD  . GLU   A 1 211 ? -15.352 52.915 11.597 1.00 28.34 ? 325 GLU   A CD  1 
ATOM   1626 O  OE1 . GLU   A 1 211 ? -14.411 52.672 12.389 1.00 24.30 ? 325 GLU   A OE1 1 
ATOM   1627 O  OE2 . GLU   A 1 211 ? -15.217 52.830 10.354 1.00 26.02 ? 325 GLU   A OE2 1 
ATOM   1628 N  N   . PRO   A 1 212 ? -15.340 52.496 16.400 1.00 17.10 ? 326 PRO   A N   1 
ATOM   1629 C  CA  . PRO   A 1 212 ? -14.077 52.610 15.645 1.00 17.23 ? 326 PRO   A CA  1 
ATOM   1630 C  C   . PRO   A 1 212 ? -13.403 51.272 15.315 1.00 19.04 ? 326 PRO   A C   1 
ATOM   1631 O  O   . PRO   A 1 212 ? -12.282 51.282 14.799 1.00 19.28 ? 326 PRO   A O   1 
ATOM   1632 C  CB  . PRO   A 1 212 ? -13.209 53.457 16.590 1.00 18.73 ? 326 PRO   A CB  1 
ATOM   1633 C  CG  . PRO   A 1 212 ? -13.645 52.983 17.961 1.00 18.43 ? 326 PRO   A CG  1 
ATOM   1634 C  CD  . PRO   A 1 212 ? -15.142 52.802 17.835 1.00 15.16 ? 326 PRO   A CD  1 
ATOM   1635 N  N   . PHE   A 1 213 ? -14.029 50.119 15.581 1.00 15.49 ? 327 PHE   A N   1 
ATOM   1636 C  CA  . PHE   A 1 213 ? -13.369 48.840 15.319 1.00 16.45 ? 327 PHE   A CA  1 
ATOM   1637 C  C   . PHE   A 1 213 ? -12.914 48.729 13.857 1.00 16.09 ? 327 PHE   A C   1 
ATOM   1638 O  O   . PHE   A 1 213 ? -11.772 48.340 13.580 1.00 18.90 ? 327 PHE   A O   1 
ATOM   1639 C  CB  . PHE   A 1 213 ? -14.314 47.684 15.676 1.00 16.73 ? 327 PHE   A CB  1 
ATOM   1640 C  CG  . PHE   A 1 213 ? -13.666 46.306 15.644 1.00 17.98 ? 327 PHE   A CG  1 
ATOM   1641 C  CD1 . PHE   A 1 213 ? -13.615 45.568 14.469 1.00 16.37 ? 327 PHE   A CD1 1 
ATOM   1642 C  CD2 . PHE   A 1 213 ? -13.146 45.743 16.809 1.00 17.10 ? 327 PHE   A CD2 1 
ATOM   1643 C  CE1 . PHE   A 1 213 ? -13.031 44.294 14.451 1.00 19.37 ? 327 PHE   A CE1 1 
ATOM   1644 C  CE2 . PHE   A 1 213 ? -12.559 44.471 16.794 1.00 15.14 ? 327 PHE   A CE2 1 
ATOM   1645 C  CZ  . PHE   A 1 213 ? -12.506 43.755 15.624 1.00 15.93 ? 327 PHE   A CZ  1 
ATOM   1646 N  N   . ALA   A 1 214 ? -13.786 49.085 12.914 1.00 18.12 ? 328 ALA   A N   1 
ATOM   1647 C  CA  . ALA   A 1 214 ? -13.446 48.912 11.494 1.00 16.45 ? 328 ALA   A CA  1 
ATOM   1648 C  C   . ALA   A 1 214 ? -12.230 49.744 11.077 1.00 18.85 ? 328 ALA   A C   1 
ATOM   1649 O  O   . ALA   A 1 214 ? -11.433 49.299 10.230 1.00 22.57 ? 328 ALA   A O   1 
ATOM   1650 C  CB  . ALA   A 1 214 ? -14.659 49.264 10.623 1.00 17.75 ? 328 ALA   A CB  1 
ATOM   1651 N  N   . SER   A 1 215 ? -12.059 50.934 11.662 1.00 18.22 ? 329 SER   A N   1 
ATOM   1652 C  CA  . SER   A 1 215 ? -10.953 51.821 11.297 1.00 21.48 ? 329 SER   A CA  1 
ATOM   1653 C  C   . SER   A 1 215 ? -9.588  51.177 11.533 1.00 20.23 ? 329 SER   A C   1 
ATOM   1654 O  O   . SER   A 1 215 ? -8.603  51.555 10.874 1.00 22.84 ? 329 SER   A O   1 
ATOM   1655 C  CB  . SER   A 1 215 ? -11.070 53.154 12.052 1.00 21.85 ? 329 SER   A CB  1 
ATOM   1656 O  OG  . SER   A 1 215 ? -10.747 53.041 13.444 1.00 29.53 ? 329 SER   A OG  1 
ATOM   1657 N  N   . LEU   A 1 216 ? -9.530  50.154 12.390 1.00 17.01 ? 330 LEU   A N   1 
ATOM   1658 C  CA  . LEU   A 1 216 ? -8.281  49.446 12.641 1.00 18.18 ? 330 LEU   A CA  1 
ATOM   1659 C  C   . LEU   A 1 216 ? -7.709  48.808 11.377 1.00 18.20 ? 330 LEU   A C   1 
ATOM   1660 O  O   . LEU   A 1 216 ? -6.488  48.613 11.291 1.00 19.37 ? 330 LEU   A O   1 
ATOM   1661 C  CB  . LEU   A 1 216 ? -8.495  48.374 13.719 1.00 19.35 ? 330 LEU   A CB  1 
ATOM   1662 C  CG  . LEU   A 1 216 ? -8.909  48.911 15.095 1.00 20.99 ? 330 LEU   A CG  1 
ATOM   1663 C  CD1 . LEU   A 1 216 ? -8.813  47.825 16.156 1.00 27.91 ? 330 LEU   A CD1 1 
ATOM   1664 C  CD2 . LEU   A 1 216 ? -8.088  50.121 15.455 1.00 27.98 ? 330 LEU   A CD2 1 
ATOM   1665 N  N   . THR   A 1 217 ? -8.552  48.455 10.396 1.00 17.68 ? 331 THR   A N   1 
ATOM   1666 C  CA  . THR   A 1 217 ? -7.977  47.836 9.198  1.00 21.01 ? 331 THR   A CA  1 
ATOM   1667 C  C   . THR   A 1 217 ? -6.978  48.745 8.490  1.00 24.89 ? 331 THR   A C   1 
ATOM   1668 O  O   . THR   A 1 217 ? -6.101  48.239 7.771  1.00 20.42 ? 331 THR   A O   1 
ATOM   1669 C  CB  . THR   A 1 217 ? -9.059  47.429 8.190  1.00 22.84 ? 331 THR   A CB  1 
ATOM   1670 O  OG1 . THR   A 1 217 ? -9.713  48.601 7.701  1.00 25.86 ? 331 THR   A OG1 1 
ATOM   1671 C  CG2 . THR   A 1 217 ? -10.065 46.486 8.814  1.00 22.23 ? 331 THR   A CG2 1 
ATOM   1672 N  N   . GLU   A 1 218 ? -7.071  50.067 8.679  1.00 18.74 ? 332 GLU   A N   1 
ATOM   1673 C  CA  . GLU   A 1 218 ? -6.148  50.965 8.000  1.00 19.18 ? 332 GLU   A CA  1 
ATOM   1674 C  C   . GLU   A 1 218 ? -4.934  51.310 8.853  1.00 19.75 ? 332 GLU   A C   1 
ATOM   1675 O  O   . GLU   A 1 218 ? -4.049  52.038 8.386  1.00 24.84 ? 332 GLU   A O   1 
ATOM   1676 C  CB  . GLU   A 1 218 ? -6.884  52.238 7.566  1.00 20.68 ? 332 GLU   A CB  1 
ATOM   1677 C  CG  . GLU   A 1 218 ? -7.996  51.954 6.537  1.00 27.19 ? 332 GLU   A CG  1 
ATOM   1678 C  CD  . GLU   A 1 218 ? -8.814  53.190 6.205  0.91 38.31 ? 332 GLU   A CD  1 
ATOM   1679 O  OE1 . GLU   A 1 218 ? -8.264  54.110 5.568  0.73 41.84 ? 332 GLU   A OE1 1 
ATOM   1680 O  OE2 . GLU   A 1 218 ? -10.001 53.245 6.585  0.99 42.19 ? 332 GLU   A OE2 1 
ATOM   1681 N  N   . ALA   A 1 219 ? -4.865  50.780 10.075 1.00 20.67 ? 333 ALA   A N   1 
ATOM   1682 C  CA  . ALA   A 1 219 ? -3.785  51.104 10.992 1.00 22.61 ? 333 ALA   A CA  1 
ATOM   1683 C  C   . ALA   A 1 219 ? -2.517  50.294 10.743 1.00 25.61 ? 333 ALA   A C   1 
ATOM   1684 O  O   . ALA   A 1 219 ? -1.461  50.676 11.253 1.00 24.64 ? 333 ALA   A O   1 
ATOM   1685 C  CB  . ALA   A 1 219 ? -4.256  50.901 12.437 1.00 19.31 ? 333 ALA   A CB  1 
ATOM   1686 N  N   . VAL   A 1 220 ? -2.580  49.190 9.999  1.00 20.47 ? 334 VAL   A N   1 
ATOM   1687 C  CA  . VAL   A 1 220 ? -1.346  48.496 9.650  1.00 21.41 ? 334 VAL   A CA  1 
ATOM   1688 C  C   . VAL   A 1 220 ? -0.601  49.285 8.574  1.00 22.32 ? 334 VAL   A C   1 
ATOM   1689 O  O   . VAL   A 1 220 ? -1.179  50.097 7.840  1.00 23.90 ? 334 VAL   A O   1 
ATOM   1690 C  CB  . VAL   A 1 220 ? -1.609  47.043 9.207  1.00 21.89 ? 334 VAL   A CB  1 
ATOM   1691 C  CG1 . VAL   A 1 220 ? -2.221  46.228 10.358 1.00 20.20 ? 334 VAL   A CG1 1 
ATOM   1692 C  CG2 . VAL   A 1 220 ? -2.502  46.999 7.955  1.00 21.24 ? 334 VAL   A CG2 1 
ATOM   1693 N  N   . ARG   A 1 221 ? 0.710   49.052 8.488  1.00 21.18 ? 335 ARG   A N   1 
ATOM   1694 C  CA  . ARG   A 1 221 ? 1.534   49.687 7.462  1.00 24.24 ? 335 ARG   A CA  1 
ATOM   1695 C  C   . ARG   A 1 221 ? 1.096   49.263 6.059  1.00 21.44 ? 335 ARG   A C   1 
ATOM   1696 O  O   . ARG   A 1 221 ? 0.565   48.168 5.854  1.00 22.49 ? 335 ARG   A O   1 
ATOM   1697 C  CB  . ARG   A 1 221 ? 3.003   49.327 7.667  1.00 23.23 ? 335 ARG   A CB  1 
ATOM   1698 C  CG  . ARG   A 1 221 ? 3.627   49.923 8.928  1.00 25.87 ? 335 ARG   A CG  1 
ATOM   1699 C  CD  . ARG   A 1 221 ? 4.970   49.257 9.244  1.00 26.87 ? 335 ARG   A CD  1 
ATOM   1700 N  NE  . ARG   A 1 221 ? 4.792   47.891 9.730  1.00 28.83 ? 335 ARG   A NE  1 
ATOM   1701 C  CZ  . ARG   A 1 221 ? 5.656   46.905 9.523  1.00 27.29 ? 335 ARG   A CZ  1 
ATOM   1702 N  NH1 . ARG   A 1 221 ? 6.751   47.085 8.799  1.00 26.00 ? 335 ARG   A NH1 1 
ATOM   1703 N  NH2 . ARG   A 1 221 ? 5.418   45.710 10.060 1.00 23.99 ? 335 ARG   A NH2 1 
ATOM   1704 N  N   . SER   A 1 222 ? 1.363   50.134 5.080  1.00 24.48 ? 336 SER   A N   1 
ATOM   1705 C  CA  A SER   A 1 222 ? 1.016   49.830 3.693  0.48 28.25 ? 336 SER   A CA  1 
ATOM   1706 C  CA  B SER   A 1 222 ? 1.013   49.822 3.695  0.52 28.25 ? 336 SER   A CA  1 
ATOM   1707 C  C   . SER   A 1 222 ? 1.800   48.638 3.151  1.00 29.92 ? 336 SER   A C   1 
ATOM   1708 O  O   . SER   A 1 222 ? 1.344   47.974 2.214  1.00 31.17 ? 336 SER   A O   1 
ATOM   1709 C  CB  A SER   A 1 222 ? 1.249   51.061 2.816  0.48 30.51 ? 336 SER   A CB  1 
ATOM   1710 C  CB  B SER   A 1 222 ? 1.243   51.044 2.805  0.52 30.51 ? 336 SER   A CB  1 
ATOM   1711 O  OG  A SER   A 1 222 ? 2.583   51.530 2.930  0.48 31.92 ? 336 SER   A OG  1 
ATOM   1712 O  OG  B SER   A 1 222 ? 0.411   52.119 3.201  0.52 31.04 ? 336 SER   A OG  1 
ATOM   1713 N  N   . SER   A 1 223 ? 2.975   48.358 3.710  1.00 24.85 ? 337 SER   A N   1 
ATOM   1714 C  CA  . SER   A 1 223 ? 3.768   47.218 3.268  1.00 27.70 ? 337 SER   A CA  1 
ATOM   1715 C  C   . SER   A 1 223 ? 3.217   45.882 3.754  1.00 28.57 ? 337 SER   A C   1 
ATOM   1716 O  O   . SER   A 1 223 ? 3.713   44.836 3.316  1.00 28.87 ? 337 SER   A O   1 
ATOM   1717 C  CB  . SER   A 1 223 ? 5.206   47.379 3.765  1.00 29.91 ? 337 SER   A CB  1 
ATOM   1718 O  OG  . SER   A 1 223 ? 5.237   47.342 5.185  1.00 28.34 ? 337 SER   A OG  1 
ATOM   1719 N  N   . VAL   A 1 224 ? 2.224   45.887 4.642  1.00 23.89 ? 338 VAL   A N   1 
ATOM   1720 C  CA  . VAL   A 1 224 ? 1.746   44.686 5.330  1.00 23.68 ? 338 VAL   A CA  1 
ATOM   1721 C  C   . VAL   A 1 224 ? 0.548   44.089 4.599  1.00 23.33 ? 338 VAL   A C   1 
ATOM   1722 O  O   . VAL   A 1 224 ? -0.430  44.799 4.343  1.00 22.47 ? 338 VAL   A O   1 
ATOM   1723 C  CB  . VAL   A 1 224 ? 1.393   45.016 6.795  1.00 26.04 ? 338 VAL   A CB  1 
ATOM   1724 C  CG1 . VAL   A 1 224 ? 0.632   43.878 7.461  1.00 22.37 ? 338 VAL   A CG1 1 
ATOM   1725 C  CG2 . VAL   A 1 224 ? 2.660   45.353 7.576  1.00 23.33 ? 338 VAL   A CG2 1 
ATOM   1726 N  N   . PRO   A 1 225 ? 0.561   42.795 4.275  1.00 22.91 ? 339 PRO   A N   1 
ATOM   1727 C  CA  . PRO   A 1 225 ? -0.624  42.179 3.664  1.00 20.41 ? 339 PRO   A CA  1 
ATOM   1728 C  C   . PRO   A 1 225 ? -1.824  42.171 4.608  1.00 19.49 ? 339 PRO   A C   1 
ATOM   1729 O  O   . PRO   A 1 225 ? -1.691  41.978 5.826  1.00 20.57 ? 339 PRO   A O   1 
ATOM   1730 C  CB  . PRO   A 1 225 ? -0.162  40.752 3.352  1.00 24.61 ? 339 PRO   A CB  1 
ATOM   1731 C  CG  . PRO   A 1 225 ? 1.340   40.819 3.315  1.00 25.82 ? 339 PRO   A CG  1 
ATOM   1732 C  CD  . PRO   A 1 225 ? 1.684   41.848 4.376  1.00 20.51 ? 339 PRO   A CD  1 
ATOM   1733 N  N   . ARG   A 1 226 ? -3.005  42.392 4.024  1.00 19.92 ? 340 ARG   A N   1 
ATOM   1734 C  CA  . ARG   A 1 226 ? -4.283  42.262 4.721  1.00 18.85 ? 340 ARG   A CA  1 
ATOM   1735 C  C   . ARG   A 1 226 ? -5.056  41.144 4.036  1.00 19.56 ? 340 ARG   A C   1 
ATOM   1736 O  O   . ARG   A 1 226 ? -5.416  41.274 2.859  1.00 22.05 ? 340 ARG   A O   1 
ATOM   1737 C  CB  . ARG   A 1 226 ? -5.074  43.574 4.696  1.00 21.25 ? 340 ARG   A CB  1 
ATOM   1738 C  CG  . ARG   A 1 226 ? -4.276  44.778 5.206  1.00 18.58 ? 340 ARG   A CG  1 
ATOM   1739 C  CD  . ARG   A 1 226 ? -5.137  46.029 5.281  1.00 20.84 ? 340 ARG   A CD  1 
ATOM   1740 N  NE  . ARG   A 1 226 ? -5.722  46.429 4.004  1.00 21.64 ? 340 ARG   A NE  1 
ATOM   1741 C  CZ  . ARG   A 1 226 ? -6.445  47.532 3.848  1.00 25.64 ? 340 ARG   A CZ  1 
ATOM   1742 N  NH1 . ARG   A 1 226 ? -6.673  48.360 4.861  1.00 27.30 ? 340 ARG   A NH1 1 
ATOM   1743 N  NH2 . ARG   A 1 226 ? -6.953  47.809 2.655  1.00 25.93 ? 340 ARG   A NH2 1 
ATOM   1744 N  N   . LEU   A 1 227 ? -5.293  40.051 4.760  1.00 17.24 ? 341 LEU   A N   1 
ATOM   1745 C  CA  . LEU   A 1 227 ? -5.967  38.864 4.230  1.00 17.90 ? 341 LEU   A CA  1 
ATOM   1746 C  C   . LEU   A 1 227 ? -7.384  38.814 4.784  1.00 17.09 ? 341 LEU   A C   1 
ATOM   1747 O  O   . LEU   A 1 227 ? -7.572  38.664 5.995  1.00 18.93 ? 341 LEU   A O   1 
ATOM   1748 C  CB  . LEU   A 1 227 ? -5.217  37.582 4.599  1.00 17.33 ? 341 LEU   A CB  1 
ATOM   1749 C  CG  . LEU   A 1 227 ? -5.952  36.260 4.307  1.00 18.66 ? 341 LEU   A CG  1 
ATOM   1750 C  CD1 . LEU   A 1 227 ? -6.338  36.145 2.813  1.00 21.07 ? 341 LEU   A CD1 1 
ATOM   1751 C  CD2 . LEU   A 1 227 ? -5.117  35.057 4.750  1.00 20.82 ? 341 LEU   A CD2 1 
ATOM   1752 N  N   . LEU   A 1 228 ? -8.368  38.937 3.901  1.00 16.73 ? 342 LEU   A N   1 
ATOM   1753 C  CA  . LEU   A 1 228 ? -9.780  38.858 4.264  1.00 17.33 ? 342 LEU   A CA  1 
ATOM   1754 C  C   . LEU   A 1 228 ? -10.312 37.462 3.942  1.00 17.95 ? 342 LEU   A C   1 
ATOM   1755 O  O   . LEU   A 1 228 ? -10.210 37.010 2.793  1.00 19.11 ? 342 LEU   A O   1 
ATOM   1756 C  CB  . LEU   A 1 228 ? -10.573 39.916 3.493  1.00 18.15 ? 342 LEU   A CB  1 
ATOM   1757 C  CG  . LEU   A 1 228 ? -12.089 39.897 3.710  1.00 19.02 ? 342 LEU   A CG  1 
ATOM   1758 C  CD1 . LEU   A 1 228 ? -12.435 40.430 5.114  1.00 17.33 ? 342 LEU   A CD1 1 
ATOM   1759 C  CD2 . LEU   A 1 228 ? -12.793 40.696 2.614  1.00 20.30 ? 342 LEU   A CD2 1 
ATOM   1760 N  N   . ILE   A 1 229 ? -10.885 36.784 4.940  1.00 15.42 ? 343 ILE   A N   1 
ATOM   1761 C  CA  . ILE   A 1 229 ? -11.630 35.543 4.702  1.00 16.26 ? 343 ILE   A CA  1 
ATOM   1762 C  C   . ILE   A 1 229 ? -13.072 35.823 5.107  1.00 16.65 ? 343 ILE   A C   1 
ATOM   1763 O  O   . ILE   A 1 229 ? -13.372 36.004 6.297  1.00 16.34 ? 343 ILE   A O   1 
ATOM   1764 C  CB  . ILE   A 1 229 ? -11.044 34.353 5.473  1.00 20.37 ? 343 ILE   A CB  1 
ATOM   1765 C  CG1 . ILE   A 1 229 ? -9.540  34.219 5.183  1.00 20.19 ? 343 ILE   A CG1 1 
ATOM   1766 C  CG2 . ILE   A 1 229 ? -11.746 33.048 5.087  1.00 21.16 ? 343 ILE   A CG2 1 
ATOM   1767 C  CD1 . ILE   A 1 229 ? -8.879  33.059 5.915  1.00 22.77 ? 343 ILE   A CD1 1 
ATOM   1768 N  N   . ASN   A 1 230 ? -13.964 35.885 4.116  1.00 18.72 ? 344 ASN   A N   1 
ATOM   1769 C  CA  . ASN   A 1 230 ? -15.306 36.426 4.310  1.00 18.45 ? 344 ASN   A CA  1 
ATOM   1770 C  C   . ASN   A 1 230 ? -16.132 36.035 3.100  1.00 18.83 ? 344 ASN   A C   1 
ATOM   1771 O  O   . ASN   A 1 230 ? -15.578 35.729 2.046  1.00 19.57 ? 344 ASN   A O   1 
ATOM   1772 C  CB  . ASN   A 1 230 ? -15.281 37.956 4.470  1.00 17.79 ? 344 ASN   A CB  1 
ATOM   1773 C  CG  . ASN   A 1 230 ? -16.489 38.487 5.242  1.00 16.24 ? 344 ASN   A CG  1 
ATOM   1774 O  OD1 . ASN   A 1 230 ? -16.724 38.083 6.381  1.00 17.92 ? 344 ASN   A OD1 1 
ATOM   1775 N  ND2 . ASN   A 1 230 ? -17.257 39.397 4.626  1.00 18.32 ? 344 ASN   A ND2 1 
ATOM   1776 N  N   . ARG   A 1 231 ? -17.464 36.026 3.258  1.00 16.34 ? 345 ARG   A N   1 
ATOM   1777 C  CA  . ARG   A 1 231 ? -18.307 35.693 2.109  1.00 17.57 ? 345 ARG   A CA  1 
ATOM   1778 C  C   . ARG   A 1 231 ? -18.099 36.665 0.953  1.00 20.11 ? 345 ARG   A C   1 
ATOM   1779 O  O   . ARG   A 1 231 ? -18.154 36.256 -0.211 1.00 22.48 ? 345 ARG   A O   1 
ATOM   1780 C  CB  . ARG   A 1 231 ? -19.785 35.652 2.502  1.00 19.73 ? 345 ARG   A CB  1 
ATOM   1781 C  CG  . ARG   A 1 231 ? -20.202 34.300 3.031  1.00 24.69 ? 345 ARG   A CG  1 
ATOM   1782 C  CD  . ARG   A 1 231 ? -21.601 34.339 3.565  1.00 22.68 ? 345 ARG   A CD  1 
ATOM   1783 N  NE  . ARG   A 1 231 ? -21.940 33.076 4.199  1.00 23.03 ? 345 ARG   A NE  1 
ATOM   1784 C  CZ  . ARG   A 1 231 ? -22.897 32.945 5.104  1.00 26.59 ? 345 ARG   A CZ  1 
ATOM   1785 N  NH1 . ARG   A 1 231 ? -23.653 33.972 5.455  1.00 23.77 ? 345 ARG   A NH1 1 
ATOM   1786 N  NH2 . ARG   A 1 231 ? -23.096 31.758 5.675  1.00 25.91 ? 345 ARG   A NH2 1 
ATOM   1787 N  N   . ASP   A 1 232 ? -17.844 37.947 1.241  1.00 19.42 ? 346 ASP   A N   1 
ATOM   1788 C  CA  . ASP   A 1 232 ? -17.660 38.924 0.161  1.00 19.04 ? 346 ASP   A CA  1 
ATOM   1789 C  C   . ASP   A 1 232 ? -16.722 40.029 0.649  1.00 19.97 ? 346 ASP   A C   1 
ATOM   1790 O  O   . ASP   A 1 232 ? -16.403 40.122 1.837  1.00 18.73 ? 346 ASP   A O   1 
ATOM   1791 C  CB  . ASP   A 1 232 ? -19.013 39.504 -0.286 1.00 22.78 ? 346 ASP   A CB  1 
ATOM   1792 C  CG  . ASP   A 1 232 ? -19.050 39.915 -1.769 1.00 25.08 ? 346 ASP   A CG  1 
ATOM   1793 O  OD1 . ASP   A 1 232 ? -17.988 40.116 -2.416 1.00 23.59 ? 346 ASP   A OD1 1 
ATOM   1794 O  OD2 . ASP   A 1 232 ? -20.179 40.046 -2.295 1.00 26.48 ? 346 ASP   A OD2 1 
ATOM   1795 N  N   . LEU   A 1 233 ? -16.268 40.858 -0.294 1.00 22.01 ? 347 LEU   A N   1 
ATOM   1796 C  CA  . LEU   A 1 233 ? -15.440 42.015 0.040  1.00 23.14 ? 347 LEU   A CA  1 
ATOM   1797 C  C   . LEU   A 1 233 ? -16.239 43.034 0.846  1.00 23.13 ? 347 LEU   A C   1 
ATOM   1798 O  O   . LEU   A 1 233 ? -17.403 43.313 0.539  1.00 21.22 ? 347 LEU   A O   1 
ATOM   1799 C  CB  . LEU   A 1 233 ? -14.916 42.688 -1.235 1.00 22.79 ? 347 LEU   A CB  1 
ATOM   1800 C  CG  . LEU   A 1 233 ? -13.754 42.075 -2.018 1.00 35.17 ? 347 LEU   A CG  1 
ATOM   1801 C  CD1 . LEU   A 1 233 ? -13.467 42.900 -3.268 1.00 31.06 ? 347 LEU   A CD1 1 
ATOM   1802 C  CD2 . LEU   A 1 233 ? -12.520 42.022 -1.129 1.00 31.58 ? 347 LEU   A CD2 1 
ATOM   1803 N  N   . VAL   A 1 234 ? -15.593 43.621 1.865  1.00 23.63 ? 348 VAL   A N   1 
ATOM   1804 C  CA  . VAL   A 1 234 ? -16.247 44.525 2.806  1.00 22.24 ? 348 VAL   A CA  1 
ATOM   1805 C  C   . VAL   A 1 234 ? -15.312 45.684 3.155  1.00 26.00 ? 348 VAL   A C   1 
ATOM   1806 O  O   . VAL   A 1 234 ? -14.086 45.549 3.118  1.00 25.19 ? 348 VAL   A O   1 
ATOM   1807 C  CB  . VAL   A 1 234 ? -16.660 43.800 4.116  1.00 20.29 ? 348 VAL   A CB  1 
ATOM   1808 C  CG1 . VAL   A 1 234 ? -17.854 42.876 3.872  1.00 23.41 ? 348 VAL   A CG1 1 
ATOM   1809 C  CG2 . VAL   A 1 234 ? -15.475 43.047 4.693  1.00 23.79 ? 348 VAL   A CG2 1 
ATOM   1810 N  N   . GLY   A 1 235 ? -15.908 46.823 3.503  1.00 31.10 ? 349 GLY   A N   1 
ATOM   1811 C  CA  . GLY   A 1 235 ? -15.178 47.964 4.020  1.00 35.10 ? 349 GLY   A CA  1 
ATOM   1812 C  C   . GLY   A 1 235 ? -14.115 48.534 3.098  1.00 44.25 ? 349 GLY   A C   1 
ATOM   1813 O  O   . GLY   A 1 235 ? -14.299 48.656 1.876  1.00 35.39 ? 349 GLY   A O   1 
ATOM   1814 N  N   . PRO   A 1 236 ? -12.972 48.916 3.686  1.00 40.87 ? 350 PRO   A N   1 
ATOM   1815 C  CA  . PRO   A 1 236 ? -11.881 49.485 2.878  1.00 43.04 ? 350 PRO   A CA  1 
ATOM   1816 C  C   . PRO   A 1 236 ? -11.319 48.494 1.898  1.00 37.77 ? 350 PRO   A C   1 
ATOM   1817 O  O   . PRO   A 1 236 ? -10.837 48.875 0.827  1.00 47.06 ? 350 PRO   A O   1 
ATOM   1818 C  CB  . PRO   A 1 236 ? -10.829 49.885 3.926  1.00 54.90 ? 350 PRO   A CB  1 
ATOM   1819 C  CG  . PRO   A 1 236 ? -11.553 49.893 5.235  1.00 47.11 ? 350 PRO   A CG  1 
ATOM   1820 C  CD  . PRO   A 1 236 ? -12.646 48.882 5.121  1.00 46.48 ? 350 PRO   A CD  1 
ATOM   1821 N  N   . LEU   A 1 237 ? -11.375 47.211 2.236  1.00 38.54 ? 351 LEU   A N   1 
ATOM   1822 C  CA  . LEU   A 1 237 ? -10.969 46.188 1.292  1.00 38.68 ? 351 LEU   A CA  1 
ATOM   1823 C  C   . LEU   A 1 237 ? -11.788 46.278 0.009  1.00 35.34 ? 351 LEU   A C   1 
ATOM   1824 O  O   . LEU   A 1 237 ? -11.287 45.956 -1.074 1.00 43.86 ? 351 LEU   A O   1 
ATOM   1825 C  CB  . LEU   A 1 237 ? -11.098 44.816 1.956  1.00 46.70 ? 351 LEU   A CB  1 
ATOM   1826 C  CG  . LEU   A 1 237 ? -10.068 44.451 3.045  1.00 41.17 ? 351 LEU   A CG  1 
ATOM   1827 C  CD1 . LEU   A 1 237 ? -8.682  44.477 2.448  1.00 43.93 ? 351 LEU   A CD1 1 
ATOM   1828 C  CD2 . LEU   A 1 237 ? -10.119 45.335 4.311  1.00 44.26 ? 351 LEU   A CD2 1 
ATOM   1829 N  N   . ALA   A 1 238 ? -13.034 46.751 0.107  1.00 33.76 ? 352 ALA   A N   1 
ATOM   1830 C  CA  . ALA   A 1 238 ? -13.869 46.905 -1.080 1.00 31.44 ? 352 ALA   A CA  1 
ATOM   1831 C  C   . ALA   A 1 238 ? -13.622 48.240 -1.769 1.00 36.93 ? 352 ALA   A C   1 
ATOM   1832 O  O   . ALA   A 1 238 ? -13.393 48.282 -2.982 1.00 44.17 ? 352 ALA   A O   1 
ATOM   1833 C  CB  . ALA   A 1 238 ? -15.350 46.768 -0.709 1.00 31.54 ? 352 ALA   A CB  1 
ATOM   1834 N  N   . TRP   A 1 239 ? -13.674 49.346 -1.027 1.00 41.59 ? 353 TRP   A N   1 
ATOM   1835 C  CA  . TRP   A 1 239 ? -13.625 50.632 -1.715 1.00 54.71 ? 353 TRP   A CA  1 
ATOM   1836 C  C   . TRP   A 1 239 ? -12.327 51.412 -1.545 1.00 51.11 ? 353 TRP   A C   1 
ATOM   1837 O  O   . TRP   A 1 239 ? -12.106 52.358 -2.307 1.00 50.01 ? 353 TRP   A O   1 
ATOM   1838 C  CB  . TRP   A 1 239 ? -14.813 51.528 -1.322 1.00 67.19 ? 353 TRP   A CB  1 
ATOM   1839 C  CG  . TRP   A 1 239 ? -15.187 51.586 0.120  1.00 60.95 ? 353 TRP   A CG  1 
ATOM   1840 C  CD1 . TRP   A 1 239 ? -14.569 52.301 1.096  1.00 70.12 ? 353 TRP   A CD1 1 
ATOM   1841 C  CD2 . TRP   A 1 239 ? -16.315 50.952 0.739  1.00 76.12 ? 353 TRP   A CD2 1 
ATOM   1842 N  NE1 . TRP   A 1 239 ? -15.220 52.131 2.297  1.00 82.66 ? 353 TRP   A NE1 1 
ATOM   1843 C  CE2 . TRP   A 1 239 ? -16.298 51.308 2.104  1.00 84.08 ? 353 TRP   A CE2 1 
ATOM   1844 C  CE3 . TRP   A 1 239 ? -17.330 50.106 0.275  1.00 77.00 ? 353 TRP   A CE3 1 
ATOM   1845 C  CZ2 . TRP   A 1 239 ? -17.256 50.848 3.012  1.00 83.70 ? 353 TRP   A CZ2 1 
ATOM   1846 C  CZ3 . TRP   A 1 239 ? -18.281 49.649 1.178  1.00 83.36 ? 353 TRP   A CZ3 1 
ATOM   1847 C  CH2 . TRP   A 1 239 ? -18.237 50.022 2.530  1.00 81.39 ? 353 TRP   A CH2 1 
ATOM   1848 N  N   . HIS   A 1 240 ? -11.456 51.046 -0.609 1.00 47.37 ? 354 HIS   A N   1 
ATOM   1849 C  CA  . HIS   A 1 240 ? -10.134 51.673 -0.493 1.00 51.26 ? 354 HIS   A CA  1 
ATOM   1850 C  C   . HIS   A 1 240 ? -9.049  50.604 -0.498 1.00 41.01 ? 354 HIS   A C   1 
ATOM   1851 O  O   . HIS   A 1 240 ? -8.260  50.503 0.445  1.00 35.29 ? 354 HIS   A O   1 
ATOM   1852 C  CB  . HIS   A 1 240 ? -10.037 52.524 0.773  1.00 46.87 ? 354 HIS   A CB  1 
ATOM   1853 C  CG  . HIS   A 1 240 ? -11.144 53.519 0.934  1.00 52.09 ? 354 HIS   A CG  1 
ATOM   1854 N  ND1 . HIS   A 1 240 ? -11.450 54.464 -0.023 1.00 67.97 ? 354 HIS   A ND1 1 
ATOM   1855 C  CD2 . HIS   A 1 240 ? -11.996 53.739 1.964  1.00 64.65 ? 354 HIS   A CD2 1 
ATOM   1856 C  CE1 . HIS   A 1 240 ? -12.458 55.208 0.400  1.00 60.54 ? 354 HIS   A CE1 1 
ATOM   1857 N  NE2 . HIS   A 1 240 ? -12.808 54.790 1.603  1.00 59.29 ? 354 HIS   A NE2 1 
ATOM   1858 N  N   . PRO   A 1 241 ? -8.984  49.774 -1.542 1.00 33.27 ? 355 PRO   A N   1 
ATOM   1859 C  CA  . PRO   A 1 241 ? -8.076  48.622 -1.501 1.00 27.49 ? 355 PRO   A CA  1 
ATOM   1860 C  C   . PRO   A 1 241 ? -6.617  49.054 -1.538 1.00 29.34 ? 355 PRO   A C   1 
ATOM   1861 O  O   . PRO   A 1 241 ? -6.276  50.115 -2.059 1.00 31.83 ? 355 PRO   A O   1 
ATOM   1862 C  CB  . PRO   A 1 241 ? -8.455  47.827 -2.759 1.00 30.92 ? 355 PRO   A CB  1 
ATOM   1863 C  CG  . PRO   A 1 241 ? -8.986  48.843 -3.696 1.00 37.97 ? 355 PRO   A CG  1 
ATOM   1864 C  CD  . PRO   A 1 241 ? -9.658  49.898 -2.850 1.00 38.68 ? 355 PRO   A CD  1 
ATOM   1865 N  N   . ARG   A 1 242 ? -5.754  48.220 -0.963 1.00 26.06 ? 356 ARG   A N   1 
ATOM   1866 C  CA  . ARG   A 1 242 ? -4.311  48.425 -1.018 1.00 23.89 ? 356 ARG   A CA  1 
ATOM   1867 C  C   . ARG   A 1 242 ? -3.668  47.324 -1.845 1.00 25.59 ? 356 ARG   A C   1 
ATOM   1868 O  O   . ARG   A 1 242 ? -4.227  46.238 -2.010 1.00 25.89 ? 356 ARG   A O   1 
ATOM   1869 C  CB  . ARG   A 1 242 ? -3.679  48.448 0.382  1.00 22.93 ? 356 ARG   A CB  1 
ATOM   1870 C  CG  . ARG   A 1 242 ? -4.212  49.568 1.264  1.00 22.45 ? 356 ARG   A CG  1 
ATOM   1871 C  CD  . ARG   A 1 242 ? -3.646  49.462 2.678  1.00 24.69 ? 356 ARG   A CD  1 
ATOM   1872 N  NE  . ARG   A 1 242 ? -3.993  50.630 3.478  1.00 27.91 ? 356 ARG   A NE  1 
ATOM   1873 C  CZ  . ARG   A 1 242 ? -3.585  50.815 4.727  1.00 28.29 ? 356 ARG   A CZ  1 
ATOM   1874 N  NH1 . ARG   A 1 242 ? -2.796  49.941 5.327  1.00 21.59 ? 356 ARG   A NH1 1 
ATOM   1875 N  NH2 . ARG   A 1 242 ? -3.973  51.905 5.384  1.00 27.36 ? 356 ARG   A NH2 1 
ATOM   1876 N  N   . SER   A 1 243 ? -2.450  47.603 -2.318 1.00 26.79 ? 357 SER   A N   1 
ATOM   1877 C  CA  . SER   A 1 243 ? -1.811  46.722 -3.291 1.00 33.31 ? 357 SER   A CA  1 
ATOM   1878 C  C   . SER   A 1 243 ? -1.542  45.328 -2.731 1.00 29.91 ? 357 SER   A C   1 
ATOM   1879 O  O   . SER   A 1 243 ? -1.527  44.357 -3.494 1.00 29.34 ? 357 SER   A O   1 
ATOM   1880 C  CB  . SER   A 1 243 ? -0.508  47.351 -3.796 1.00 40.55 ? 357 SER   A CB  1 
ATOM   1881 O  OG  . SER   A 1 243 ? 0.477   47.350 -2.778 1.00 45.18 ? 357 SER   A OG  1 
ATOM   1882 N  N   . ARG   A 1 244 ? -1.341  45.192 -1.415 1.00 24.70 ? 358 ARG   A N   1 
ATOM   1883 C  CA  . ARG   A 1 244 ? -1.027  43.892 -0.831 1.00 27.93 ? 358 ARG   A CA  1 
ATOM   1884 C  C   . ARG   A 1 244 ? -2.221  43.257 -0.122 1.00 23.94 ? 358 ARG   A C   1 
ATOM   1885 O  O   . ARG   A 1 244 ? -2.031  42.408 0.751  1.00 26.06 ? 358 ARG   A O   1 
ATOM   1886 C  CB  . ARG   A 1 244 ? 0.177   44.016 0.108  1.00 29.12 ? 358 ARG   A CB  1 
ATOM   1887 C  CG  . ARG   A 1 244 ? 1.435   44.365 -0.688 1.00 33.37 ? 358 ARG   A CG  1 
ATOM   1888 C  CD  . ARG   A 1 244 ? 2.628   44.755 0.146  1.00 33.26 ? 358 ARG   A CD  1 
ATOM   1889 N  NE  . ARG   A 1 244 ? 3.244   43.609 0.803  1.00 39.61 ? 358 ARG   A NE  1 
ATOM   1890 C  CZ  . ARG   A 1 244 ? 4.016   42.718 0.196  1.00 45.16 ? 358 ARG   A CZ  1 
ATOM   1891 N  NH1 . ARG   A 1 244 ? 4.268   42.790 -1.101 1.00 40.56 ? 358 ARG   A NH1 1 
ATOM   1892 N  NH2 . ARG   A 1 244 ? 4.549   41.728 0.910  1.00 41.88 ? 358 ARG   A NH2 1 
ATOM   1893 N  N   . ASP   A 1 245 ? -3.439  43.626 -0.508 1.00 22.94 ? 359 ASP   A N   1 
ATOM   1894 C  CA  . ASP   A 1 245 ? -4.634  42.967 -0.002 1.00 25.09 ? 359 ASP   A CA  1 
ATOM   1895 C  C   . ASP   A 1 245 ? -4.883  41.652 -0.727 1.00 24.46 ? 359 ASP   A C   1 
ATOM   1896 O  O   . ASP   A 1 245 ? -4.668  41.536 -1.940 1.00 23.11 ? 359 ASP   A O   1 
ATOM   1897 C  CB  . ASP   A 1 245 ? -5.853  43.873 -0.158 1.00 24.64 ? 359 ASP   A CB  1 
ATOM   1898 C  CG  . ASP   A 1 245 ? -5.796  45.084 0.745  1.00 26.15 ? 359 ASP   A CG  1 
ATOM   1899 O  OD1 . ASP   A 1 245 ? -4.942  45.105 1.663  1.00 24.93 ? 359 ASP   A OD1 1 
ATOM   1900 O  OD2 . ASP   A 1 245 ? -6.609  46.006 0.539  1.00 27.99 ? 359 ASP   A OD2 1 
ATOM   1901 N  N   . VAL   A 1 246 ? -5.354  40.668 0.029  1.00 21.50 ? 360 VAL   A N   1 
ATOM   1902 C  CA  . VAL   A 1 246 ? -5.704  39.342 -0.469 1.00 20.85 ? 360 VAL   A CA  1 
ATOM   1903 C  C   . VAL   A 1 246 ? -7.103  39.035 0.039  1.00 21.65 ? 360 VAL   A C   1 
ATOM   1904 O  O   . VAL   A 1 246 ? -7.389  39.243 1.222  1.00 21.63 ? 360 VAL   A O   1 
ATOM   1905 C  CB  . VAL   A 1 246 ? -4.708  38.272 0.023  1.00 27.62 ? 360 VAL   A CB  1 
ATOM   1906 C  CG1 . VAL   A 1 246 ? -5.082  36.894 -0.500 1.00 25.29 ? 360 VAL   A CG1 1 
ATOM   1907 C  CG2 . VAL   A 1 246 ? -3.290  38.632 -0.377 1.00 28.11 ? 360 VAL   A CG2 1 
ATOM   1908 N  N   . ALA   A 1 247 ? -7.978  38.554 -0.837 1.00 24.09 ? 361 ALA   A N   1 
ATOM   1909 C  CA  . ALA   A 1 247 ? -9.324  38.177 -0.420 1.00 24.86 ? 361 ALA   A CA  1 
ATOM   1910 C  C   . ALA   A 1 247 ? -9.588  36.729 -0.800 1.00 30.23 ? 361 ALA   A C   1 
ATOM   1911 O  O   . ALA   A 1 247 ? -9.443  36.349 -1.965 1.00 29.63 ? 361 ALA   A O   1 
ATOM   1912 C  CB  . ALA   A 1 247 ? -10.375 39.096 -1.034 1.00 25.62 ? 361 ALA   A CB  1 
ATOM   1913 N  N   . GLN   A 1 248 ? -9.968  35.928 0.186  1.00 23.35 ? 362 GLN   A N   1 
ATOM   1914 C  CA  . GLN   A 1 248 ? -10.396 34.548 0.001  1.00 21.66 ? 362 GLN   A CA  1 
ATOM   1915 C  C   . GLN   A 1 248 ? -11.900 34.556 0.267  1.00 22.67 ? 362 GLN   A C   1 
ATOM   1916 O  O   . GLN   A 1 248 ? -12.350 34.423 1.410  1.00 19.95 ? 362 GLN   A O   1 
ATOM   1917 C  CB  . GLN   A 1 248 ? -9.629  33.608 0.947  1.00 24.28 ? 362 GLN   A CB  1 
ATOM   1918 C  CG  . GLN   A 1 248 ? -9.968  32.133 0.777  1.00 27.83 ? 362 GLN   A CG  1 
ATOM   1919 C  CD  . GLN   A 1 248 ? -9.403  31.535 -0.496 1.00 31.01 ? 362 GLN   A CD  1 
ATOM   1920 O  OE1 . GLN   A 1 248 ? -8.524  32.117 -1.135 1.00 32.94 ? 362 GLN   A OE1 1 
ATOM   1921 N  NE2 . GLN   A 1 248 ? -9.906  30.366 -0.876 1.00 43.07 ? 362 GLN   A NE2 1 
ATOM   1922 N  N   . LEU   A 1 249 ? -12.677 34.763 -0.793 1.00 22.41 ? 363 LEU   A N   1 
ATOM   1923 C  CA  . LEU   A 1 249 ? -14.107 34.999 -0.669 1.00 19.86 ? 363 LEU   A CA  1 
ATOM   1924 C  C   . LEU   A 1 249 ? -14.845 33.670 -0.713 1.00 18.05 ? 363 LEU   A C   1 
ATOM   1925 O  O   . LEU   A 1 249 ? -14.739 32.916 -1.688 1.00 21.68 ? 363 LEU   A O   1 
ATOM   1926 C  CB  . LEU   A 1 249 ? -14.607 35.931 -1.773 1.00 20.40 ? 363 LEU   A CB  1 
ATOM   1927 C  CG  . LEU   A 1 249 ? -13.975 37.329 -1.793 1.00 19.39 ? 363 LEU   A CG  1 
ATOM   1928 C  CD1 . LEU   A 1 249 ? -14.685 38.192 -2.861 1.00 20.85 ? 363 LEU   A CD1 1 
ATOM   1929 C  CD2 . LEU   A 1 249 ? -14.020 37.979 -0.419 1.00 20.61 ? 363 LEU   A CD2 1 
ATOM   1930 N  N   . GLY   A 1 250 ? -15.592 33.387 0.343  1.00 18.37 ? 364 GLY   A N   1 
ATOM   1931 C  CA  . GLY   A 1 250 ? -16.329 32.143 0.434  1.00 18.93 ? 364 GLY   A CA  1 
ATOM   1932 C  C   . GLY   A 1 250 ? -16.594 31.874 1.902  1.00 18.80 ? 364 GLY   A C   1 
ATOM   1933 O  O   . GLY   A 1 250 ? -16.481 32.759 2.738  1.00 18.91 ? 364 GLY   A O   1 
ATOM   1934 N  N   . ASP   A 1 251 ? -16.962 30.631 2.188  1.00 18.95 ? 365 ASP   A N   1 
ATOM   1935 C  CA  . ASP   A 1 251 ? -17.207 30.258 3.578  1.00 17.65 ? 365 ASP   A CA  1 
ATOM   1936 C  C   . ASP   A 1 251 ? -15.933 30.351 4.403  1.00 17.75 ? 365 ASP   A C   1 
ATOM   1937 O  O   . ASP   A 1 251 ? -14.846 30.002 3.935  1.00 20.35 ? 365 ASP   A O   1 
ATOM   1938 C  CB  . ASP   A 1 251 ? -17.760 28.841 3.635  1.00 19.56 ? 365 ASP   A CB  1 
ATOM   1939 C  CG  . ASP   A 1 251 ? -18.041 28.420 5.058  1.00 28.18 ? 365 ASP   A CG  1 
ATOM   1940 O  OD1 . ASP   A 1 251 ? -19.024 28.926 5.622  1.00 21.03 ? 365 ASP   A OD1 1 
ATOM   1941 O  OD2 . ASP   A 1 251 ? -17.266 27.614 5.608  1.00 23.25 ? 365 ASP   A OD2 1 
ATOM   1942 N  N   . VAL   A 1 252 ? -16.073 30.807 5.662  1.00 16.31 ? 366 VAL   A N   1 
ATOM   1943 C  CA  . VAL   A 1 252 ? -14.888 31.097 6.464  1.00 16.95 ? 366 VAL   A CA  1 
ATOM   1944 C  C   . VAL   A 1 252 ? -14.186 29.802 6.865  1.00 18.86 ? 366 VAL   A C   1 
ATOM   1945 O  O   . VAL   A 1 252 ? -12.949 29.745 6.912  1.00 19.10 ? 366 VAL   A O   1 
ATOM   1946 C  CB  . VAL   A 1 252 ? -15.251 31.964 7.687  1.00 19.81 ? 366 VAL   A CB  1 
ATOM   1947 C  CG1 . VAL   A 1 252 ? -16.198 31.222 8.648  1.00 18.33 ? 366 VAL   A CG1 1 
ATOM   1948 C  CG2 . VAL   A 1 252 ? -13.981 32.404 8.424  1.00 20.86 ? 366 VAL   A CG2 1 
ATOM   1949 N  N   . VAL   A 1 253 ? -14.948 28.743 7.144  1.00 18.10 ? 367 VAL   A N   1 
ATOM   1950 C  CA  . VAL   A 1 253 ? -14.320 27.464 7.479  1.00 21.05 ? 367 VAL   A CA  1 
ATOM   1951 C  C   . VAL   A 1 253 ? -13.574 26.907 6.270  1.00 23.35 ? 367 VAL   A C   1 
ATOM   1952 O  O   . VAL   A 1 253 ? -12.459 26.386 6.398  1.00 21.65 ? 367 VAL   A O   1 
ATOM   1953 C  CB  . VAL   A 1 253 ? -15.359 26.458 8.018  1.00 21.85 ? 367 VAL   A CB  1 
ATOM   1954 C  CG1 . VAL   A 1 253 ? -14.752 25.065 8.080  1.00 24.60 ? 367 VAL   A CG1 1 
ATOM   1955 C  CG2 . VAL   A 1 253 ? -15.833 26.873 9.420  1.00 24.18 ? 367 VAL   A CG2 1 
ATOM   1956 N  N   . HIS   A 1 254 ? -14.160 27.019 5.072  1.00 22.94 ? 368 HIS   A N   1 
ATOM   1957 C  CA  A HIS   A 1 254 ? -13.458 26.526 3.890  0.55 22.47 ? 368 HIS   A CA  1 
ATOM   1958 C  CA  B HIS   A 1 254 ? -13.478 26.541 3.874  0.45 22.50 ? 368 HIS   A CA  1 
ATOM   1959 C  C   . HIS   A 1 254 ? -12.192 27.327 3.626  1.00 21.41 ? 368 HIS   A C   1 
ATOM   1960 O  O   . HIS   A 1 254 ? -11.154 26.750 3.267  1.00 21.28 ? 368 HIS   A O   1 
ATOM   1961 C  CB  A HIS   A 1 254 ? -14.352 26.552 2.649  0.55 22.36 ? 368 HIS   A CB  1 
ATOM   1962 C  CB  B HIS   A 1 254 ? -14.427 26.630 2.672  0.45 22.29 ? 368 HIS   A CB  1 
ATOM   1963 C  CG  A HIS   A 1 254 ? -13.642 26.113 1.403  0.55 22.84 ? 368 HIS   A CG  1 
ATOM   1964 C  CG  B HIS   A 1 254 ? -15.674 25.803 2.809  0.45 24.80 ? 368 HIS   A CG  1 
ATOM   1965 N  ND1 A HIS   A 1 254 ? -13.433 26.949 0.327  0.55 29.36 ? 368 HIS   A ND1 1 
ATOM   1966 N  ND1 B HIS   A 1 254 ? -16.175 25.394 4.027  0.45 32.72 ? 368 HIS   A ND1 1 
ATOM   1967 C  CD2 A HIS   A 1 254 ? -13.051 24.938 1.083  0.55 34.10 ? 368 HIS   A CD2 1 
ATOM   1968 C  CD2 B HIS   A 1 254 ? -16.519 25.306 1.873  0.45 30.94 ? 368 HIS   A CD2 1 
ATOM   1969 C  CE1 A HIS   A 1 254 ? -12.766 26.300 -0.612 0.55 32.83 ? 368 HIS   A CE1 1 
ATOM   1970 C  CE1 B HIS   A 1 254 ? -17.274 24.687 3.838  0.45 33.20 ? 368 HIS   A CE1 1 
ATOM   1971 N  NE2 A HIS   A 1 254 ? -12.529 25.074 -0.181 0.55 31.23 ? 368 HIS   A NE2 1 
ATOM   1972 N  NE2 B HIS   A 1 254 ? -17.505 24.618 2.540  0.45 32.88 ? 368 HIS   A NE2 1 
ATOM   1973 N  N   . GLY   A 1 255 ? -12.245 28.652 3.802  1.00 19.54 ? 369 GLY   A N   1 
ATOM   1974 C  CA  . GLY   A 1 255 ? -11.052 29.462 3.600  1.00 23.21 ? 369 GLY   A CA  1 
ATOM   1975 C  C   . GLY   A 1 255 ? -9.957  29.145 4.601  1.00 20.78 ? 369 GLY   A C   1 
ATOM   1976 O  O   . GLY   A 1 255 ? -8.774  29.052 4.242  1.00 21.07 ? 369 GLY   A O   1 
ATOM   1977 N  N   . VAL   A 1 256 ? -10.336 28.961 5.865  1.00 20.11 ? 370 VAL   A N   1 
ATOM   1978 C  CA  . VAL   A 1 256 ? -9.353  28.610 6.882  1.00 19.38 ? 370 VAL   A CA  1 
ATOM   1979 C  C   . VAL   A 1 256 ? -8.761  27.235 6.605  1.00 19.66 ? 370 VAL   A C   1 
ATOM   1980 O  O   . VAL   A 1 256 ? -7.550  27.039 6.736  1.00 21.52 ? 370 VAL   A O   1 
ATOM   1981 C  CB  . VAL   A 1 256 ? -9.978  28.694 8.288  1.00 18.94 ? 370 VAL   A CB  1 
ATOM   1982 C  CG1 . VAL   A 1 256 ? -9.104  27.955 9.315  1.00 22.15 ? 370 VAL   A CG1 1 
ATOM   1983 C  CG2 . VAL   A 1 256 ? -10.151 30.148 8.698  1.00 18.39 ? 370 VAL   A CG2 1 
ATOM   1984 N  N   . GLU   A 1 257 ? -9.587  26.263 6.203  1.00 19.87 ? 371 GLU   A N   1 
ATOM   1985 C  CA  . GLU   A 1 257 ? -9.051  24.937 5.916  1.00 22.80 ? 371 GLU   A CA  1 
ATOM   1986 C  C   . GLU   A 1 257 ? -8.100  24.980 4.720  1.00 24.71 ? 371 GLU   A C   1 
ATOM   1987 O  O   . GLU   A 1 257 ? -7.074  24.285 4.698  1.00 26.31 ? 371 GLU   A O   1 
ATOM   1988 C  CB  . GLU   A 1 257 ? -10.198 23.951 5.680  1.00 25.13 ? 371 GLU   A CB  1 
ATOM   1989 C  CG  . GLU   A 1 257 ? -10.925 23.596 6.983  1.00 25.72 ? 371 GLU   A CG  1 
ATOM   1990 C  CD  . GLU   A 1 257 ? -12.071 22.617 6.791  1.00 43.85 ? 371 GLU   A CD  1 
ATOM   1991 O  OE1 . GLU   A 1 257 ? -12.569 22.484 5.655  1.00 37.17 ? 371 GLU   A OE1 1 
ATOM   1992 O  OE2 . GLU   A 1 257 ? -12.483 21.985 7.789  1.00 49.28 ? 371 GLU   A OE2 1 
ATOM   1993 N  N   . SER   A 1 258 ? -8.411  25.818 3.726  1.00 25.28 ? 372 SER   A N   1 
ATOM   1994 C  CA  . SER   A 1 258 ? -7.507  25.979 2.593  1.00 26.41 ? 372 SER   A CA  1 
ATOM   1995 C  C   . SER   A 1 258 ? -6.167  26.562 3.034  1.00 25.91 ? 372 SER   A C   1 
ATOM   1996 O  O   . SER   A 1 258 ? -5.097  26.093 2.607  1.00 28.18 ? 372 SER   A O   1 
ATOM   1997 C  CB  . SER   A 1 258 ? -8.169  26.864 1.538  1.00 24.75 ? 372 SER   A CB  1 
ATOM   1998 O  OG  . SER   A 1 258 ? -9.325  26.218 1.017  1.00 26.16 ? 372 SER   A OG  1 
ATOM   1999 N  N   . LEU   A 1 259 ? -6.205  27.586 3.894  1.00 23.41 ? 373 LEU   A N   1 
ATOM   2000 C  CA  . LEU   A 1 259 ? -4.962  28.171 4.391  1.00 21.13 ? 373 LEU   A CA  1 
ATOM   2001 C  C   . LEU   A 1 259 ? -4.165  27.154 5.199  1.00 23.13 ? 373 LEU   A C   1 
ATOM   2002 O  O   . LEU   A 1 259 ? -2.944  27.047 5.040  1.00 23.93 ? 373 LEU   A O   1 
ATOM   2003 C  CB  . LEU   A 1 259 ? -5.261  29.413 5.233  1.00 22.34 ? 373 LEU   A CB  1 
ATOM   2004 C  CG  . LEU   A 1 259 ? -4.073  30.153 5.873  1.00 24.37 ? 373 LEU   A CG  1 
ATOM   2005 C  CD1 . LEU   A 1 259 ? -3.023  30.564 4.838  1.00 25.60 ? 373 LEU   A CD1 1 
ATOM   2006 C  CD2 . LEU   A 1 259 ? -4.576  31.379 6.628  1.00 22.65 ? 373 LEU   A CD2 1 
ATOM   2007 N  N   . VAL   A 1 260 ? -4.842  26.400 6.068  1.00 22.28 ? 374 VAL   A N   1 
ATOM   2008 C  CA  . VAL   A 1 260 ? -4.174  25.365 6.859  1.00 24.29 ? 374 VAL   A CA  1 
ATOM   2009 C  C   . VAL   A 1 260 ? -3.452  24.377 5.950  1.00 30.38 ? 374 VAL   A C   1 
ATOM   2010 O  O   . VAL   A 1 260 ? -2.298  24.007 6.204  1.00 26.59 ? 374 VAL   A O   1 
ATOM   2011 C  CB  . VAL   A 1 260 ? -5.184  24.651 7.770  1.00 21.02 ? 374 VAL   A CB  1 
ATOM   2012 C  CG1 . VAL   A 1 260 ? -4.622  23.307 8.269  1.00 25.09 ? 374 VAL   A CG1 1 
ATOM   2013 C  CG2 . VAL   A 1 260 ? -5.565  25.556 8.946  1.00 20.39 ? 374 VAL   A CG2 1 
ATOM   2014 N  N   . GLU   A 1 261 ? -4.123  23.926 4.882  1.00 24.59 ? 375 GLU   A N   1 
ATOM   2015 C  CA  . GLU   A 1 261 ? -3.476  22.996 3.956  1.00 28.71 ? 375 GLU   A CA  1 
ATOM   2016 C  C   . GLU   A 1 261 ? -2.262  23.631 3.277  1.00 26.00 ? 375 GLU   A C   1 
ATOM   2017 O  O   . GLU   A 1 261 ? -1.220  22.980 3.121  1.00 30.11 ? 375 GLU   A O   1 
ATOM   2018 C  CB  . GLU   A 1 261 ? -4.478  22.502 2.913  1.00 27.94 ? 375 GLU   A CB  1 
ATOM   2019 C  CG  . GLU   A 1 261 ? -3.886  21.485 1.947  1.00 38.48 ? 375 GLU   A CG  1 
ATOM   2020 C  CD  . GLU   A 1 261 ? -4.948  20.742 1.151  1.00 65.96 ? 375 GLU   A CD  1 
ATOM   2021 O  OE1 . GLU   A 1 261 ? -5.895  20.207 1.768  1.00 81.82 ? 375 GLU   A OE1 1 
ATOM   2022 O  OE2 . GLU   A 1 261 ? -4.837  20.698 -0.092 1.00 58.28 ? 375 GLU   A OE2 1 
ATOM   2023 N  N   . LEU   A 1 262 ? -2.379  24.894 2.849  1.00 22.88 ? 376 LEU   A N   1 
ATOM   2024 C  CA  . LEU   A 1 262 ? -1.231  25.563 2.232  1.00 27.19 ? 376 LEU   A CA  1 
ATOM   2025 C  C   . LEU   A 1 262 ? -0.074  25.741 3.216  1.00 30.44 ? 376 LEU   A C   1 
ATOM   2026 O  O   . LEU   A 1 262 ? 1.098   25.718 2.814  1.00 28.90 ? 376 LEU   A O   1 
ATOM   2027 C  CB  . LEU   A 1 262 ? -1.649  26.922 1.669  1.00 24.15 ? 376 LEU   A CB  1 
ATOM   2028 C  CG  . LEU   A 1 262 ? -2.552  26.884 0.431  1.00 27.26 ? 376 LEU   A CG  1 
ATOM   2029 C  CD1 . LEU   A 1 262 ? -3.054  28.280 0.121  1.00 25.11 ? 376 LEU   A CD1 1 
ATOM   2030 C  CD2 . LEU   A 1 262 ? -1.811  26.300 -0.756 1.00 29.55 ? 376 LEU   A CD2 1 
ATOM   2031 N  N   . LEU   A 1 263 ? -0.379  25.911 4.498  1.00 24.50 ? 377 LEU   A N   1 
ATOM   2032 C  CA  . LEU   A 1 263 ? 0.648   26.073 5.521  1.00 26.22 ? 377 LEU   A CA  1 
ATOM   2033 C  C   . LEU   A 1 263 ? 1.317   24.759 5.892  1.00 32.46 ? 377 LEU   A C   1 
ATOM   2034 O  O   . LEU   A 1 263 ? 2.417   24.774 6.459  1.00 30.75 ? 377 LEU   A O   1 
ATOM   2035 C  CB  . LEU   A 1 263 ? 0.045   26.701 6.783  1.00 21.89 ? 377 LEU   A CB  1 
ATOM   2036 C  CG  . LEU   A 1 263 ? -0.311  28.188 6.684  1.00 24.49 ? 377 LEU   A CG  1 
ATOM   2037 C  CD1 . LEU   A 1 263 ? -1.267  28.602 7.809  1.00 22.82 ? 377 LEU   A CD1 1 
ATOM   2038 C  CD2 . LEU   A 1 263 ? 0.946   29.048 6.721  1.00 24.79 ? 377 LEU   A CD2 1 
ATOM   2039 N  N   . GLY   A 1 264 ? 0.683   23.632 5.585  1.00 29.51 ? 378 GLY   A N   1 
ATOM   2040 C  CA  . GLY   A 1 264 ? 1.167   22.353 6.059  1.00 33.56 ? 378 GLY   A CA  1 
ATOM   2041 C  C   . GLY   A 1 264 ? 0.839   22.061 7.504  1.00 32.41 ? 378 GLY   A C   1 
ATOM   2042 O  O   . GLY   A 1 264 ? 1.589   21.334 8.165  1.00 29.83 ? 378 GLY   A O   1 
ATOM   2043 N  N   . TRP   A 1 265 ? -0.276  22.590 8.017  1.00 27.16 ? 379 TRP   A N   1 
ATOM   2044 C  CA  . TRP   A 1 265 ? -0.615  22.475 9.433  1.00 25.50 ? 379 TRP   A CA  1 
ATOM   2045 C  C   . TRP   A 1 265 ? -1.741  21.482 9.706  1.00 28.72 ? 379 TRP   A C   1 
ATOM   2046 O  O   . TRP   A 1 265 ? -2.326  21.510 10.791 1.00 25.33 ? 379 TRP   A O   1 
ATOM   2047 C  CB  . TRP   A 1 265 ? -1.010  23.839 10.009 1.00 28.03 ? 379 TRP   A CB  1 
ATOM   2048 C  CG  . TRP   A 1 265 ? 0.094   24.849 10.082 1.00 24.74 ? 379 TRP   A CG  1 
ATOM   2049 C  CD1 . TRP   A 1 265 ? 1.394   24.683 9.699  1.00 31.32 ? 379 TRP   A CD1 1 
ATOM   2050 C  CD2 . TRP   A 1 265 ? -0.013  26.194 10.568 1.00 23.38 ? 379 TRP   A CD2 1 
ATOM   2051 N  NE1 . TRP   A 1 265 ? 2.103   25.846 9.912  1.00 28.98 ? 379 TRP   A NE1 1 
ATOM   2052 C  CE2 . TRP   A 1 265 ? 1.262   26.785 10.449 1.00 26.52 ? 379 TRP   A CE2 1 
ATOM   2053 C  CE3 . TRP   A 1 265 ? -1.063  26.952 11.095 1.00 21.42 ? 379 TRP   A CE3 1 
ATOM   2054 C  CZ2 . TRP   A 1 265 ? 1.511   28.106 10.827 1.00 26.02 ? 379 TRP   A CZ2 1 
ATOM   2055 C  CZ3 . TRP   A 1 265 ? -0.813  28.258 11.476 1.00 24.50 ? 379 TRP   A CZ3 1 
ATOM   2056 C  CH2 . TRP   A 1 265 ? 0.462   28.822 11.340 1.00 23.50 ? 379 TRP   A CH2 1 
ATOM   2057 N  N   . THR   A 1 266 ? -2.064  20.603 8.755  1.00 34.04 ? 380 THR   A N   1 
ATOM   2058 C  CA  . THR   A 1 266 ? -3.240  19.755 8.936  1.00 26.77 ? 380 THR   A CA  1 
ATOM   2059 C  C   . THR   A 1 266 ? -3.114  18.873 10.173 1.00 30.52 ? 380 THR   A C   1 
ATOM   2060 O  O   . THR   A 1 266 ? -4.081  18.702 10.928 1.00 31.14 ? 380 THR   A O   1 
ATOM   2061 C  CB  . THR   A 1 266 ? -3.465  18.903 7.691  1.00 36.64 ? 380 THR   A CB  1 
ATOM   2062 O  OG1 . THR   A 1 266 ? -3.585  19.770 6.557  1.00 34.93 ? 380 THR   A OG1 1 
ATOM   2063 C  CG2 . THR   A 1 266 ? -4.737  18.096 7.835  1.00 46.13 ? 380 THR   A CG2 1 
ATOM   2064 N  N   . GLU   A 1 267 ? -1.927  18.313 10.408 1.00 30.50 ? 381 GLU   A N   1 
ATOM   2065 C  CA  . GLU   A 1 267 ? -1.767  17.417 11.546 1.00 32.32 ? 381 GLU   A CA  1 
ATOM   2066 C  C   . GLU   A 1 267 ? -1.939  18.165 12.858 1.00 31.07 ? 381 GLU   A C   1 
ATOM   2067 O  O   . GLU   A 1 267 ? -2.624  17.685 13.769 1.00 35.68 ? 381 GLU   A O   1 
ATOM   2068 C  CB  . GLU   A 1 267 ? -0.404  16.728 11.496 1.00 35.39 ? 381 GLU   A CB  1 
ATOM   2069 C  CG  . GLU   A 1 267 ? -0.179  15.769 12.658 1.00 43.23 ? 381 GLU   A CG  1 
ATOM   2070 C  CD  . GLU   A 1 267 ? 1.151   15.040 12.576 1.00 58.17 ? 381 GLU   A CD  1 
ATOM   2071 O  OE1 . GLU   A 1 267 ? 1.969   15.378 11.692 0.83 54.11 ? 381 GLU   A OE1 1 
ATOM   2072 O  OE2 . GLU   A 1 267 ? 1.377   14.127 13.397 0.83 54.83 ? 381 GLU   A OE2 1 
ATOM   2073 N  N   . GLU   A 1 268 ? -1.326  19.349 12.974 1.00 30.70 ? 382 GLU   A N   1 
ATOM   2074 C  CA  . GLU   A 1 268 ? -1.467  20.132 14.202 1.00 27.64 ? 382 GLU   A CA  1 
ATOM   2075 C  C   . GLU   A 1 268 ? -2.917  20.536 14.447 1.00 27.00 ? 382 GLU   A C   1 
ATOM   2076 O  O   . GLU   A 1 268 ? -3.395  20.497 15.591 1.00 31.65 ? 382 GLU   A O   1 
ATOM   2077 C  CB  . GLU   A 1 268 ? -0.578  21.377 14.146 1.00 31.86 ? 382 GLU   A CB  1 
ATOM   2078 C  CG  . GLU   A 1 268 ? 0.897   21.106 13.937 1.00 35.72 ? 382 GLU   A CG  1 
ATOM   2079 C  CD  . GLU   A 1 268 ? 1.301   21.179 12.476 1.00 40.60 ? 382 GLU   A CD  1 
ATOM   2080 O  OE1 . GLU   A 1 268 ? 0.771   20.390 11.670 1.00 32.72 ? 382 GLU   A OE1 1 
ATOM   2081 O  OE2 . GLU   A 1 268 ? 2.143   22.036 12.131 1.00 40.38 ? 382 GLU   A OE2 1 
ATOM   2082 N  N   . MET   A 1 269 ? -3.630  20.937 13.387 1.00 29.26 ? 383 MET   A N   1 
ATOM   2083 C  CA  . MET   A 1 269 ? -5.045  21.290 13.521 1.00 27.52 ? 383 MET   A CA  1 
ATOM   2084 C  C   . MET   A 1 269 ? -5.861  20.104 14.010 1.00 34.37 ? 383 MET   A C   1 
ATOM   2085 O  O   . MET   A 1 269 ? -6.679  20.237 14.929 1.00 32.93 ? 383 MET   A O   1 
ATOM   2086 C  CB  . MET   A 1 269 ? -5.613  21.784 12.189 1.00 25.94 ? 383 MET   A CB  1 
ATOM   2087 C  CG  . MET   A 1 269 ? -5.396  23.257 11.888 1.00 31.74 ? 383 MET   A CG  1 
ATOM   2088 S  SD  . MET   A 1 269 ? -6.245  24.401 13.013 1.00 33.55 ? 383 MET   A SD  1 
ATOM   2089 C  CE  . MET   A 1 269 ? -7.939  23.840 12.933 1.00 38.37 ? 383 MET   A CE  1 
ATOM   2090 N  N   . ARG   A 1 270 ? -5.684  18.941 13.369 1.00 31.82 ? 384 ARG   A N   1 
ATOM   2091 C  CA  . ARG   A 1 270 ? -6.404  17.745 13.794 1.00 33.33 ? 384 ARG   A CA  1 
ATOM   2092 C  C   . ARG   A 1 270 ? -6.103  17.402 15.242 1.00 36.22 ? 384 ARG   A C   1 
ATOM   2093 O  O   . ARG   A 1 270 ? -7.014  17.079 16.008 1.00 41.78 ? 384 ARG   A O   1 
ATOM   2094 C  CB  . ARG   A 1 270 ? -6.058  16.559 12.894 1.00 36.38 ? 384 ARG   A CB  1 
ATOM   2095 C  CG  . ARG   A 1 270 ? -6.614  16.679 11.495 1.00 44.83 ? 384 ARG   A CG  1 
ATOM   2096 C  CD  . ARG   A 1 270 ? -6.232  15.490 10.632 1.00 59.98 ? 384 ARG   A CD  1 
ATOM   2097 N  NE  . ARG   A 1 270 ? -6.640  15.695 9.247  1.00 64.27 ? 384 ARG   A NE  1 
ATOM   2098 C  CZ  . ARG   A 1 270 ? -6.301  14.905 8.238  1.00 68.20 ? 384 ARG   A CZ  1 
ATOM   2099 N  NH1 . ARG   A 1 270 ? -5.538  13.838 8.420  1.00 71.21 ? 384 ARG   A NH1 1 
ATOM   2100 N  NH2 . ARG   A 1 270 ? -6.736  15.194 7.015  1.00 63.08 ? 384 ARG   A NH2 1 
ATOM   2101 N  N   . ASP   A 1 271 ? -4.830  17.452 15.637 1.00 38.68 ? 385 ASP   A N   1 
ATOM   2102 C  CA  . ASP   A 1 271 ? -4.483  17.130 17.015 1.00 33.41 ? 385 ASP   A CA  1 
ATOM   2103 C  C   . ASP   A 1 271 ? -5.155  18.091 17.984 1.00 37.47 ? 385 ASP   A C   1 
ATOM   2104 O  O   . ASP   A 1 271 ? -5.708  17.665 19.007 1.00 42.50 ? 385 ASP   A O   1 
ATOM   2105 C  CB  . ASP   A 1 271 ? -2.965  17.150 17.205 1.00 40.57 ? 385 ASP   A CB  1 
ATOM   2106 C  CG  . ASP   A 1 271 ? -2.262  16.001 16.489 1.00 53.93 ? 385 ASP   A CG  1 
ATOM   2107 O  OD1 . ASP   A 1 271 ? -2.943  15.078 15.988 1.00 51.32 ? 385 ASP   A OD1 1 
ATOM   2108 O  OD2 . ASP   A 1 271 ? -1.015  16.025 16.426 1.00 59.03 ? 385 ASP   A OD2 1 
ATOM   2109 N  N   . LEU   A 1 272 ? -5.134  19.393 17.672 1.00 35.49 ? 386 LEU   A N   1 
ATOM   2110 C  CA  . LEU   A 1 272 ? -5.750  20.374 18.561 1.00 34.27 ? 386 LEU   A CA  1 
ATOM   2111 C  C   . LEU   A 1 272 ? -7.253  20.145 18.674 1.00 38.53 ? 386 LEU   A C   1 
ATOM   2112 O  O   . LEU   A 1 272 ? -7.814  20.137 19.778 1.00 37.48 ? 386 LEU   A O   1 
ATOM   2113 C  CB  . LEU   A 1 272 ? -5.458  21.794 18.062 1.00 27.58 ? 386 LEU   A CB  1 
ATOM   2114 C  CG  . LEU   A 1 272 ? -6.206  22.905 18.788 1.00 31.53 ? 386 LEU   A CG  1 
ATOM   2115 C  CD1 . LEU   A 1 272 ? -5.838  22.915 20.272 1.00 33.27 ? 386 LEU   A CD1 1 
ATOM   2116 C  CD2 . LEU   A 1 272 ? -5.867  24.237 18.138 1.00 30.10 ? 386 LEU   A CD2 1 
ATOM   2117 N  N   . VAL   A 1 273 ? -7.924  19.955 17.533 1.00 34.38 ? 387 VAL   A N   1 
ATOM   2118 C  CA  . VAL   A 1 273 ? -9.368  19.749 17.559 1.00 36.22 ? 387 VAL   A CA  1 
ATOM   2119 C  C   . VAL   A 1 273 ? -9.713  18.468 18.312 1.00 42.45 ? 387 VAL   A C   1 
ATOM   2120 O  O   . VAL   A 1 273 ? -10.659 18.442 19.109 1.00 45.32 ? 387 VAL   A O   1 
ATOM   2121 C  CB  . VAL   A 1 273 ? -9.942  19.753 16.131 1.00 45.29 ? 387 VAL   A CB  1 
ATOM   2122 C  CG1 . VAL   A 1 273 ? -11.389 19.307 16.148 1.00 46.64 ? 387 VAL   A CG1 1 
ATOM   2123 C  CG2 . VAL   A 1 273 ? -9.838  21.144 15.535 1.00 33.18 ? 387 VAL   A CG2 1 
ATOM   2124 N  N   . GLN   A 1 274 ? -8.941  17.395 18.099 1.00 47.61 ? 388 GLN   A N   1 
ATOM   2125 C  CA  . GLN   A 1 274 ? -9.173  16.157 18.843 1.00 48.56 ? 388 GLN   A CA  1 
ATOM   2126 C  C   . GLN   A 1 274 ? -9.058  16.390 20.344 1.00 54.60 ? 388 GLN   A C   1 
ATOM   2127 O  O   . GLN   A 1 274 ? -9.951  16.009 21.111 1.00 51.79 ? 388 GLN   A O   1 
ATOM   2128 C  CB  . GLN   A 1 274 ? -8.191  15.062 18.412 1.00 56.72 ? 388 GLN   A CB  1 
ATOM   2129 C  CG  . GLN   A 1 274 ? -8.283  14.572 16.963 1.00 73.25 ? 388 GLN   A CG  1 
ATOM   2130 C  CD  . GLN   A 1 274 ? -9.680  14.642 16.370 1.00 84.17 ? 388 GLN   A CD  1 
ATOM   2131 O  OE1 . GLN   A 1 274 ? -9.918  15.377 15.409 1.00 83.30 ? 388 GLN   A OE1 1 
ATOM   2132 N  NE2 . GLN   A 1 274 ? -10.605 13.860 16.921 1.00 83.19 ? 388 GLN   A NE2 1 
ATOM   2133 N  N   . ARG   A 1 275 ? -7.953  17.005 20.785 1.00 47.22 ? 389 ARG   A N   1 
ATOM   2134 C  CA  . ARG   A 1 275 ? -7.786  17.289 22.208 1.00 47.98 ? 389 ARG   A CA  1 
ATOM   2135 C  C   . ARG   A 1 275 ? -8.966  18.074 22.759 1.00 47.09 ? 389 ARG   A C   1 
ATOM   2136 O  O   . ARG   A 1 275 ? -9.467  17.777 23.848 1.00 46.39 ? 389 ARG   A O   1 
ATOM   2137 C  CB  . ARG   A 1 275 ? -6.498  18.075 22.457 1.00 47.99 ? 389 ARG   A CB  1 
ATOM   2138 C  CG  . ARG   A 1 275 ? -5.212  17.307 22.245 1.00 52.19 ? 389 ARG   A CG  1 
ATOM   2139 C  CD  . ARG   A 1 275 ? -4.034  18.075 22.838 1.00 48.69 ? 389 ARG   A CD  1 
ATOM   2140 N  NE  . ARG   A 1 275 ? -3.837  19.385 22.225 1.00 45.44 ? 389 ARG   A NE  1 
ATOM   2141 C  CZ  . ARG   A 1 275 ? -3.007  19.616 21.217 1.00 44.93 ? 389 ARG   A CZ  1 
ATOM   2142 N  NH1 . ARG   A 1 275 ? -2.302  18.637 20.664 1.00 49.87 ? 389 ARG   A NH1 1 
ATOM   2143 N  NH2 . ARG   A 1 275 ? -2.878  20.856 20.751 1.00 38.12 ? 389 ARG   A NH2 1 
ATOM   2144 N  N   . GLU   A 1 276 ? -9.427  19.082 22.015 1.00 48.75 ? 390 GLU   A N   1 
ATOM   2145 C  CA  . GLU   A 1 276 ? -10.435 19.990 22.544 1.00 43.70 ? 390 GLU   A CA  1 
ATOM   2146 C  C   . GLU   A 1 276 ? -11.859 19.476 22.381 1.00 51.01 ? 390 GLU   A C   1 
ATOM   2147 O  O   . GLU   A 1 276 ? -12.744 19.911 23.127 1.00 53.38 ? 390 GLU   A O   1 
ATOM   2148 C  CB  . GLU   A 1 276 ? -10.291 21.358 21.883 1.00 41.22 ? 390 GLU   A CB  1 
ATOM   2149 C  CG  . GLU   A 1 276 ? -8.979  22.037 22.224 1.00 46.01 ? 390 GLU   A CG  1 
ATOM   2150 C  CD  . GLU   A 1 276 ? -8.806  22.221 23.720 1.00 55.33 ? 390 GLU   A CD  1 
ATOM   2151 O  OE1 . GLU   A 1 276 ? -9.671  22.882 24.336 1.00 51.59 ? 390 GLU   A OE1 1 
ATOM   2152 O  OE2 . GLU   A 1 276 ? -7.819  21.690 24.281 1.00 54.45 ? 390 GLU   A OE2 1 
ATOM   2153 N  N   . THR   A 1 277 ? -12.108 18.574 21.439 1.00 51.24 ? 391 THR   A N   1 
ATOM   2154 C  CA  . THR   A 1 277 ? -13.441 18.004 21.287 1.00 54.94 ? 391 THR   A CA  1 
ATOM   2155 C  C   . THR   A 1 277 ? -13.419 16.513 21.586 1.00 61.78 ? 391 THR   A C   1 
ATOM   2156 O  O   . THR   A 1 277 ? -14.421 15.949 22.018 1.00 68.98 ? 391 THR   A O   1 
ATOM   2157 C  CB  . THR   A 1 277 ? -14.009 18.221 19.872 1.00 47.68 ? 391 THR   A CB  1 
ATOM   2158 O  OG1 . THR   A 1 277 ? -13.357 17.334 18.957 1.00 60.41 ? 391 THR   A OG1 1 
ATOM   2159 C  CG2 . THR   A 1 277 ? -13.807 19.662 19.422 1.00 51.87 ? 391 THR   A CG2 1 
ATOM   2160 N  N   . GLU   B 2 1   ? -11.309 60.605 28.443 1.00 40.82 ? -4  GLU   B N   1 
ATOM   2161 C  CA  . GLU   B 2 1   ? -11.382 61.335 27.177 1.00 37.26 ? -4  GLU   B CA  1 
ATOM   2162 C  C   . GLU   B 2 1   ? -10.804 60.534 26.016 1.00 32.90 ? -4  GLU   B C   1 
ATOM   2163 O  O   . GLU   B 2 1   ? -11.285 60.631 24.883 1.00 31.88 ? -4  GLU   B O   1 
ATOM   2164 C  CB  . GLU   B 2 1   ? -10.657 62.679 27.292 1.00 35.66 ? -4  GLU   B CB  1 
ATOM   2165 C  CG  . GLU   B 2 1   ? -11.401 63.691 28.137 1.00 41.67 ? -4  GLU   B CG  1 
ATOM   2166 C  CD  . GLU   B 2 1   ? -10.572 64.923 28.448 1.00 34.04 ? -4  GLU   B CD  1 
ATOM   2167 O  OE1 . GLU   B 2 1   ? -9.373  64.956 28.095 1.00 37.60 ? -4  GLU   B OE1 1 
ATOM   2168 O  OE2 . GLU   B 2 1   ? -11.103 65.868 29.062 1.00 44.62 ? -4  GLU   B OE2 1 
ATOM   2169 N  N   . ALA   B 2 2   ? -9.766  59.741 26.289 1.00 25.77 ? -3  ALA   B N   1 
ATOM   2170 C  CA  . ALA   B 2 2   ? -9.153  58.974 25.209 1.00 29.63 ? -3  ALA   B CA  1 
ATOM   2171 C  C   . ALA   B 2 2   ? -10.001 57.789 24.761 1.00 32.64 ? -3  ALA   B C   1 
ATOM   2172 O  O   . ALA   B 2 2   ? -9.728  57.237 23.693 1.00 34.78 ? -3  ALA   B O   1 
ATOM   2173 C  CB  . ALA   B 2 2   ? -7.765  58.482 25.624 1.00 35.01 ? -3  ALA   B CB  1 
ATOM   2174 N  N   . LEU   B 2 3   ? -11.056 57.384 25.550 1.00 26.15 ? -2  LEU   B N   1 
ATOM   2175 C  CA  . LEU   B 2 3   ? -11.817 56.191 25.177 1.00 27.66 ? -2  LEU   B CA  1 
ATOM   2176 C  C   . LEU   B 2 3   ? -12.920 56.549 24.188 1.00 27.47 ? -2  LEU   B C   1 
ATOM   2177 O  O   . LEU   B 2 3   ? -13.678 57.497 24.428 1.00 28.46 ? -2  LEU   B O   1 
ATOM   2178 C  CB  . LEU   B 2 3   ? -12.427 55.525 26.402 1.00 28.76 ? -2  LEU   B CB  1 
ATOM   2179 C  CG  . LEU   B 2 3   ? -11.406 54.873 27.344 1.00 31.77 ? -2  LEU   B CG  1 
ATOM   2180 C  CD1 . LEU   B 2 3   ? -12.093 54.253 28.555 1.00 41.71 ? -2  LEU   B CD1 1 
ATOM   2181 C  CD2 . LEU   B 2 3   ? -10.609 53.835 26.602 1.00 32.14 ? -2  LEU   B CD2 1 
ATOM   2182 N  N   . PRO   B 2 4   ? -13.037 55.830 23.078 1.00 23.46 ? -1  PRO   B N   1 
ATOM   2183 C  CA  . PRO   B 2 4   ? -14.038 56.175 22.068 1.00 20.75 ? -1  PRO   B CA  1 
ATOM   2184 C  C   . PRO   B 2 4   ? -15.360 55.461 22.313 1.00 24.01 ? -1  PRO   B C   1 
ATOM   2185 O  O   . PRO   B 2 4   ? -15.423 54.404 22.947 1.00 25.50 ? -1  PRO   B O   1 
ATOM   2186 C  CB  . PRO   B 2 4   ? -13.392 55.677 20.774 1.00 25.18 ? -1  PRO   B CB  1 
ATOM   2187 C  CG  . PRO   B 2 4   ? -12.649 54.468 21.217 1.00 23.79 ? -1  PRO   B CG  1 
ATOM   2188 C  CD  . PRO   B 2 4   ? -12.120 54.781 22.605 1.00 25.48 ? -1  PRO   B CD  1 
ATOM   2189 N  N   . LYS   B 2 5   ? -16.419 56.060 21.779 1.00 19.65 ? 0   LYS   B N   1 
ATOM   2190 C  CA  . LYS   B 2 5   ? -17.754 55.469 21.846 1.00 18.22 ? 0   LYS   B CA  1 
ATOM   2191 C  C   . LYS   B 2 5   ? -18.060 54.666 20.584 1.00 23.61 ? 0   LYS   B C   1 
ATOM   2192 O  O   . LYS   B 2 5   ? -17.614 55.006 19.501 1.00 22.23 ? 0   LYS   B O   1 
ATOM   2193 C  CB  . LYS   B 2 5   ? -18.798 56.563 22.065 1.00 22.65 ? 0   LYS   B CB  1 
ATOM   2194 C  CG  . LYS   B 2 5   ? -18.763 57.087 23.514 1.00 24.61 ? 0   LYS   B CG  1 
ATOM   2195 C  CD  . LYS   B 2 5   ? -19.642 58.300 23.751 1.00 38.19 ? 0   LYS   B CD  1 
ATOM   2196 C  CE  . LYS   B 2 5   ? -19.475 58.803 25.190 1.00 44.35 ? 0   LYS   B CE  1 
ATOM   2197 N  NZ  . LYS   B 2 5   ? -18.058 59.116 25.557 1.00 41.81 ? 0   LYS   B NZ  1 
ATOM   2198 N  N   . ALA   B 2 6   ? -18.830 53.598 20.740 1.00 18.44 ? 1   ALA   B N   1 
ATOM   2199 C  CA  . ALA   B 2 6   ? -19.187 52.710 19.597 1.00 18.45 ? 1   ALA   B CA  1 
ATOM   2200 C  C   . ALA   B 2 6   ? -20.255 53.384 18.729 1.00 23.15 ? 1   ALA   B C   1 
ATOM   2201 O  O   . ALA   B 2 6   ? -21.288 53.807 19.291 1.00 22.70 ? 1   ALA   B O   1 
ATOM   2202 C  CB  . ALA   B 2 6   ? -19.685 51.362 20.116 1.00 18.54 ? 1   ALA   B CB  1 
ATOM   2203 N  N   . THR   B 2 7   ? -20.038 53.477 17.415 1.00 19.64 ? 2   THR   B N   1 
ATOM   2204 C  CA  . THR   B 2 7   ? -21.055 54.019 16.517 1.00 21.10 ? 2   THR   B CA  1 
ATOM   2205 C  C   . THR   B 2 7   ? -21.264 53.104 15.324 1.00 24.69 ? 2   THR   B C   1 
ATOM   2206 O  O   . THR   B 2 7   ? -20.436 52.222 15.053 1.00 20.06 ? 2   THR   B O   1 
ATOM   2207 C  CB  . THR   B 2 7   ? -20.672 55.417 15.971 1.00 31.43 ? 2   THR   B CB  1 
ATOM   2208 O  OG1 . THR   B 2 7   ? -19.475 55.309 15.181 1.00 24.28 ? 2   THR   B OG1 1 
ATOM   2209 C  CG2 . THR   B 2 7   ? -20.460 56.423 17.116 1.00 28.93 ? 2   THR   B CG2 1 
ATOM   2210 N  N   . GLY   B 2 8   ? -22.367 53.329 14.603 1.00 23.53 ? 3   GLY   B N   1 
ATOM   2211 C  CA  . GLY   B 2 8   ? -22.585 52.693 13.322 1.00 28.19 ? 3   GLY   B CA  1 
ATOM   2212 C  C   . GLY   B 2 8   ? -21.780 53.301 12.201 1.00 44.62 ? 3   GLY   B C   1 
ATOM   2213 O  O   . GLY   B 2 8   ? -22.014 52.989 11.028 1.00 44.96 ? 3   GLY   B O   1 
ATOM   2214 N  N   . GLY   B 2 9   ? -20.827 54.161 12.538 1.00 47.40 ? 4   GLY   B N   1 
ATOM   2215 C  CA  . GLY   B 2 9   ? -20.033 54.864 11.554 1.00 53.42 ? 4   GLY   B CA  1 
ATOM   2216 C  C   . GLY   B 2 9   ? -19.256 55.941 12.275 1.00 41.29 ? 4   GLY   B C   1 
ATOM   2217 O  O   . GLY   B 2 9   ? -18.192 56.378 11.838 1.00 58.41 ? 4   GLY   B O   1 
HETATM 2218 ZN ZN  . ZN    C 3 .   ? -26.966 49.751 42.071 1.00 23.97 ? 401 ZN    A ZN  1 
HETATM 2219 O  O6  . BU3   D 4 .   ? 3.867   38.132 19.945 1.00 32.54 ? 402 BU3   A O6  1 
HETATM 2220 C  C3  . BU3   D 4 .   ? 4.451   37.983 18.662 1.00 33.08 ? 402 BU3   A C3  1 
HETATM 2221 C  C4  . BU3   D 4 .   ? 3.549   37.153 17.773 1.00 24.00 ? 402 BU3   A C4  1 
HETATM 2222 C  C2  . BU3   D 4 .   ? 5.871   37.394 18.708 1.00 39.87 ? 402 BU3   A C2  1 
HETATM 2223 O  O5  . BU3   D 4 .   ? 5.855   36.097 19.277 1.00 43.98 ? 402 BU3   A O5  1 
HETATM 2224 C  C1  . BU3   D 4 .   ? 6.879   38.276 19.424 1.00 44.31 ? 402 BU3   A C1  1 
HETATM 2225 O  O6  . BU3   E 4 .   ? -17.021 50.998 28.745 1.00 42.71 ? 403 BU3   A O6  1 
HETATM 2226 C  C3  . BU3   E 4 .   ? -17.267 49.641 29.073 1.00 40.99 ? 403 BU3   A C3  1 
HETATM 2227 C  C4  . BU3   E 4 .   ? -16.276 48.707 28.399 1.00 32.28 ? 403 BU3   A C4  1 
HETATM 2228 C  C2  . BU3   E 4 .   ? -18.734 49.272 28.794 1.00 37.14 ? 403 BU3   A C2  1 
HETATM 2229 O  O5  . BU3   E 4 .   ? -19.594 49.942 29.714 1.00 39.82 ? 403 BU3   A O5  1 
HETATM 2230 C  C1  . BU3   E 4 .   ? -18.975 47.765 28.765 1.00 25.97 ? 403 BU3   A C1  1 
HETATM 2231 O  O7  . A1JK8 F 5 .   ? -20.257 43.378 18.485 1.00 18.92 ? 101 A1JK8 B O7  1 
HETATM 2232 C  C8  . A1JK8 F 5 .   ? -20.978 43.156 17.274 1.00 18.95 ? 101 A1JK8 B C8  1 
HETATM 2233 C  C9  . A1JK8 F 5 .   ? -20.370 43.835 16.039 1.00 18.58 ? 101 A1JK8 B C9  1 
HETATM 2234 O  O10 . A1JK8 F 5 .   ? -19.573 44.996 16.296 1.00 19.16 ? 101 A1JK8 B O10 1 
HETATM 2235 O  O13 . A1JK8 F 5 .   ? -20.877 43.251 13.097 1.00 17.63 ? 101 A1JK8 B O13 1 
HETATM 2236 C  C11 . A1JK8 F 5 .   ? -21.599 44.156 15.185 1.00 21.42 ? 101 A1JK8 B C11 1 
HETATM 2237 C  C12 . A1JK8 F 5 .   ? -21.912 43.156 14.099 1.00 19.27 ? 101 A1JK8 B C12 1 
HETATM 2238 C  C18 . A1JK8 F 5 .   ? -20.897 39.438 9.470  1.00 19.04 ? 101 A1JK8 B C18 1 
HETATM 2239 C  C19 . A1JK8 F 5 .   ? -20.078 39.214 8.222  1.00 15.18 ? 101 A1JK8 B C19 1 
HETATM 2240 C  C20 . A1JK8 F 5 .   ? -20.802 39.480 6.899  1.00 19.77 ? 101 A1JK8 B C20 1 
HETATM 2241 C  C22 . A1JK8 F 5 .   ? -21.220 38.075 6.454  1.00 17.51 ? 101 A1JK8 B C22 1 
HETATM 2242 C  C24 . A1JK8 F 5 .   ? -20.016 37.265 6.935  1.00 16.45 ? 101 A1JK8 B C24 1 
HETATM 2243 C  C26 . A1JK8 F 5 .   ? -19.501 34.800 6.724  1.00 21.19 ? 101 A1JK8 B C26 1 
HETATM 2244 C  C28 . A1JK8 F 5 .   ? -17.892 33.645 5.756  1.00 18.59 ? 101 A1JK8 B C28 1 
HETATM 2245 C  C30 . A1JK8 F 5 .   ? -19.452 32.432 6.964  1.00 20.58 ? 101 A1JK8 B C30 1 
HETATM 2246 C  C32 . A1JK8 F 5 .   ? -20.081 33.658 7.252  1.00 18.38 ? 101 A1JK8 B C32 1 
HETATM 2247 C  C34 . A1JK8 F 5 .   ? -21.272 35.286 7.912  1.00 20.06 ? 101 A1JK8 B C34 1 
HETATM 2248 C  C41 . A1JK8 F 5 .   ? -22.331 43.857 17.401 1.00 22.48 ? 101 A1JK8 B C41 1 
HETATM 2249 C  C43 . A1JK8 F 5 .   ? -22.449 45.135 19.586 1.00 23.50 ? 101 A1JK8 B C43 1 
HETATM 2250 C  C44 . A1JK8 F 5 .   ? -22.928 44.004 20.446 1.00 28.37 ? 101 A1JK8 B C44 1 
HETATM 2251 C  C45 . A1JK8 F 5 .   ? -24.365 44.195 20.919 1.00 33.16 ? 101 A1JK8 B C45 1 
HETATM 2252 C  C46 . A1JK8 F 5 .   ? -24.899 43.054 21.767 1.00 38.99 ? 101 A1JK8 B C46 1 
HETATM 2253 C  C47 . A1JK8 F 5 .   ? -25.176 41.790 20.978 1.00 35.28 ? 101 A1JK8 B C47 1 
HETATM 2254 C  C48 . A1JK8 F 5 .   ? -26.044 40.771 21.699 1.00 32.22 ? 101 A1JK8 B C48 1 
HETATM 2255 C  C49 . A1JK8 F 5 .   ? -26.229 39.529 20.844 1.00 43.26 ? 101 A1JK8 B C49 1 
HETATM 2256 C  C50 . A1JK8 F 5 .   ? -27.253 38.525 21.342 1.00 43.63 ? 101 A1JK8 B C50 1 
HETATM 2257 C  C51 . A1JK8 F 5 .   ? -27.451 37.392 20.350 1.00 46.32 ? 101 A1JK8 B C51 1 
HETATM 2258 C  C52 . A1JK8 F 5 .   ? -28.563 36.430 20.714 1.00 52.06 ? 101 A1JK8 B C52 1 
HETATM 2259 C  C53 . A1JK8 F 5 .   ? -28.638 35.225 19.792 1.00 53.12 ? 101 A1JK8 B C53 1 
HETATM 2260 C  C54 . A1JK8 F 5 .   ? -29.670 34.194 20.214 1.00 58.82 ? 101 A1JK8 B C54 1 
HETATM 2261 C  C55 . A1JK8 F 5 .   ? -29.671 32.967 19.325 1.00 56.93 ? 101 A1JK8 B C55 1 
HETATM 2262 C  C56 . A1JK8 F 5 .   ? -22.165 46.425 19.907 1.00 20.95 ? 101 A1JK8 B C56 1 
HETATM 2263 C  C58 . A1JK8 F 5 .   ? -21.532 48.429 18.478 1.00 24.00 ? 101 A1JK8 B C58 1 
HETATM 2264 C  C59 . A1JK8 F 5 .   ? -20.641 49.076 19.518 1.00 22.23 ? 101 A1JK8 B C59 1 
HETATM 2265 C  C60 . A1JK8 F 5 .   ? -20.174 50.430 19.010 1.00 19.10 ? 101 A1JK8 B C60 1 
HETATM 2266 N  N25 . A1JK8 F 5 .   ? -20.276 35.848 7.157  1.00 18.38 ? 101 A1JK8 B N25 1 
HETATM 2267 N  N27 . A1JK8 F 5 .   ? -18.401 34.863 5.963  1.00 17.59 ? 101 A1JK8 B N27 1 
HETATM 2268 N  N29 . A1JK8 F 5 .   ? -18.339 32.463 6.197  1.00 20.79 ? 101 A1JK8 B N29 1 
HETATM 2269 N  N31 . A1JK8 F 5 .   ? -19.894 31.249 7.403  1.00 19.05 ? 101 A1JK8 B N31 1 
HETATM 2270 N  N33 . A1JK8 F 5 .   ? -21.203 33.979 8.002  1.00 18.64 ? 101 A1JK8 B N33 1 
HETATM 2271 N  N42 . A1JK8 F 5 .   ? -22.268 45.043 18.243 1.00 20.03 ? 101 A1JK8 B N42 1 
HETATM 2272 N  N57 . A1JK8 F 5 .   ? -21.839 47.024 18.752 1.00 22.74 ? 101 A1JK8 B N57 1 
HETATM 2273 N  N61 . A1JK8 F 5 .   ? -21.893 46.204 17.722 1.00 20.05 ? 101 A1JK8 B N61 1 
HETATM 2274 O  O15 . A1JK8 F 5 .   ? -21.351 41.121 11.997 1.00 18.69 ? 101 A1JK8 B O15 1 
HETATM 2275 O  O17 . A1JK8 F 5 .   ? -21.280 40.831 9.504  1.00 17.93 ? 101 A1JK8 B O17 1 
HETATM 2276 O  O21 . A1JK8 F 5 .   ? -19.923 40.100 5.962  1.00 21.23 ? 101 A1JK8 B O21 1 
HETATM 2277 O  O23 . A1JK8 F 5 .   ? -21.390 37.980 5.041  1.00 19.56 ? 101 A1JK8 B O23 1 
HETATM 2278 O  O35 . A1JK8 F 5 .   ? -19.638 37.836 8.175  1.00 17.92 ? 101 A1JK8 B O35 1 
HETATM 2279 O  O36 . A1JK8 F 5 .   ? -23.385 40.405 10.772 1.00 19.41 ? 101 A1JK8 B O36 1 
HETATM 2280 O  O37 . A1JK8 F 5 .   ? -22.468 42.772 10.443 1.00 18.14 ? 101 A1JK8 B O37 1 
HETATM 2281 O  O38 . A1JK8 F 5 .   ? -19.577 41.214 13.785 1.00 18.44 ? 101 A1JK8 B O38 1 
HETATM 2282 O  O39 . A1JK8 F 5 .   ? -19.210 42.391 11.539 1.00 17.08 ? 101 A1JK8 B O39 1 
HETATM 2283 O  O40 . A1JK8 F 5 .   ? -22.720 44.235 16.096 1.00 20.36 ? 101 A1JK8 B O40 1 
HETATM 2284 P  P14 . A1JK8 F 5 .   ? -20.122 41.935 12.610 1.00 17.80 ? 101 A1JK8 B P14 1 
HETATM 2285 P  P16 . A1JK8 F 5 .   ? -22.234 41.326 10.681 1.00 17.87 ? 101 A1JK8 B P16 1 
HETATM 2286 O  O   . HOH   G 6 .   ? -6.341  54.532 4.646  1.00 33.60 ? 501 HOH   A O   1 
HETATM 2287 O  O   . HOH   G 6 .   ? 2.032   19.562 9.890  1.00 33.49 ? 502 HOH   A O   1 
HETATM 2288 O  O   . HOH   G 6 .   ? -31.632 41.636 42.096 1.00 33.77 ? 503 HOH   A O   1 
HETATM 2289 O  O   . HOH   G 6 .   ? -41.885 44.627 16.678 1.00 35.88 ? 504 HOH   A O   1 
HETATM 2290 O  O   . HOH   G 6 .   ? -18.157 47.929 35.524 1.00 44.80 ? 505 HOH   A O   1 
HETATM 2291 O  O   . HOH   G 6 .   ? -0.411  47.403 0.497  1.00 38.61 ? 506 HOH   A O   1 
HETATM 2292 O  O   . HOH   G 6 .   ? -23.732 36.876 4.753  1.00 25.46 ? 507 HOH   A O   1 
HETATM 2293 O  O   . HOH   G 6 .   ? -17.932 35.726 35.318 1.00 48.09 ? 508 HOH   A O   1 
HETATM 2294 O  O   . HOH   G 6 .   ? -19.757 49.607 32.255 1.00 37.70 ? 509 HOH   A O   1 
HETATM 2295 O  O   . HOH   G 6 .   ? -24.516 55.941 37.257 1.00 41.14 ? 510 HOH   A O   1 
HETATM 2296 O  O   . HOH   G 6 .   ? -36.710 43.072 38.224 1.00 47.60 ? 511 HOH   A O   1 
HETATM 2297 O  O   . HOH   G 6 .   ? -13.907 41.254 28.393 1.00 31.39 ? 512 HOH   A O   1 
HETATM 2298 O  O   . HOH   G 6 .   ? -5.295  21.460 23.731 1.00 45.30 ? 513 HOH   A O   1 
HETATM 2299 O  O   . HOH   G 6 .   ? -19.394 37.224 26.441 1.00 21.26 ? 514 HOH   A O   1 
HETATM 2300 O  O   . HOH   G 6 .   ? -13.413 52.327 8.550  1.00 35.98 ? 515 HOH   A O   1 
HETATM 2301 O  O   . HOH   G 6 .   ? -18.880 51.919 35.270 1.00 51.48 ? 516 HOH   A O   1 
HETATM 2302 O  O   . HOH   G 6 .   ? -2.679  23.363 22.148 1.00 34.48 ? 517 HOH   A O   1 
HETATM 2303 O  O   . HOH   G 6 .   ? -24.490 37.607 31.940 1.00 31.95 ? 518 HOH   A O   1 
HETATM 2304 O  O   . HOH   G 6 .   ? -8.755  31.468 27.642 1.00 38.54 ? 519 HOH   A O   1 
HETATM 2305 O  O   . HOH   G 6 .   ? -7.450  50.896 2.913  1.00 37.68 ? 520 HOH   A O   1 
HETATM 2306 O  O   . HOH   G 6 .   ? -18.329 44.504 36.035 1.00 28.80 ? 521 HOH   A O   1 
HETATM 2307 O  O   . HOH   G 6 .   ? -14.602 52.057 28.938 1.00 27.43 ? 522 HOH   A O   1 
HETATM 2308 O  O   . HOH   G 6 .   ? -30.083 40.607 8.416  1.00 33.51 ? 523 HOH   A O   1 
HETATM 2309 O  O   . HOH   G 6 .   ? -31.444 33.401 12.007 1.00 48.11 ? 524 HOH   A O   1 
HETATM 2310 O  O   . HOH   G 6 .   ? -37.117 34.963 25.178 1.00 49.27 ? 525 HOH   A O   1 
HETATM 2311 O  O   . HOH   G 6 .   ? -16.508 41.164 -4.372 1.00 26.82 ? 526 HOH   A O   1 
HETATM 2312 O  O   . HOH   G 6 .   ? 8.460   40.458 9.823  1.00 39.39 ? 527 HOH   A O   1 
HETATM 2313 O  O   . HOH   G 6 .   ? -39.639 48.470 30.548 1.00 48.71 ? 528 HOH   A O   1 
HETATM 2314 O  O   . HOH   G 6 .   ? -2.297  41.782 -3.401 1.00 33.92 ? 529 HOH   A O   1 
HETATM 2315 O  O   . HOH   G 6 .   ? -21.154 35.763 17.747 1.00 30.07 ? 530 HOH   A O   1 
HETATM 2316 O  O   . HOH   G 6 .   ? 7.265   44.091 13.055 1.00 39.63 ? 531 HOH   A O   1 
HETATM 2317 O  O   . HOH   G 6 .   ? -19.803 46.038 4.707  1.00 29.82 ? 532 HOH   A O   1 
HETATM 2318 O  O   . HOH   G 6 .   ? -12.782 31.145 -2.263 1.00 45.12 ? 533 HOH   A O   1 
HETATM 2319 O  O   . HOH   G 6 .   ? 1.856   47.158 10.508 1.00 20.61 ? 534 HOH   A O   1 
HETATM 2320 O  O   . HOH   G 6 .   ? -11.846 24.245 23.478 1.00 38.31 ? 535 HOH   A O   1 
HETATM 2321 O  O   . HOH   G 6 .   ? -4.891  39.664 -4.104 1.00 31.39 ? 536 HOH   A O   1 
HETATM 2322 O  O   . HOH   G 6 .   ? -31.704 44.069 48.341 1.00 47.44 ? 537 HOH   A O   1 
HETATM 2323 O  O   . HOH   G 6 .   ? 4.289   23.544 7.990  1.00 42.11 ? 538 HOH   A O   1 
HETATM 2324 O  O   . HOH   G 6 .   ? -16.480 36.795 22.542 1.00 23.47 ? 539 HOH   A O   1 
HETATM 2325 O  O   . HOH   G 6 .   ? 3.962   21.414 10.204 1.00 38.98 ? 540 HOH   A O   1 
HETATM 2326 O  O   . HOH   G 6 .   ? -16.271 34.148 18.609 1.00 20.64 ? 541 HOH   A O   1 
HETATM 2327 O  O   . HOH   G 6 .   ? -21.970 56.493 26.790 1.00 36.49 ? 542 HOH   A O   1 
HETATM 2328 O  O   . HOH   G 6 .   ? -19.964 40.262 16.420 1.00 19.30 ? 543 HOH   A O   1 
HETATM 2329 O  O   . HOH   G 6 .   ? -8.868  39.612 27.575 1.00 22.19 ? 544 HOH   A O   1 
HETATM 2330 O  O   . HOH   G 6 .   ? -15.712 22.714 19.527 1.00 36.83 ? 545 HOH   A O   1 
HETATM 2331 O  O   . HOH   G 6 .   ? -11.313 26.080 27.362 1.00 43.13 ? 546 HOH   A O   1 
HETATM 2332 O  O   . HOH   G 6 .   ? -26.560 34.796 9.988  1.00 26.28 ? 547 HOH   A O   1 
HETATM 2333 O  O   . HOH   G 6 .   ? -10.283 31.517 18.932 1.00 26.16 ? 548 HOH   A O   1 
HETATM 2334 O  O   . HOH   G 6 .   ? 1.302   40.212 22.263 1.00 27.58 ? 549 HOH   A O   1 
HETATM 2335 O  O   . HOH   G 6 .   ? -21.710 24.927 18.217 1.00 31.51 ? 550 HOH   A O   1 
HETATM 2336 O  O   . HOH   G 6 .   ? -31.401 54.620 21.270 1.00 31.66 ? 551 HOH   A O   1 
HETATM 2337 O  O   . HOH   G 6 .   ? -8.785  44.797 -0.949 1.00 36.49 ? 552 HOH   A O   1 
HETATM 2338 O  O   . HOH   G 6 .   ? -42.651 46.969 17.448 1.00 45.01 ? 553 HOH   A O   1 
HETATM 2339 O  O   . HOH   G 6 .   ? -15.072 41.216 32.946 1.00 36.11 ? 554 HOH   A O   1 
HETATM 2340 O  O   . HOH   G 6 .   ? -36.324 42.524 12.209 1.00 35.75 ? 555 HOH   A O   1 
HETATM 2341 O  O   . HOH   G 6 .   ? -15.895 32.295 27.414 1.00 27.67 ? 556 HOH   A O   1 
HETATM 2342 O  O   . HOH   G 6 .   ? -7.140  25.054 23.229 1.00 35.49 ? 557 HOH   A O   1 
HETATM 2343 O  O   . HOH   G 6 .   ? -1.058  52.861 7.650  1.00 34.61 ? 558 HOH   A O   1 
HETATM 2344 O  O   . HOH   G 6 .   ? -17.184 51.417 8.990  1.00 30.13 ? 559 HOH   A O   1 
HETATM 2345 O  O   . HOH   G 6 .   ? -22.340 38.543 -1.390 1.00 29.61 ? 560 HOH   A O   1 
HETATM 2346 O  O   . HOH   G 6 .   ? -34.097 46.670 25.195 1.00 24.98 ? 561 HOH   A O   1 
HETATM 2347 O  O   . HOH   G 6 .   ? -16.356 49.721 17.470 1.00 17.77 ? 562 HOH   A O   1 
HETATM 2348 O  O   . HOH   G 6 .   ? 4.156   25.013 18.051 1.00 35.97 ? 563 HOH   A O   1 
HETATM 2349 O  O   . HOH   G 6 .   ? -38.364 36.515 11.241 1.00 52.15 ? 564 HOH   A O   1 
HETATM 2350 O  O   . HOH   G 6 .   ? -15.133 37.342 28.669 1.00 34.18 ? 565 HOH   A O   1 
HETATM 2351 O  O   . HOH   G 6 .   ? -16.769 46.455 33.555 1.00 50.22 ? 566 HOH   A O   1 
HETATM 2352 O  O   . HOH   G 6 .   ? -13.015 29.720 0.238  1.00 41.77 ? 567 HOH   A O   1 
HETATM 2353 O  O   . HOH   G 6 .   ? -13.922 35.193 24.176 1.00 20.81 ? 568 HOH   A O   1 
HETATM 2354 O  O   . HOH   G 6 .   ? -15.957 33.276 -4.189 1.00 25.43 ? 569 HOH   A O   1 
HETATM 2355 O  O   . HOH   G 6 .   ? -17.108 38.522 25.065 1.00 25.84 ? 570 HOH   A O   1 
HETATM 2356 O  O   . HOH   G 6 .   ? 4.913   42.211 6.298  1.00 35.33 ? 571 HOH   A O   1 
HETATM 2357 O  O   . HOH   G 6 .   ? -10.102 33.456 29.993 1.00 48.01 ? 572 HOH   A O   1 
HETATM 2358 O  O   . HOH   G 6 .   ? -0.798  20.195 3.136  1.00 50.25 ? 573 HOH   A O   1 
HETATM 2359 O  O   . HOH   G 6 .   ? -22.301 34.871 15.163 1.00 23.63 ? 574 HOH   A O   1 
HETATM 2360 O  O   . HOH   G 6 .   ? -33.152 45.118 44.508 1.00 40.20 ? 575 HOH   A O   1 
HETATM 2361 O  O   . HOH   G 6 .   ? 6.796   28.227 15.555 1.00 47.15 ? 576 HOH   A O   1 
HETATM 2362 O  O   . HOH   G 6 .   ? 13.427  34.852 12.668 1.00 46.19 ? 577 HOH   A O   1 
HETATM 2363 O  O   . HOH   G 6 .   ? -1.714  47.462 4.343  1.00 25.50 ? 578 HOH   A O   1 
HETATM 2364 O  O   . HOH   G 6 .   ? 2.412   45.068 21.245 1.00 31.63 ? 579 HOH   A O   1 
HETATM 2365 O  O   . HOH   G 6 .   ? -19.733 48.701 46.800 1.00 35.16 ? 580 HOH   A O   1 
HETATM 2366 O  O   . HOH   G 6 .   ? 8.005   29.607 2.582  1.00 43.40 ? 581 HOH   A O   1 
HETATM 2367 O  O   . HOH   G 6 .   ? -0.447  23.028 18.672 1.00 36.92 ? 582 HOH   A O   1 
HETATM 2368 O  O   . HOH   G 6 .   ? -31.557 48.119 24.285 1.00 21.60 ? 583 HOH   A O   1 
HETATM 2369 O  O   . HOH   G 6 .   ? -7.125  21.795 6.057  1.00 39.45 ? 584 HOH   A O   1 
HETATM 2370 O  O   . HOH   G 6 .   ? -2.189  45.500 2.226  1.00 27.03 ? 585 HOH   A O   1 
HETATM 2371 O  O   . HOH   G 6 .   ? -27.521 32.860 5.836  1.00 33.07 ? 586 HOH   A O   1 
HETATM 2372 O  O   . HOH   G 6 .   ? -24.413 45.887 14.433 1.00 27.29 ? 587 HOH   A O   1 
HETATM 2373 O  O   . HOH   G 6 .   ? -13.759 43.741 27.171 1.00 23.85 ? 588 HOH   A O   1 
HETATM 2374 O  O   . HOH   G 6 .   ? -32.551 53.296 45.636 1.00 45.78 ? 589 HOH   A O   1 
HETATM 2375 O  O   . HOH   G 6 .   ? -16.325 41.771 22.495 1.00 16.21 ? 590 HOH   A O   1 
HETATM 2376 O  O   . HOH   G 6 .   ? -22.118 47.557 31.768 1.00 24.13 ? 591 HOH   A O   1 
HETATM 2377 O  O   . HOH   G 6 .   ? -36.047 36.485 7.732  1.00 43.52 ? 592 HOH   A O   1 
HETATM 2378 O  O   . HOH   G 6 .   ? -13.299 31.620 2.145  1.00 28.05 ? 593 HOH   A O   1 
HETATM 2379 O  O   . HOH   G 6 .   ? -31.295 51.760 33.734 1.00 36.53 ? 594 HOH   A O   1 
HETATM 2380 O  O   . HOH   G 6 .   ? -33.309 39.986 4.924  1.00 45.06 ? 595 HOH   A O   1 
HETATM 2381 O  O   . HOH   G 6 .   ? -19.454 26.978 7.700  1.00 38.00 ? 596 HOH   A O   1 
HETATM 2382 O  O   . HOH   G 6 .   ? -18.483 52.648 30.617 1.00 40.46 ? 597 HOH   A O   1 
HETATM 2383 O  O   . HOH   G 6 .   ? -10.097 37.167 -4.661 1.00 46.73 ? 598 HOH   A O   1 
HETATM 2384 O  O   . HOH   G 6 .   ? 0.452   31.750 -6.128 1.00 45.81 ? 599 HOH   A O   1 
HETATM 2385 O  O   . HOH   G 6 .   ? -21.828 41.988 -0.913 1.00 35.58 ? 600 HOH   A O   1 
HETATM 2386 O  O   . HOH   G 6 .   ? -5.480  33.389 -3.739 1.00 40.44 ? 601 HOH   A O   1 
HETATM 2387 O  O   . HOH   G 6 .   ? 7.604   41.440 13.060 1.00 30.66 ? 602 HOH   A O   1 
HETATM 2388 O  O   . HOH   G 6 .   ? -1.633  20.807 17.897 1.00 31.83 ? 603 HOH   A O   1 
HETATM 2389 O  O   . HOH   G 6 .   ? -16.498 46.689 12.396 1.00 22.31 ? 604 HOH   A O   1 
HETATM 2390 O  O   . HOH   G 6 .   ? 1.508   34.029 20.007 1.00 26.35 ? 605 HOH   A O   1 
HETATM 2391 O  O   . HOH   G 6 .   ? 0.490   38.810 26.071 1.00 45.41 ? 606 HOH   A O   1 
HETATM 2392 O  O   . HOH   G 6 .   ? -22.246 52.538 30.567 1.00 41.72 ? 607 HOH   A O   1 
HETATM 2393 O  O   . HOH   G 6 .   ? 6.905   41.006 6.653  1.00 46.19 ? 608 HOH   A O   1 
HETATM 2394 O  O   . HOH   G 6 .   ? -19.170 45.402 11.664 1.00 23.96 ? 609 HOH   A O   1 
HETATM 2395 O  O   . HOH   G 6 .   ? -18.418 48.128 37.799 1.00 45.08 ? 610 HOH   A O   1 
HETATM 2396 O  O   . HOH   G 6 .   ? -33.262 41.231 40.130 1.00 41.10 ? 611 HOH   A O   1 
HETATM 2397 O  O   . HOH   G 6 .   ? -23.934 49.293 33.305 1.00 30.60 ? 612 HOH   A O   1 
HETATM 2398 O  O   . HOH   G 6 .   ? -10.665 41.593 26.519 1.00 18.61 ? 613 HOH   A O   1 
HETATM 2399 O  O   . HOH   G 6 .   ? -21.376 38.298 18.945 1.00 33.93 ? 614 HOH   A O   1 
HETATM 2400 O  O   . HOH   G 6 .   ? 7.304   34.975 16.404 1.00 45.71 ? 615 HOH   A O   1 
HETATM 2401 O  O   . HOH   G 6 .   ? -39.623 45.138 15.967 1.00 36.50 ? 616 HOH   A O   1 
HETATM 2402 O  O   . HOH   G 6 .   ? -7.367  38.511 -3.766 1.00 27.72 ? 617 HOH   A O   1 
HETATM 2403 O  O   . HOH   G 6 .   ? -40.456 49.675 23.657 1.00 44.49 ? 618 HOH   A O   1 
HETATM 2404 O  O   . HOH   G 6 .   ? -11.537 34.699 -3.564 1.00 33.62 ? 619 HOH   A O   1 
HETATM 2405 O  O   . HOH   G 6 .   ? -23.261 51.844 33.613 1.00 48.49 ? 620 HOH   A O   1 
HETATM 2406 O  O   . HOH   G 6 .   ? -32.915 50.161 31.930 1.00 30.09 ? 621 HOH   A O   1 
HETATM 2407 O  O   . HOH   G 6 .   ? 0.382   18.325 8.460  1.00 39.06 ? 622 HOH   A O   1 
HETATM 2408 O  O   . HOH   G 6 .   ? -19.325 33.479 0.013  0.28 19.19 ? 623 HOH   A O   1 
HETATM 2409 O  O   . HOH   G 6 .   ? -35.871 51.213 35.957 1.00 47.77 ? 624 HOH   A O   1 
HETATM 2410 O  O   . HOH   G 6 .   ? -2.543  15.641 21.061 1.00 45.78 ? 625 HOH   A O   1 
HETATM 2411 O  O   . HOH   G 6 .   ? -6.789  53.747 11.944 1.00 30.18 ? 626 HOH   A O   1 
HETATM 2412 O  O   . HOH   G 6 .   ? 6.110   44.663 6.326  1.00 41.82 ? 627 HOH   A O   1 
HETATM 2413 O  O   . HOH   G 6 .   ? -26.530 31.356 36.388 1.00 55.44 ? 628 HOH   A O   1 
HETATM 2414 O  O   . HOH   G 6 .   ? -25.100 33.054 7.970  1.00 30.42 ? 629 HOH   A O   1 
HETATM 2415 O  O   . HOH   G 6 .   ? -18.922 24.082 16.604 1.00 37.44 ? 630 HOH   A O   1 
HETATM 2416 O  O   . HOH   G 6 .   ? 3.817   19.254 8.009  1.00 53.21 ? 631 HOH   A O   1 
HETATM 2417 O  O   . HOH   G 6 .   ? -3.066  54.926 8.629  1.00 37.19 ? 632 HOH   A O   1 
HETATM 2418 O  O   . HOH   G 6 .   ? -21.147 51.597 32.917 1.00 50.76 ? 633 HOH   A O   1 
HETATM 2419 O  O   . HOH   G 6 .   ? -0.628  19.468 5.802  1.00 32.19 ? 634 HOH   A O   1 
HETATM 2420 O  O   . HOH   G 6 .   ? -29.152 41.043 40.217 1.00 41.54 ? 635 HOH   A O   1 
HETATM 2421 O  O   . HOH   G 6 .   ? -0.230  54.554 16.519 1.00 47.09 ? 636 HOH   A O   1 
HETATM 2422 O  O   . HOH   G 6 .   ? -10.121 46.888 29.341 1.00 23.67 ? 637 HOH   A O   1 
HETATM 2423 O  O   . HOH   G 6 .   ? 1.475   40.871 24.829 1.00 37.76 ? 638 HOH   A O   1 
HETATM 2424 O  O   . HOH   G 6 .   ? -2.913  51.933 15.475 1.00 38.86 ? 639 HOH   A O   1 
HETATM 2425 O  O   . HOH   G 6 .   ? 5.452   42.206 3.827  1.00 43.18 ? 640 HOH   A O   1 
HETATM 2426 O  O   . HOH   G 6 .   ? -3.271  14.094 10.543 1.00 51.91 ? 641 HOH   A O   1 
HETATM 2427 O  O   . HOH   G 6 .   ? -25.696 56.435 24.649 1.00 33.34 ? 642 HOH   A O   1 
HETATM 2428 O  O   . HOH   G 6 .   ? -41.226 45.590 26.227 1.00 40.66 ? 643 HOH   A O   1 
HETATM 2429 O  O   . HOH   G 6 .   ? 5.242   26.554 9.358  1.00 36.28 ? 644 HOH   A O   1 
HETATM 2430 O  O   . HOH   G 6 .   ? -3.560  35.606 30.007 1.00 27.61 ? 645 HOH   A O   1 
HETATM 2431 O  O   . HOH   G 6 .   ? 5.277   25.281 11.767 1.00 46.52 ? 646 HOH   A O   1 
HETATM 2432 O  O   . HOH   G 6 .   ? -22.295 31.554 23.359 1.00 43.41 ? 647 HOH   A O   1 
HETATM 2433 O  O   . HOH   G 6 .   ? -12.433 50.767 30.546 1.00 38.44 ? 648 HOH   A O   1 
HETATM 2434 O  O   . HOH   G 6 .   ? -32.777 51.787 36.643 1.00 23.96 ? 649 HOH   A O   1 
HETATM 2435 O  O   . HOH   G 6 .   ? -16.400 28.430 -0.041 0.81 21.76 ? 650 HOH   A O   1 
HETATM 2436 O  O   . HOH   G 6 .   ? -20.274 42.354 1.608  1.00 36.08 ? 651 HOH   A O   1 
HETATM 2437 O  O   . HOH   G 6 .   ? -24.346 30.759 29.888 1.00 52.82 ? 652 HOH   A O   1 
HETATM 2438 O  O   . HOH   G 6 .   ? -5.883  33.111 30.279 1.00 17.67 ? 653 HOH   A O   1 
HETATM 2439 O  O   . HOH   G 6 .   ? -3.486  30.576 -3.898 1.00 28.72 ? 654 HOH   A O   1 
HETATM 2440 O  O   . HOH   G 6 .   ? -1.322  50.486 -1.340 1.00 36.42 ? 655 HOH   A O   1 
HETATM 2441 O  O   . HOH   G 6 .   ? 5.311   40.970 20.584 1.00 19.53 ? 656 HOH   A O   1 
HETATM 2442 O  O   . HOH   G 6 .   ? -39.008 42.408 35.858 1.00 40.57 ? 657 HOH   A O   1 
HETATM 2443 O  O   . HOH   G 6 .   ? -39.908 42.269 23.490 1.00 26.73 ? 658 HOH   A O   1 
HETATM 2444 O  O   . HOH   G 6 .   ? -7.741  53.715 14.526 1.00 40.24 ? 659 HOH   A O   1 
HETATM 2445 O  O   . HOH   G 6 .   ? -44.083 43.595 17.907 1.00 54.59 ? 660 HOH   A O   1 
HETATM 2446 O  O   . HOH   G 6 .   ? -15.908 23.544 12.003 1.00 22.78 ? 661 HOH   A O   1 
HETATM 2447 O  O   . HOH   G 6 .   ? -25.324 56.062 33.945 0.50 57.02 ? 662 HOH   A O   1 
HETATM 2448 O  O   . HOH   G 6 .   ? -4.779  24.039 23.893 1.00 31.89 ? 663 HOH   A O   1 
HETATM 2449 O  O   . HOH   G 6 .   ? 2.015   23.639 16.851 1.00 33.56 ? 664 HOH   A O   1 
HETATM 2450 O  O   . HOH   G 6 .   ? -12.329 48.710 30.631 1.00 24.53 ? 665 HOH   A O   1 
HETATM 2451 O  O   . HOH   G 6 .   ? -27.188 51.172 15.762 1.00 42.38 ? 666 HOH   A O   1 
HETATM 2452 O  O   . HOH   G 6 .   ? 0.043   18.940 17.834 1.00 55.52 ? 667 HOH   A O   1 
HETATM 2453 O  O   . HOH   G 6 .   ? -22.289 29.029 8.481  1.00 34.34 ? 668 HOH   A O   1 
HETATM 2454 O  O   . HOH   G 6 .   ? -4.191  55.322 5.933  1.00 25.37 ? 669 HOH   A O   1 
HETATM 2455 O  O   . HOH   G 6 .   ? -10.671 44.173 27.962 1.00 19.80 ? 670 HOH   A O   1 
HETATM 2456 O  O   . HOH   G 6 .   ? -8.017  40.874 29.897 1.00 27.54 ? 671 HOH   A O   1 
HETATM 2457 O  O   . HOH   G 6 .   ? -11.607 29.553 29.549 1.00 54.70 ? 672 HOH   A O   1 
HETATM 2458 O  O   . HOH   G 6 .   ? 7.988   32.019 17.018 1.00 46.92 ? 673 HOH   A O   1 
HETATM 2459 O  O   . HOH   G 6 .   ? 3.071   42.550 22.250 1.00 29.39 ? 674 HOH   A O   1 
HETATM 2460 O  O   . HOH   G 6 .   ? -38.368 44.695 13.281 1.00 44.56 ? 675 HOH   A O   1 
HETATM 2461 O  O   . HOH   G 6 .   ? -35.484 50.772 33.053 1.00 40.72 ? 676 HOH   A O   1 
HETATM 2462 O  O   . HOH   G 6 .   ? -26.306 30.575 11.962 1.00 39.99 ? 677 HOH   A O   1 
HETATM 2463 O  O   . HOH   G 6 .   ? -13.992 37.849 30.883 1.00 49.28 ? 678 HOH   A O   1 
HETATM 2464 O  O   . HOH   G 6 .   ? 2.833   18.744 5.799  1.00 59.56 ? 679 HOH   A O   1 
HETATM 2465 O  O   . HOH   G 6 .   ? -37.744 38.989 29.956 1.00 58.94 ? 680 HOH   A O   1 
HETATM 2466 O  O   . HOH   G 6 .   ? -15.722 44.773 29.622 1.00 51.31 ? 681 HOH   A O   1 
HETATM 2467 O  O   . HOH   G 6 .   ? -37.935 47.652 33.103 1.00 40.47 ? 682 HOH   A O   1 
HETATM 2468 O  O   . HOH   G 6 .   ? -4.338  54.712 10.982 1.00 25.97 ? 683 HOH   A O   1 
HETATM 2469 O  O   . HOH   G 6 .   ? -1.501  53.082 24.454 1.00 51.66 ? 684 HOH   A O   1 
HETATM 2470 O  O   . HOH   G 6 .   ? -15.401 22.976 23.553 1.00 48.41 ? 685 HOH   A O   1 
HETATM 2471 O  O   . HOH   G 6 .   ? -34.251 35.975 17.235 1.00 57.31 ? 686 HOH   A O   1 
HETATM 2472 O  O   . HOH   G 6 .   ? -0.384  22.450 23.184 1.00 49.65 ? 687 HOH   A O   1 
HETATM 2473 O  O   . HOH   G 6 .   ? -7.461  25.405 26.210 1.00 38.64 ? 688 HOH   A O   1 
HETATM 2474 O  O   . HOH   G 6 .   ? -23.872 40.891 4.457  1.00 48.37 ? 689 HOH   A O   1 
HETATM 2475 O  O   . HOH   G 6 .   ? -19.090 35.066 28.207 1.00 33.94 ? 690 HOH   A O   1 
HETATM 2476 O  O   . HOH   G 6 .   ? -29.555 43.765 7.982  1.00 38.75 ? 691 HOH   A O   1 
HETATM 2477 O  O   . HOH   G 6 .   ? -23.967 31.965 27.214 1.00 56.97 ? 692 HOH   A O   1 
HETATM 2478 O  O   . HOH   G 6 .   ? -40.550 52.377 22.164 1.00 42.19 ? 693 HOH   A O   1 
HETATM 2479 O  O   . HOH   G 6 .   ? 0.959   21.801 20.844 1.00 41.32 ? 694 HOH   A O   1 
HETATM 2480 O  O   . HOH   G 6 .   ? -7.679  55.504 0.576  1.00 46.74 ? 695 HOH   A O   1 
HETATM 2481 O  O   . HOH   G 6 .   ? -13.981 30.407 28.969 1.00 35.22 ? 696 HOH   A O   1 
HETATM 2482 O  O   . HOH   G 6 .   ? -40.331 37.838 21.777 1.00 53.12 ? 697 HOH   A O   1 
HETATM 2483 O  O   . HOH   G 6 .   ? -27.026 55.442 19.772 1.00 50.82 ? 698 HOH   A O   1 
HETATM 2484 O  O   . HOH   G 6 .   ? -22.302 34.028 32.239 1.00 48.67 ? 699 HOH   A O   1 
HETATM 2485 O  O   . HOH   G 6 .   ? -22.213 57.113 38.777 1.00 41.54 ? 700 HOH   A O   1 
HETATM 2486 O  O   . HOH   G 6 .   ? -15.089 21.657 15.492 1.00 50.07 ? 701 HOH   A O   1 
HETATM 2487 O  O   . HOH   G 6 .   ? -27.831 40.345 41.817 1.00 50.66 ? 702 HOH   A O   1 
HETATM 2488 O  O   . HOH   G 6 .   ? -16.798 51.425 32.749 1.00 52.20 ? 703 HOH   A O   1 
HETATM 2489 O  O   . HOH   G 6 .   ? -43.354 46.946 15.152 1.00 48.12 ? 704 HOH   A O   1 
HETATM 2490 O  O   . HOH   G 6 .   ? -16.415 34.652 28.678 1.00 30.43 ? 705 HOH   A O   1 
HETATM 2491 O  O   . HOH   G 6 .   ? -31.000 57.234 20.530 1.00 42.46 ? 706 HOH   A O   1 
HETATM 2492 O  O   . HOH   G 6 .   ? -3.558  50.395 27.326 1.00 61.44 ? 707 HOH   A O   1 
HETATM 2493 O  O   . HOH   G 6 .   ? -13.537 40.832 30.857 1.00 40.35 ? 708 HOH   A O   1 
HETATM 2494 O  O   . HOH   G 6 .   ? -24.525 52.005 31.658 1.00 52.06 ? 709 HOH   A O   1 
HETATM 2495 O  O   . HOH   G 6 .   ? -16.206 46.076 36.796 1.00 44.30 ? 710 HOH   A O   1 
HETATM 2496 O  O   . HOH   G 6 .   ? 0.089   54.495 9.391  1.00 47.95 ? 711 HOH   A O   1 
HETATM 2497 O  O   . HOH   G 6 .   ? -18.491 31.040 27.839 1.00 40.35 ? 712 HOH   A O   1 
HETATM 2498 O  O   . HOH   G 6 .   ? -2.589  54.719 12.942 1.00 42.84 ? 713 HOH   A O   1 
HETATM 2499 O  O   . HOH   G 6 .   ? -35.790 42.088 41.362 1.00 55.64 ? 714 HOH   A O   1 
HETATM 2500 O  O   . HOH   G 6 .   ? -8.086  21.191 8.678  1.00 49.83 ? 715 HOH   A O   1 
HETATM 2501 O  O   . HOH   G 6 .   ? -35.480 45.517 43.008 1.00 36.14 ? 716 HOH   A O   1 
HETATM 2502 O  O   . HOH   G 6 .   ? -8.524  31.351 30.076 1.00 48.64 ? 717 HOH   A O   1 
HETATM 2503 O  O   . HOH   G 6 .   ? -25.848 58.247 21.875 1.00 38.16 ? 718 HOH   A O   1 
HETATM 2504 O  O   . HOH   G 6 .   ? -0.000  56.062 7.209  0.33 35.79 ? 719 HOH   A O   1 
HETATM 2505 O  O   . HOH   G 6 .   ? -28.657 59.031 20.532 1.00 32.65 ? 720 HOH   A O   1 
HETATM 2506 O  O   . HOH   H 6 .   ? -13.609 59.919 24.493 1.00 24.08 ? 201 HOH   B O   1 
HETATM 2507 O  O   . HOH   H 6 .   ? -22.278 51.589 9.058  1.00 51.66 ? 202 HOH   B O   1 
HETATM 2508 O  O   . HOH   H 6 .   ? -10.550 67.937 30.496 1.00 39.75 ? 203 HOH   B O   1 
HETATM 2509 O  O   . HOH   H 6 .   ? -24.185 55.268 15.543 1.00 36.97 ? 204 HOH   B O   1 
HETATM 2510 O  O   . HOH   H 6 .   ? -15.980 59.848 23.715 1.00 36.19 ? 205 HOH   B O   1 
HETATM 2511 O  O   . HOH   H 6 .   ? -20.097 39.467 2.899  1.00 25.98 ? 206 HOH   B O   1 
HETATM 2512 O  O   . HOH   H 6 .   ? -21.770 42.285 4.882  1.00 30.62 ? 207 HOH   B O   1 
HETATM 2513 O  O   . HOH   H 6 .   ? -18.053 62.303 24.360 1.00 26.78 ? 208 HOH   B O   1 
# 
loop_
_atom_site_anisotrop.id 
_atom_site_anisotrop.type_symbol 
_atom_site_anisotrop.pdbx_label_atom_id 
_atom_site_anisotrop.pdbx_label_alt_id 
_atom_site_anisotrop.pdbx_label_comp_id 
_atom_site_anisotrop.pdbx_label_asym_id 
_atom_site_anisotrop.pdbx_label_seq_id 
_atom_site_anisotrop.pdbx_PDB_ins_code 
_atom_site_anisotrop.U[1][1] 
_atom_site_anisotrop.U[2][2] 
_atom_site_anisotrop.U[3][3] 
_atom_site_anisotrop.U[1][2] 
_atom_site_anisotrop.U[1][3] 
_atom_site_anisotrop.U[2][3] 
_atom_site_anisotrop.pdbx_auth_seq_id 
_atom_site_anisotrop.pdbx_auth_comp_id 
_atom_site_anisotrop.pdbx_auth_asym_id 
_atom_site_anisotrop.pdbx_auth_atom_id 
1    N  N   . LYS   A 8   ? 0.5987 0.6429 0.4271 0.0028  0.0282  0.0104  122 LYS   A N   
2    C  CA  . LYS   A 8   ? 0.6291 0.6664 0.4716 0.0018  0.0203  0.0085  122 LYS   A CA  
3    C  C   . LYS   A 8   ? 0.6367 0.6808 0.4958 0.0017  0.0172  -0.0020 122 LYS   A C   
4    O  O   . LYS   A 8   ? 0.6024 0.6560 0.4606 0.0046  0.0185  -0.0095 122 LYS   A O   
5    C  CB  . LYS   A 8   ? 0.6788 0.7109 0.5129 0.0073  0.0108  0.0087  122 LYS   A CB  
6    C  CG  . LYS   A 8   ? 0.8759 0.8993 0.6942 0.0094  0.0119  0.0198  122 LYS   A CG  
7    C  CD  . LYS   A 8   ? 0.9227 0.9447 0.7356 0.0157  0.0015  0.0184  122 LYS   A CD  
8    C  CE  . LYS   A 8   ? 1.0399 1.0536 0.8351 0.0202  0.0021  0.0297  122 LYS   A CE  
9    N  NZ  . LYS   A 8   ? 0.9826 0.9991 0.7725 0.0275  -0.0085 0.0272  122 LYS   A NZ  
10   N  N   . LEU   A 9   ? 0.4612 0.4997 0.3344 -0.0010 0.0133  -0.0023 123 LEU   A N   
11   C  CA  . LEU   A 9   ? 0.3786 0.4205 0.2657 0.0002  0.0095  -0.0109 123 LEU   A CA  
12   C  C   . LEU   A 9   ? 0.3852 0.4231 0.2704 0.0045  0.0010  -0.0167 123 LEU   A C   
13   O  O   . LEU   A 9   ? 0.4473 0.4794 0.3262 0.0053  -0.0038 -0.0136 123 LEU   A O   
14   C  CB  . LEU   A 9   ? 0.3690 0.4071 0.2707 -0.0042 0.0090  -0.0087 123 LEU   A CB  
15   C  CG  . LEU   A 9   ? 0.4843 0.5277 0.3933 -0.0100 0.0168  -0.0056 123 LEU   A CG  
16   C  CD1 . LEU   A 9   ? 0.3794 0.4177 0.3010 -0.0137 0.0141  -0.0040 123 LEU   A CD1 
17   C  CD2 . LEU   A 9   ? 0.4797 0.5375 0.3950 -0.0086 0.0213  -0.0126 123 LEU   A CD2 
18   N  N   . SER   A 10  ? 0.3960 0.4371 0.2869 0.0074  -0.0007 -0.0256 124 SER   A N   
19   C  CA  . SER   A 10  ? 0.3496 0.3857 0.2411 0.0101  -0.0076 -0.0325 124 SER   A CA  
20   C  C   . SER   A 10  ? 0.3465 0.3756 0.2513 0.0092  -0.0106 -0.0341 124 SER   A C   
21   O  O   . SER   A 10  ? 0.3833 0.4138 0.2967 0.0076  -0.0078 -0.0312 124 SER   A O   
22   C  CB  . SER   A 10  ? 0.4502 0.4919 0.3364 0.0146  -0.0068 -0.0419 124 SER   A CB  
23   O  OG  . SER   A 10  ? 0.4022 0.4483 0.2963 0.0163  -0.0024 -0.0454 124 SER   A OG  
24   N  N   . LEU   A 11  ? 0.3431 0.3652 0.2492 0.0100  -0.0160 -0.0393 125 LEU   A N   
25   C  CA  . LEU   A 11  ? 0.3708 0.3848 0.2873 0.0099  -0.0180 -0.0412 125 LEU   A CA  
26   C  C   . LEU   A 11  ? 0.3771 0.3935 0.2980 0.0141  -0.0147 -0.0458 125 LEU   A C   
27   O  O   . LEU   A 11  ? 0.3366 0.3508 0.2660 0.0149  -0.0144 -0.0440 125 LEU   A O   
28   C  CB  . LEU   A 11  ? 0.3432 0.3489 0.2594 0.0092  -0.0230 -0.0467 125 LEU   A CB  
29   C  CG  . LEU   A 11  ? 0.3426 0.3371 0.2674 0.0081  -0.0248 -0.0470 125 LEU   A CG  
30   C  CD1 . LEU   A 11  ? 0.3217 0.3147 0.2517 0.0048  -0.0260 -0.0389 125 LEU   A CD1 
31   C  CD2 . LEU   A 11  ? 0.3812 0.3678 0.3052 0.0065  -0.0279 -0.0543 125 LEU   A CD2 
32   N  N   . GLN   A 12  ? 0.3521 0.3740 0.2670 0.0177  -0.0124 -0.0520 126 GLN   A N   
33   C  CA  . GLN   A 12  ? 0.3560 0.3816 0.2751 0.0229  -0.0091 -0.0570 126 GLN   A CA  
34   C  C   . GLN   A 12  ? 0.3772 0.4142 0.3026 0.0223  -0.0047 -0.0520 126 GLN   A C   
35   O  O   . GLN   A 12  ? 0.3634 0.4026 0.2971 0.0260  -0.0039 -0.0535 126 GLN   A O   
36   C  CB  . GLN   A 12  ? 0.4030 0.4334 0.3140 0.0269  -0.0071 -0.0652 126 GLN   A CB  
37   C  CG  . GLN   A 12  ? 0.5013 0.5332 0.4164 0.0339  -0.0044 -0.0719 126 GLN   A CG  
38   C  CD  . GLN   A 12  ? 0.7011 0.7324 0.6084 0.0381  -0.0037 -0.0820 126 GLN   A CD  
39   O  OE1 . GLN   A 12  ? 0.6955 0.7306 0.5935 0.0357  -0.0043 -0.0838 126 GLN   A OE1 
40   N  NE2 . GLN   A 12  ? 0.8040 0.8305 0.7145 0.0450  -0.0027 -0.0889 126 GLN   A NE2 
41   N  N   . ASP   A 13  ? 0.3204 0.3646 0.2419 0.0177  -0.0016 -0.0461 127 ASP   A N   
42   C  CA  . ASP   A 13  ? 0.3555 0.4098 0.2839 0.0148  0.0032  -0.0416 127 ASP   A CA  
43   C  C   . ASP   A 13  ? 0.3480 0.3977 0.2870 0.0130  0.0002  -0.0382 127 ASP   A C   
44   O  O   . ASP   A 13  ? 0.3301 0.3884 0.2786 0.0141  0.0022  -0.0394 127 ASP   A O   
45   C  CB  . ASP   A 13  ? 0.3973 0.4549 0.3179 0.0092  0.0074  -0.0347 127 ASP   A CB  
46   C  CG  . ASP   A 13  ? 0.4653 0.5305 0.3743 0.0113  0.0118  -0.0374 127 ASP   A CG  
47   O  OD1 . ASP   A 13  ? 0.4653 0.5386 0.3760 0.0160  0.0141  -0.0447 127 ASP   A OD1 
48   O  OD2 . ASP   A 13  ? 0.4402 0.5033 0.3378 0.0090  0.0129  -0.0321 127 ASP   A OD2 
49   N  N   . VAL   A 14  ? 0.3303 0.3679 0.2680 0.0105  -0.0047 -0.0346 128 VAL   A N   
50   C  CA  . VAL   A 14  ? 0.2732 0.3067 0.2198 0.0090  -0.0074 -0.0316 128 VAL   A CA  
51   C  C   . VAL   A 14  ? 0.3440 0.3756 0.2964 0.0153  -0.0095 -0.0364 128 VAL   A C   
52   O  O   . VAL   A 14  ? 0.3032 0.3401 0.2640 0.0166  -0.0095 -0.0359 128 VAL   A O   
53   C  CB  . VAL   A 14  ? 0.3111 0.3329 0.2549 0.0055  -0.0118 -0.0273 128 VAL   A CB  
54   C  CG1 . VAL   A 14  ? 0.3360 0.3535 0.2883 0.0045  -0.0145 -0.0248 128 VAL   A CG1 
55   C  CG2 . VAL   A 14  ? 0.3463 0.3692 0.2839 0.0008  -0.0098 -0.0216 128 VAL   A CG2 
56   N  N   . ALA   A 15  ? 0.2979 0.3214 0.2453 0.0197  -0.0113 -0.0415 129 ALA   A N   
57   C  CA  . ALA   A 15  ? 0.3247 0.3431 0.2753 0.0269  -0.0126 -0.0457 129 ALA   A CA  
58   C  C   . ALA   A 15  ? 0.3230 0.3563 0.2793 0.0324  -0.0092 -0.0488 129 ALA   A C   
59   O  O   . ALA   A 15  ? 0.3441 0.3789 0.3065 0.0378  -0.0105 -0.0492 129 ALA   A O   
60   C  CB  . ALA   A 15  ? 0.3409 0.3472 0.2846 0.0299  -0.0137 -0.0516 129 ALA   A CB  
61   N  N   . GLU   A 16  ? 0.3541 0.3996 0.3081 0.0316  -0.0048 -0.0513 130 GLU   A N   
62   C  CA  . GLU   A 16  ? 0.2964 0.3592 0.2571 0.0362  -0.0009 -0.0552 130 GLU   A CA  
63   C  C   . GLU   A 16  ? 0.3488 0.4243 0.3199 0.0321  0.0002  -0.0515 130 GLU   A C   
64   O  O   . GLU   A 16  ? 0.3488 0.4368 0.3285 0.0376  0.0007  -0.0550 130 GLU   A O   
65   C  CB  . GLU   A 16  ? 0.3454 0.4188 0.3006 0.0353  0.0045  -0.0585 130 GLU   A CB  
66   C  CG  . GLU   A 16  ? 0.5093 0.5742 0.4560 0.0415  0.0037  -0.0654 130 GLU   A CG  
67   C  CD  . GLU   A 16  ? 0.7596 0.8348 0.6987 0.0405  0.0088  -0.0686 130 GLU   A CD  
68   O  OE1 . GLU   A 16  ? 0.7781 0.8674 0.7187 0.0355  0.0139  -0.0652 130 GLU   A OE1 
69   O  OE2 . GLU   A 16  ? 0.9188 0.9875 0.8499 0.0444  0.0080  -0.0747 130 GLU   A OE2 
70   N  N   . LEU   A 17  ? 0.2968 0.3696 0.2672 0.0231  0.0005  -0.0452 131 LEU   A N   
71   C  CA  . LEU   A 17  ? 0.2844 0.3672 0.2649 0.0182  0.0014  -0.0425 131 LEU   A CA  
72   C  C   . LEU   A 17  ? 0.3133 0.3926 0.2998 0.0233  -0.0041 -0.0428 131 LEU   A C   
73   O  O   . LEU   A 17  ? 0.3263 0.4200 0.3229 0.0250  -0.0040 -0.0452 131 LEU   A O   
74   C  CB  . LEU   A 17  ? 0.2863 0.3626 0.2633 0.0084  0.0027  -0.0357 131 LEU   A CB  
75   C  CG  . LEU   A 17  ? 0.3942 0.4758 0.3656 0.0024  0.0095  -0.0335 131 LEU   A CG  
76   C  CD1 . LEU   A 17  ? 0.4228 0.4929 0.3886 -0.0050 0.0096  -0.0259 131 LEU   A CD1 
77   C  CD2 . LEU   A 17  ? 0.3928 0.4942 0.3736 -0.0004 0.0162  -0.0366 131 LEU   A CD2 
78   N  N   . ILE   A 18  ? 0.3087 0.3697 0.2890 0.0257  -0.0088 -0.0407 132 ILE   A N   
79   C  CA  . ILE   A 18  ? 0.3048 0.3602 0.2881 0.0311  -0.0135 -0.0401 132 ILE   A CA  
80   C  C   . ILE   A 18  ? 0.4110 0.4729 0.3969 0.0426  -0.0139 -0.0455 132 ILE   A C   
81   O  O   . ILE   A 18  ? 0.3341 0.4059 0.3268 0.0476  -0.0159 -0.0464 132 ILE   A O   
82   C  CB  . ILE   A 18  ? 0.3147 0.3486 0.2903 0.0302  -0.0170 -0.0366 132 ILE   A CB  
83   C  CG1 . ILE   A 18  ? 0.3252 0.3552 0.2998 0.0204  -0.0173 -0.0314 132 ILE   A CG1 
84   C  CG2 . ILE   A 18  ? 0.3548 0.3810 0.3311 0.0369  -0.0208 -0.0356 132 ILE   A CG2 
85   C  CD1 . ILE   A 18  ? 0.3930 0.4056 0.3608 0.0184  -0.0200 -0.0292 132 ILE   A CD1 
86   N  N   . ARG   A 19  ? 0.3875 0.4449 0.3677 0.0475  -0.0122 -0.0496 133 ARG   A N   
87   C  CA  . ARG   A 19  ? 0.3343 0.3946 0.3156 0.0599  -0.0127 -0.0548 133 ARG   A CA  
88   C  C   . ARG   A 19  ? 0.3627 0.4497 0.3550 0.0631  -0.0105 -0.0589 133 ARG   A C   
89   O  O   . ARG   A 19  ? 0.4097 0.5037 0.4064 0.0736  -0.0128 -0.0616 133 ARG   A O   
90   C  CB  . ARG   A 19  ? 0.3713 0.4216 0.3445 0.0636  -0.0107 -0.0594 133 ARG   A CB  
91   C  CG  . ARG   A 19  ? 0.3924 0.4166 0.3562 0.0626  -0.0131 -0.0576 133 ARG   A CG  
92   C  CD  . ARG   A 19  ? 0.4985 0.5155 0.4549 0.0627  -0.0109 -0.0632 133 ARG   A CD  
93   N  NE  . ARG   A 19  ? 0.5460 0.5700 0.5029 0.0730  -0.0085 -0.0703 133 ARG   A NE  
94   C  CZ  . ARG   A 19  ? 0.7298 0.7410 0.6841 0.0838  -0.0095 -0.0734 133 ARG   A CZ  
95   N  NH1 . ARG   A 19  ? 0.7352 0.7252 0.6856 0.0853  -0.0122 -0.0695 133 ARG   A NH1 
96   N  NH2 . ARG   A 19  ? 0.7163 0.7355 0.6713 0.0937  -0.0071 -0.0804 133 ARG   A NH2 
97   N  N   . ALA   A 20  ? 0.3371 0.4394 0.3338 0.0543  -0.0058 -0.0595 134 ALA   A N   
98   C  CA  . ALA   A 20  ? 0.3407 0.4703 0.3496 0.0545  -0.0027 -0.0639 134 ALA   A CA  
99   C  C   . ALA   A 20  ? 0.4095 0.5487 0.4280 0.0506  -0.0053 -0.0620 134 ALA   A C   
100  O  O   . ALA   A 20  ? 0.3953 0.5590 0.4259 0.0504  -0.0033 -0.0667 134 ALA   A O   
101  C  CB  . ALA   A 20  ? 0.3746 0.5152 0.3838 0.0451  0.0047  -0.0647 134 ALA   A CB  
102  N  N   . ARG   A 21  ? 0.3496 0.4716 0.3634 0.0475  -0.0096 -0.0560 135 ARG   A N   
103  C  CA  . ARG   A 21  ? 0.4251 0.5537 0.4462 0.0426  -0.0122 -0.0541 135 ARG   A CA  
104  C  C   . ARG   A 21  ? 0.4861 0.6293 0.5153 0.0298  -0.0067 -0.0546 135 ARG   A C   
105  O  O   . ARG   A 21  ? 0.4196 0.5787 0.4596 0.0263  -0.0072 -0.0572 135 ARG   A O   
106  C  CB  . ARG   A 21  ? 0.4472 0.5894 0.4752 0.0538  -0.0168 -0.0581 135 ARG   A CB  
107  C  CG  . ARG   A 21  ? 0.5128 0.6351 0.5306 0.0659  -0.0219 -0.0553 135 ARG   A CG  
108  C  CD  . ARG   A 21  ? 0.5706 0.6679 0.5790 0.0600  -0.0241 -0.0478 135 ARG   A CD  
109  N  NE  . ARG   A 21  ? 0.3879 0.4681 0.3879 0.0704  -0.0284 -0.0448 135 ARG   A NE  
110  C  CZ  . ARG   A 21  ? 0.5953 0.6538 0.5850 0.0750  -0.0280 -0.0433 135 ARG   A CZ  
111  N  NH1 . ARG   A 21  ? 0.4587 0.5105 0.4449 0.0706  -0.0244 -0.0450 135 ARG   A NH1 
112  N  NH2 . ARG   A 21  ? 0.5448 0.5874 0.5268 0.0842  -0.0310 -0.0401 135 ARG   A NH2 
113  N  N   . ALA   A 22  ? 0.3535 0.4907 0.3768 0.0225  -0.0013 -0.0524 136 ALA   A N   
114  C  CA  . ALA   A 22  ? 0.3895 0.5310 0.4161 0.0094  0.0041  -0.0499 136 ALA   A CA  
115  C  C   . ALA   A 22  ? 0.4408 0.5652 0.4635 0.0032  0.0008  -0.0436 136 ALA   A C   
116  O  O   . ALA   A 22  ? 0.3813 0.5099 0.4098 -0.0062 0.0035  -0.0426 136 ALA   A O   
117  C  CB  . ALA   A 22  ? 0.3972 0.5358 0.4158 0.0050  0.0108  -0.0482 136 ALA   A CB  
118  N  N   . CYS   A 23  ? 0.3790 0.4840 0.3920 0.0080  -0.0043 -0.0398 137 CYS   A N   
119  C  CA  . CYS   A 23  ? 0.3646 0.4551 0.3747 0.0046  -0.0084 -0.0348 137 CYS   A CA  
120  C  C   . CYS   A 23  ? 0.4577 0.5482 0.4703 0.0130  -0.0145 -0.0364 137 CYS   A C   
121  O  O   . CYS   A 23  ? 0.4914 0.5739 0.4983 0.0219  -0.0172 -0.0368 137 CYS   A O   
122  C  CB  . CYS   A 23  ? 0.3564 0.4267 0.3544 0.0034  -0.0093 -0.0298 137 CYS   A CB  
123  S  SG  . CYS   A 23  ? 0.4170 0.4845 0.4081 -0.0048 -0.0030 -0.0262 137 CYS   A SG  
124  N  N   . GLN   A 24  ? 0.3372 0.4358 0.3574 0.0105  -0.0165 -0.0373 138 GLN   A N   
125  C  CA  . GLN   A 24  ? 0.3376 0.4379 0.3591 0.0187  -0.0224 -0.0383 138 GLN   A CA  
126  C  C   . GLN   A 24  ? 0.2689 0.3591 0.2885 0.0145  -0.0255 -0.0345 138 GLN   A C   
127  O  O   . GLN   A 24  ? 0.2823 0.3734 0.3014 0.0210  -0.0301 -0.0347 138 GLN   A O   
128  C  CB  . GLN   A 24  ? 0.3376 0.4636 0.3711 0.0222  -0.0230 -0.0453 138 GLN   A CB  
129  C  CG  . GLN   A 24  ? 0.5497 0.6892 0.5866 0.0286  -0.0205 -0.0502 138 GLN   A CG  
130  C  CD  . GLN   A 24  ? 0.3958 0.5603 0.4436 0.0360  -0.0233 -0.0572 138 GLN   A CD  
131  O  OE1 . GLN   A 24  ? 0.5482 0.7128 0.5947 0.0438  -0.0292 -0.0570 138 GLN   A OE1 
132  N  NE2 . GLN   A 24  ? 0.4448 0.6319 0.5033 0.0337  -0.0189 -0.0637 138 GLN   A NE2 
133  N  N   . ARG   A 25  ? 0.2532 0.3339 0.2708 0.0048  -0.0230 -0.0310 139 ARG   A N   
134  C  CA  . ARG   A 25  ? 0.2087 0.2836 0.2269 -0.0001 -0.0251 -0.0289 139 ARG   A CA  
135  C  C   . ARG   A 25  ? 0.2897 0.3454 0.2995 -0.0049 -0.0240 -0.0230 139 ARG   A C   
136  O  O   . ARG   A 25  ? 0.2741 0.3273 0.2845 -0.0127 -0.0204 -0.0214 139 ARG   A O   
137  C  CB  . ARG   A 25  ? 0.3341 0.4240 0.3632 -0.0081 -0.0224 -0.0332 139 ARG   A CB  
138  C  CG  . ARG   A 25  ? 0.4017 0.4961 0.4353 -0.0093 -0.0260 -0.0355 139 ARG   A CG  
139  C  CD  . ARG   A 25  ? 0.3504 0.4591 0.3955 -0.0190 -0.0223 -0.0411 139 ARG   A CD  
140  N  NE  . ARG   A 25  ? 0.3146 0.4472 0.3701 -0.0170 -0.0213 -0.0484 139 ARG   A NE  
141  C  CZ  . ARG   A 25  ? 0.3060 0.4582 0.3703 -0.0136 -0.0253 -0.0554 139 ARG   A CZ  
142  N  NH1 . ARG   A 25  ? 0.3046 0.4550 0.3678 -0.0122 -0.0302 -0.0561 139 ARG   A NH1 
143  N  NH2 . ARG   A 25  ? 0.2603 0.4359 0.3346 -0.0112 -0.0243 -0.0624 139 ARG   A NH2 
144  N  N   . VAL   A 26  ? 0.2096 0.2517 0.2114 0.0001  -0.0269 -0.0199 140 VAL   A N   
145  C  CA  . VAL   A 26  ? 0.2038 0.2307 0.1982 -0.0031 -0.0263 -0.0157 140 VAL   A CA  
146  C  C   . VAL   A 26  ? 0.2136 0.2323 0.2071 -0.0061 -0.0285 -0.0128 140 VAL   A C   
147  O  O   . VAL   A 26  ? 0.2354 0.2520 0.2282 -0.0023 -0.0315 -0.0126 140 VAL   A O   
148  C  CB  . VAL   A 26  ? 0.2638 0.2815 0.2513 0.0029  -0.0276 -0.0154 140 VAL   A CB  
149  C  CG1 . VAL   A 26  ? 0.2419 0.2479 0.2232 -0.0007 -0.0273 -0.0127 140 VAL   A CG1 
150  C  CG2 . VAL   A 26  ? 0.2231 0.2493 0.2116 0.0076  -0.0256 -0.0192 140 VAL   A CG2 
151  N  N   . VAL   A 27  ? 0.2262 0.2395 0.2186 -0.0122 -0.0269 -0.0103 141 VAL   A N   
152  C  CA  A VAL   A 27  ? 0.2028 0.2074 0.1935 -0.0141 -0.0289 -0.0077 141 VAL   A CA  
153  C  CA  B VAL   A 27  ? 0.2029 0.2074 0.1935 -0.0141 -0.0289 -0.0077 141 VAL   A CA  
154  C  C   . VAL   A 27  ? 0.2229 0.2171 0.2069 -0.0134 -0.0297 -0.0050 141 VAL   A C   
155  O  O   . VAL   A 27  ? 0.2081 0.2015 0.1885 -0.0138 -0.0280 -0.0045 141 VAL   A O   
156  C  CB  A VAL   A 27  ? 0.2311 0.2361 0.2254 -0.0203 -0.0268 -0.0072 141 VAL   A CB  
157  C  CB  B VAL   A 27  ? 0.2316 0.2363 0.2258 -0.0202 -0.0268 -0.0072 141 VAL   A CB  
158  C  CG1 A VAL   A 27  ? 0.1956 0.1923 0.1885 -0.0211 -0.0289 -0.0053 141 VAL   A CG1 
159  C  CG1 B VAL   A 27  ? 0.3423 0.3585 0.3444 -0.0218 -0.0265 -0.0115 141 VAL   A CG1 
160  C  CG2 A VAL   A 27  ? 0.3396 0.3567 0.3418 -0.0218 -0.0261 -0.0116 141 VAL   A CG2 
161  C  CG2 B VAL   A 27  ? 0.1877 0.1896 0.1790 -0.0239 -0.0229 -0.0048 141 VAL   A CG2 
162  N  N   . VAL   A 28  ? 0.1980 0.1858 0.1804 -0.0124 -0.0321 -0.0039 142 VAL   A N   
163  C  CA  . VAL   A 28  ? 0.2248 0.2051 0.2026 -0.0122 -0.0331 -0.0029 142 VAL   A CA  
164  C  C   . VAL   A 28  ? 0.2658 0.2425 0.2442 -0.0146 -0.0343 -0.0011 142 VAL   A C   
165  O  O   . VAL   A 28  ? 0.2345 0.2116 0.2156 -0.0150 -0.0349 -0.0010 142 VAL   A O   
166  C  CB  . VAL   A 28  ? 0.2245 0.2001 0.2001 -0.0088 -0.0340 -0.0041 142 VAL   A CB  
167  C  CG1 . VAL   A 28  ? 0.2337 0.2030 0.2061 -0.0101 -0.0345 -0.0048 142 VAL   A CG1 
168  C  CG2 . VAL   A 28  ? 0.2212 0.2003 0.1964 -0.0047 -0.0330 -0.0062 142 VAL   A CG2 
169  N  N   . MET   A 29  ? 0.2027 0.1769 0.1783 -0.0154 -0.0348 -0.0002 143 MET   A N   
170  C  CA  . MET   A 29  ? 0.1991 0.1710 0.1752 -0.0163 -0.0363 0.0009  143 MET   A CA  
171  C  C   . MET   A 29  ? 0.2101 0.1810 0.1847 -0.0160 -0.0380 -0.0009 143 MET   A C   
172  O  O   . MET   A 29  ? 0.2188 0.1908 0.1902 -0.0154 -0.0383 -0.0021 143 MET   A O   
173  C  CB  . MET   A 29  ? 0.2026 0.1735 0.1765 -0.0167 -0.0357 0.0035  143 MET   A CB  
174  C  CG  . MET   A 29  ? 0.2379 0.2084 0.2141 -0.0188 -0.0331 0.0047  143 MET   A CG  
175  S  SD  . MET   A 29  ? 0.2687 0.2338 0.2394 -0.0193 -0.0306 0.0089  143 MET   A SD  
176  C  CE  . MET   A 29  ? 0.2939 0.2544 0.2635 -0.0163 -0.0337 0.0104  143 MET   A CE  
177  N  N   . VAL   A 30  ? 0.2068 0.1766 0.1840 -0.0169 -0.0387 -0.0017 144 VAL   A N   
178  C  CA  . VAL   A 30  ? 0.2055 0.1754 0.1831 -0.0182 -0.0396 -0.0045 144 VAL   A CA  
179  C  C   . VAL   A 30  ? 0.2579 0.2313 0.2389 -0.0190 -0.0410 -0.0050 144 VAL   A C   
180  O  O   . VAL   A 30  ? 0.2281 0.2017 0.2112 -0.0185 -0.0408 -0.0032 144 VAL   A O   
181  C  CB  . VAL   A 30  ? 0.2206 0.1851 0.1979 -0.0193 -0.0377 -0.0060 144 VAL   A CB  
182  C  CG1 . VAL   A 30  ? 0.2540 0.2156 0.2279 -0.0170 -0.0366 -0.0062 144 VAL   A CG1 
183  C  CG2 . VAL   A 30  ? 0.2097 0.1718 0.1885 -0.0197 -0.0364 -0.0041 144 VAL   A CG2 
184  N  N   . GLY   A 31  ? 0.2245 0.2018 0.2068 -0.0202 -0.0424 -0.0085 145 GLY   A N   
185  C  CA  . GLY   A 31  ? 0.2120 0.1955 0.1993 -0.0211 -0.0437 -0.0104 145 GLY   A CA  
186  C  C   . GLY   A 31  ? 0.2012 0.1872 0.1922 -0.0255 -0.0428 -0.0155 145 GLY   A C   
187  O  O   . GLY   A 31  ? 0.2027 0.1820 0.1919 -0.0281 -0.0405 -0.0168 145 GLY   A O   
188  N  N   . ALA   A 32  ? 0.1664 0.1621 0.1629 -0.0263 -0.0446 -0.0190 146 ALA   A N   
189  C  CA  . ALA   A 32  ? 0.2018 0.2012 0.2042 -0.0322 -0.0427 -0.0246 146 ALA   A CA  
190  C  C   . ALA   A 32  ? 0.2054 0.2046 0.2066 -0.0351 -0.0432 -0.0299 146 ALA   A C   
191  O  O   . ALA   A 32  ? 0.2235 0.2206 0.2284 -0.0415 -0.0401 -0.0344 146 ALA   A O   
192  C  CB  . ALA   A 32  ? 0.2256 0.2391 0.2355 -0.0319 -0.0448 -0.0282 146 ALA   A CB  
193  N  N   . GLY   A 33  ? 0.2021 0.2028 0.1979 -0.0309 -0.0464 -0.0296 147 GLY   A N   
194  C  CA  . GLY   A 33  ? 0.2136 0.2141 0.2076 -0.0332 -0.0468 -0.0353 147 GLY   A CA  
195  C  C   . GLY   A 33  ? 0.2757 0.2615 0.2669 -0.0364 -0.0422 -0.0350 147 GLY   A C   
196  O  O   . GLY   A 33  ? 0.2672 0.2505 0.2586 -0.0402 -0.0412 -0.0412 147 GLY   A O   
197  N  N   . ILE   A 34  ? 0.2239 0.1997 0.2119 -0.0344 -0.0395 -0.0284 148 ILE   A N   
198  C  CA  . ILE   A 34  ? 0.2278 0.1898 0.2123 -0.0358 -0.0355 -0.0279 148 ILE   A CA  
199  C  C   . ILE   A 34  ? 0.2937 0.2489 0.2816 -0.0421 -0.0310 -0.0297 148 ILE   A C   
200  O  O   . ILE   A 34  ? 0.2761 0.2175 0.2603 -0.0435 -0.0271 -0.0298 148 ILE   A O   
201  C  CB  . ILE   A 34  ? 0.2280 0.1827 0.2074 -0.0308 -0.0343 -0.0211 148 ILE   A CB  
202  C  CG1 . ILE   A 34  ? 0.2115 0.1655 0.1926 -0.0305 -0.0330 -0.0161 148 ILE   A CG1 
203  C  CG2 . ILE   A 34  ? 0.2564 0.2171 0.2328 -0.0259 -0.0373 -0.0193 148 ILE   A CG2 
204  C  CD1 . ILE   A 34  ? 0.2695 0.2153 0.2457 -0.0265 -0.0312 -0.0114 148 ILE   A CD1 
205  N  N   . SER   A 35  ? 0.2540 0.2180 0.2486 -0.0458 -0.0309 -0.0313 149 SER   A N   
206  C  CA  . SER   A 35  ? 0.2484 0.2064 0.2464 -0.0529 -0.0254 -0.0330 149 SER   A CA  
207  C  C   . SER   A 35  ? 0.2361 0.2040 0.2427 -0.0605 -0.0252 -0.0423 149 SER   A C   
208  O  O   . SER   A 35  ? 0.2933 0.2563 0.3036 -0.0682 -0.0196 -0.0447 149 SER   A O   
209  C  CB  . SER   A 35  ? 0.3002 0.2601 0.2993 -0.0521 -0.0236 -0.0275 149 SER   A CB  
210  O  OG  . SER   A 35  ? 0.3137 0.2636 0.3050 -0.0463 -0.0231 -0.0203 149 SER   A OG  
211  N  N   . THR   A 36  ? 0.2361 0.2179 0.2456 -0.0588 -0.0308 -0.0479 150 THR   A N   
212  C  CA  . THR   A 36  ? 0.2524 0.2439 0.2699 -0.0661 -0.0309 -0.0584 150 THR   A CA  
213  C  C   . THR   A 36  ? 0.2360 0.2121 0.2512 -0.0725 -0.0261 -0.0633 150 THR   A C   
214  O  O   . THR   A 36  ? 0.2823 0.2603 0.3052 -0.0821 -0.0224 -0.0710 150 THR   A O   
215  C  CB  . THR   A 36  ? 0.2579 0.2685 0.2772 -0.0614 -0.0388 -0.0634 150 THR   A CB  
216  O  OG1 . THR   A 36  ? 0.3158 0.3203 0.3257 -0.0556 -0.0414 -0.0616 150 THR   A OG1 
217  C  CG2 . THR   A 36  ? 0.2553 0.2788 0.2767 -0.0550 -0.0428 -0.0587 150 THR   A CG2 
218  N  N   . PRO   A 37  ? 0.2663 0.2268 0.2721 -0.0682 -0.0253 -0.0599 151 PRO   A N   
219  C  CA  . PRO   A 37  ? 0.2935 0.2364 0.2969 -0.0739 -0.0198 -0.0644 151 PRO   A CA  
220  C  C   . PRO   A 37  ? 0.3498 0.2759 0.3527 -0.0798 -0.0115 -0.0603 151 PRO   A C   
221  O  O   . PRO   A 37  ? 0.3915 0.3020 0.3936 -0.0865 -0.0056 -0.0648 151 PRO   A O   
222  C  CB  . PRO   A 37  ? 0.3058 0.2378 0.2990 -0.0654 -0.0213 -0.0604 151 PRO   A CB  
223  C  CG  . PRO   A 37  ? 0.2906 0.2395 0.2828 -0.0579 -0.0283 -0.0578 151 PRO   A CG  
224  C  CD  . PRO   A 37  ? 0.2745 0.2333 0.2720 -0.0583 -0.0291 -0.0531 151 PRO   A CD  
225  N  N   . SER   A 38  ? 0.3282 0.2561 0.3307 -0.0774 -0.0104 -0.0522 152 SER   A N   
226  C  CA  . SER   A 38  ? 0.3332 0.2477 0.3344 -0.0828 -0.0023 -0.0478 152 SER   A CA  
227  C  C   . SER   A 38  ? 0.4414 0.3690 0.4543 -0.0929 0.0007  -0.0538 152 SER   A C   
228  O  O   . SER   A 38  ? 0.4139 0.3314 0.4261 -0.0989 0.0085  -0.0507 152 SER   A O   
229  C  CB  . SER   A 38  ? 0.3825 0.2931 0.3764 -0.0746 -0.0026 -0.0365 152 SER   A CB  
230  O  OG  . SER   A 38  ? 0.3303 0.2290 0.3144 -0.0658 -0.0044 -0.0314 152 SER   A OG  
231  N  N   . GLY   A 39  ? 0.3553 0.3061 0.3783 -0.0945 -0.0051 -0.0620 153 GLY   A N   
232  C  CA  . GLY   A 39  ? 0.3387 0.3062 0.3747 -0.1037 -0.0029 -0.0694 153 GLY   A CA  
233  C  C   . GLY   A 39  ? 0.3948 0.3815 0.4361 -0.0991 -0.0065 -0.0662 153 GLY   A C   
234  O  O   . GLY   A 39  ? 0.3780 0.3796 0.4305 -0.1062 -0.0040 -0.0719 153 GLY   A O   
235  N  N   . ILE   A 40  ? 0.3119 0.2992 0.3462 -0.0880 -0.0118 -0.0581 154 ILE   A N   
236  C  CA  . ILE   A 40  ? 0.2979 0.3005 0.3359 -0.0826 -0.0151 -0.0549 154 ILE   A CA  
237  C  C   . ILE   A 40  ? 0.3310 0.3524 0.3726 -0.0759 -0.0243 -0.0592 154 ILE   A C   
238  O  O   . ILE   A 40  ? 0.2990 0.3150 0.3331 -0.0697 -0.0287 -0.0568 154 ILE   A O   
239  C  CB  . ILE   A 40  ? 0.3188 0.3089 0.3466 -0.0749 -0.0144 -0.0437 154 ILE   A CB  
240  C  CG1 . ILE   A 40  ? 0.3514 0.3213 0.3723 -0.0795 -0.0058 -0.0385 154 ILE   A CG1 
241  C  CG2 . ILE   A 40  ? 0.2588 0.2632 0.2906 -0.0701 -0.0171 -0.0414 154 ILE   A CG2 
242  C  CD1 . ILE   A 40  ? 0.3735 0.3329 0.3839 -0.0714 -0.0058 -0.0283 154 ILE   A CD1 
243  N  N   . PRO   A 41  ? 0.3434 0.3869 0.3957 -0.0763 -0.0273 -0.0651 155 PRO   A N   
244  C  CA  . PRO   A 41  ? 0.3201 0.3804 0.3738 -0.0683 -0.0363 -0.0683 155 PRO   A CA  
245  C  C   . PRO   A 41  ? 0.3239 0.3791 0.3686 -0.0570 -0.0403 -0.0587 155 PRO   A C   
246  O  O   . PRO   A 41  ? 0.2904 0.3371 0.3322 -0.0553 -0.0371 -0.0517 155 PRO   A O   
247  C  CB  . PRO   A 41  ? 0.3149 0.4000 0.3825 -0.0708 -0.0376 -0.0764 155 PRO   A CB  
248  C  CG  . PRO   A 41  ? 0.4293 0.5093 0.5005 -0.0764 -0.0297 -0.0732 155 PRO   A CG  
249  C  CD  . PRO   A 41  ? 0.3657 0.4205 0.4289 -0.0833 -0.0224 -0.0690 155 PRO   A CD  
250  N  N   . ASP   A 42  ? 0.2353 0.2954 0.2752 -0.0496 -0.0469 -0.0586 156 ASP   A N   
251  C  CA  . ASP   A 42  ? 0.2135 0.2699 0.2459 -0.0395 -0.0503 -0.0503 156 ASP   A CA  
252  C  C   . ASP   A 42  ? 0.2076 0.2820 0.2465 -0.0337 -0.0545 -0.0522 156 ASP   A C   
253  O  O   . ASP   A 42  ? 0.2319 0.3214 0.2819 -0.0379 -0.0538 -0.0593 156 ASP   A O   
254  C  CB  . ASP   A 42  ? 0.2014 0.2515 0.2236 -0.0342 -0.0539 -0.0475 156 ASP   A CB  
255  C  CG  . ASP   A 42  ? 0.2820 0.3482 0.3051 -0.0312 -0.0600 -0.0543 156 ASP   A CG  
256  O  OD1 . ASP   A 42  ? 0.2415 0.3260 0.2738 -0.0317 -0.0627 -0.0612 156 ASP   A OD1 
257  O  OD2 . ASP   A 42  ? 0.2643 0.3260 0.2787 -0.0280 -0.0622 -0.0532 156 ASP   A OD2 
258  N  N   . PHE   A 43  ? 0.2080 0.2805 0.2402 -0.0238 -0.0584 -0.0461 157 PHE   A N   
259  C  CA  . PHE   A 43  ? 0.2246 0.3110 0.2613 -0.0163 -0.0623 -0.0470 157 PHE   A CA  
260  C  C   . PHE   A 43  ? 0.2495 0.3505 0.2845 -0.0086 -0.0696 -0.0505 157 PHE   A C   
261  O  O   . PHE   A 43  ? 0.2440 0.3648 0.2875 -0.0054 -0.0732 -0.0566 157 PHE   A O   
262  C  CB  . PHE   A 43  ? 0.2526 0.3261 0.2828 -0.0098 -0.0613 -0.0382 157 PHE   A CB  
263  C  CG  . PHE   A 43  ? 0.2504 0.3133 0.2823 -0.0157 -0.0549 -0.0354 157 PHE   A CG  
264  C  CD1 . PHE   A 43  ? 0.2467 0.2946 0.2734 -0.0217 -0.0508 -0.0323 157 PHE   A CD1 
265  C  CD2 . PHE   A 43  ? 0.3295 0.3984 0.3676 -0.0144 -0.0533 -0.0363 157 PHE   A CD2 
266  C  CE1 . PHE   A 43  ? 0.3189 0.3579 0.3457 -0.0258 -0.0455 -0.0295 157 PHE   A CE1 
267  C  CE2 . PHE   A 43  ? 0.2896 0.3498 0.3278 -0.0193 -0.0476 -0.0339 157 PHE   A CE2 
268  C  CZ  . PHE   A 43  ? 0.3317 0.3771 0.3638 -0.0247 -0.0439 -0.0303 157 PHE   A CZ  
269  N  N   . ARG   A 44  ? 0.2058 0.2990 0.2298 -0.0052 -0.0720 -0.0471 158 ARG   A N   
270  C  CA  . ARG   A 44  ? 0.2318 0.3359 0.2501 0.0048  -0.0790 -0.0477 158 ARG   A CA  
271  C  C   . ARG   A 44  ? 0.2371 0.3527 0.2552 0.0021  -0.0824 -0.0557 158 ARG   A C   
272  O  O   . ARG   A 44  ? 0.2573 0.3849 0.2702 0.0108  -0.0887 -0.0571 158 ARG   A O   
273  C  CB  . ARG   A 44  ? 0.2617 0.3487 0.2654 0.0129  -0.0791 -0.0367 158 ARG   A CB  
274  C  CG  . ARG   A 44  ? 0.3219 0.4003 0.3253 0.0180  -0.0773 -0.0301 158 ARG   A CG  
275  C  CD  . ARG   A 44  ? 0.3522 0.4125 0.3416 0.0245  -0.0765 -0.0199 158 ARG   A CD  
276  N  NE  . ARG   A 44  ? 0.4323 0.4846 0.4220 0.0295  -0.0750 -0.0152 158 ARG   A NE  
277  C  CZ  . ARG   A 44  ? 0.4250 0.4673 0.4190 0.0239  -0.0701 -0.0137 158 ARG   A CZ  
278  N  NH1 . ARG   A 44  ? 0.3450 0.3825 0.3421 0.0140  -0.0660 -0.0151 158 ARG   A NH1 
279  N  NH2 . ARG   A 44  ? 0.5292 0.5663 0.5240 0.0290  -0.0693 -0.0111 158 ARG   A NH2 
280  N  N   . SER   A 45  ? 0.2235 0.3361 0.2466 -0.0092 -0.0784 -0.0615 159 SER   A N   
281  C  CA  . SER   A 45  ? 0.1904 0.3139 0.2135 -0.0120 -0.0817 -0.0705 159 SER   A CA  
282  C  C   . SER   A 45  ? 0.2349 0.3865 0.2681 -0.0096 -0.0877 -0.0809 159 SER   A C   
283  O  O   . SER   A 45  ? 0.2402 0.4025 0.2863 -0.0130 -0.0863 -0.0850 159 SER   A O   
284  C  CB  . SER   A 45  ? 0.2128 0.3268 0.2405 -0.0249 -0.0757 -0.0758 159 SER   A CB  
285  O  OG  . SER   A 45  ? 0.2652 0.3575 0.2819 -0.0252 -0.0721 -0.0684 159 SER   A OG  
286  N  N   . PRO   A 46  ? 0.2454 0.4110 0.2732 -0.0034 -0.0946 -0.0857 160 PRO   A N   
287  C  CA  . PRO   A 46  ? 0.2401 0.4280 0.2771 -0.0015 -0.0971 -0.0938 160 PRO   A CA  
288  C  C   . PRO   A 46  ? 0.2678 0.4616 0.3205 -0.0158 -0.0915 -0.1042 160 PRO   A C   
289  O  O   . PRO   A 46  ? 0.2462 0.4278 0.2990 -0.0263 -0.0870 -0.1073 160 PRO   A O   
290  C  CB  . PRO   A 46  ? 0.2966 0.4889 0.3221 0.0050  -0.1014 -0.0949 160 PRO   A CB  
291  C  CG  . PRO   A 46  ? 0.3265 0.5007 0.3355 0.0100  -0.1021 -0.0853 160 PRO   A CG  
292  C  CD  . PRO   A 46  ? 0.2073 0.3630 0.2187 0.0022  -0.0965 -0.0807 160 PRO   A CD  
293  N  N   . GLY   A 47  ? 0.2382 0.4497 0.3037 -0.0159 -0.0913 -0.1094 161 GLY   A N   
294  C  CA  . GLY   A 47  ? 0.2654 0.4845 0.3457 -0.0290 -0.0855 -0.1194 161 GLY   A CA  
295  C  C   . GLY   A 47  ? 0.2775 0.4834 0.3647 -0.0403 -0.0777 -0.1176 161 GLY   A C   
296  O  O   . GLY   A 47  ? 0.2785 0.4948 0.3781 -0.0445 -0.0740 -0.1211 161 GLY   A O   
297  N  N   . SER   A 48  ? 0.2469 0.4300 0.3258 -0.0449 -0.0747 -0.1122 162 SER   A N   
298  C  CA  . SER   A 48  ? 0.2906 0.4585 0.3742 -0.0563 -0.0665 -0.1105 162 SER   A CA  
299  C  C   . SER   A 48  ? 0.2797 0.4371 0.3590 -0.0512 -0.0656 -0.1002 162 SER   A C   
300  O  O   . SER   A 48  ? 0.2899 0.4361 0.3728 -0.0586 -0.0578 -0.0971 162 SER   A O   
301  C  CB  . SER   A 48  ? 0.2927 0.4391 0.3694 -0.0644 -0.0622 -0.1108 162 SER   A CB  
302  O  OG  . SER   A 48  ? 0.3156 0.4490 0.3779 -0.0559 -0.0660 -0.1028 162 SER   A OG  
303  N  N   . GLY   A 49  ? 0.2096 0.3653 0.2787 -0.0377 -0.0713 -0.0920 163 GLY   A N   
304  C  CA  . GLY   A 49  ? 0.2035 0.3438 0.2664 -0.0322 -0.0686 -0.0802 163 GLY   A CA  
305  C  C   . GLY   A 49  ? 0.2471 0.4000 0.3213 -0.0323 -0.0667 -0.0821 163 GLY   A C   
306  O  O   . GLY   A 49  ? 0.2152 0.3931 0.3010 -0.0316 -0.0701 -0.0911 163 GLY   A O   
307  N  N   . LEU   A 50  ? 0.2385 0.3755 0.3095 -0.0328 -0.0613 -0.0738 164 LEU   A N   
308  C  CA  . LEU   A 50  ? 0.2231 0.3703 0.3039 -0.0333 -0.0583 -0.0753 164 LEU   A CA  
309  C  C   . LEU   A 50  ? 0.2410 0.4087 0.3263 -0.0214 -0.0653 -0.0779 164 LEU   A C   
310  O  O   . LEU   A 50  ? 0.2307 0.4198 0.3294 -0.0228 -0.0650 -0.0855 164 LEU   A O   
311  C  CB  . LEU   A 50  ? 0.2308 0.3571 0.3043 -0.0329 -0.0529 -0.0654 164 LEU   A CB  
312  C  CG  . LEU   A 50  ? 0.3155 0.4269 0.3883 -0.0446 -0.0443 -0.0639 164 LEU   A CG  
313  C  CD1 . LEU   A 50  ? 0.3514 0.4451 0.4155 -0.0414 -0.0409 -0.0542 164 LEU   A CD1 
314  C  CD2 . LEU   A 50  ? 0.3761 0.5031 0.4628 -0.0543 -0.0390 -0.0722 164 LEU   A CD2 
315  N  N   . TYR   A 51  ? 0.2262 0.3874 0.3001 -0.0093 -0.0713 -0.0714 165 TYR   A N   
316  C  CA  . TYR   A 51  ? 0.2847 0.4615 0.3603 0.0041  -0.0778 -0.0722 165 TYR   A CA  
317  C  C   . TYR   A 51  ? 0.2789 0.4855 0.3647 0.0059  -0.0840 -0.0837 165 TYR   A C   
318  O  O   . TYR   A 51  ? 0.2930 0.5181 0.3840 0.0164  -0.0890 -0.0866 165 TYR   A O   
319  C  CB  . TYR   A 51  ? 0.2626 0.4227 0.3219 0.0162  -0.0818 -0.0620 165 TYR   A CB  
320  C  CG  . TYR   A 51  ? 0.3452 0.4810 0.3972 0.0163  -0.0765 -0.0523 165 TYR   A CG  
321  C  CD1 . TYR   A 51  ? 0.4026 0.5392 0.4624 0.0130  -0.0716 -0.0533 165 TYR   A CD1 
322  C  CD2 . TYR   A 51  ? 0.3628 0.4764 0.4003 0.0192  -0.0761 -0.0431 165 TYR   A CD2 
323  C  CE1 . TYR   A 51  ? 0.4329 0.5491 0.4861 0.0131  -0.0673 -0.0457 165 TYR   A CE1 
324  C  CE2 . TYR   A 51  ? 0.3621 0.4559 0.3944 0.0186  -0.0715 -0.0358 165 TYR   A CE2 
325  C  CZ  . TYR   A 51  ? 0.4850 0.5803 0.5249 0.0158  -0.0675 -0.0374 165 TYR   A CZ  
326  O  OH  . TYR   A 51  ? 0.4792 0.5564 0.5138 0.0152  -0.0634 -0.0314 165 TYR   A OH  
327  N  N   . SER   A 52  ? 0.2385 0.4510 0.3275 -0.0035 -0.0840 -0.0909 166 SER   A N   
328  C  CA  . SER   A 52  ? 0.2835 0.5185 0.3806 -0.0033 -0.0863 -0.1005 166 SER   A CA  
329  C  C   . SER   A 52  ? 0.2641 0.5118 0.3778 -0.0160 -0.0793 -0.1095 166 SER   A C   
330  O  O   . SER   A 52  ? 0.2525 0.5175 0.3738 -0.0180 -0.0796 -0.1182 166 SER   A O   
331  C  CB  . SER   A 52  ? 0.2828 0.5135 0.3718 -0.0056 -0.0886 -0.1024 166 SER   A CB  
332  O  OG  . SER   A 52  ? 0.3729 0.5957 0.4462 0.0075  -0.0950 -0.0945 166 SER   A OG  
333  N  N   . ASN   A 53  ? 0.2534 0.4934 0.3727 -0.0245 -0.0726 -0.1078 167 ASN   A N   
334  C  CA  . ASN   A 53  ? 0.2002 0.4478 0.3330 -0.0384 -0.0640 -0.1152 167 ASN   A CA  
335  C  C   . ASN   A 53  ? 0.2720 0.5240 0.4124 -0.0390 -0.0594 -0.1138 167 ASN   A C   
336  O  O   . ASN   A 53  ? 0.3387 0.5862 0.4853 -0.0520 -0.0503 -0.1153 167 ASN   A O   
337  C  CB  . ASN   A 53  ? 0.2205 0.4487 0.3503 -0.0531 -0.0574 -0.1152 167 ASN   A CB  
338  C  CG  . ASN   A 53  ? 0.2801 0.5078 0.4054 -0.0540 -0.0607 -0.1194 167 ASN   A CG  
339  O  OD1 . ASN   A 53  ? 0.2734 0.5152 0.4071 -0.0588 -0.0593 -0.1284 167 ASN   A OD1 
340  N  ND2 . ASN   A 53  ? 0.2537 0.4659 0.3655 -0.0491 -0.0652 -0.1134 167 ASN   A ND2 
341  N  N   . LEU   A 54  ? 0.2524 0.5129 0.3918 -0.0247 -0.0650 -0.1108 168 LEU   A N   
342  C  CA  . LEU   A 54  ? 0.2325 0.4989 0.3791 -0.0234 -0.0612 -0.1101 168 LEU   A CA  
343  C  C   . LEU   A 54  ? 0.2477 0.5401 0.4054 -0.0165 -0.0623 -0.1174 168 LEU   A C   
344  O  O   . LEU   A 54  ? 0.2776 0.5770 0.4402 -0.0110 -0.0609 -0.1169 168 LEU   A O   
345  C  CB  . LEU   A 54  ? 0.2155 0.4584 0.3467 -0.0117 -0.0630 -0.0975 168 LEU   A CB  
346  C  CG  . LEU   A 54  ? 0.2615 0.4715 0.3788 -0.0190 -0.0574 -0.0877 168 LEU   A CG  
347  C  CD1 . LEU   A 54  ? 0.2816 0.4696 0.3838 -0.0076 -0.0600 -0.0764 168 LEU   A CD1 
348  C  CD2 . LEU   A 54  ? 0.2712 0.4755 0.3934 -0.0319 -0.0468 -0.0879 168 LEU   A CD2 
349  N  N   . GLN   A 55  ? 0.2956 0.6032 0.4576 -0.0166 -0.0646 -0.1248 169 GLN   A N   
350  C  CA  . GLN   A 55  ? 0.2659 0.5992 0.4372 -0.0084 -0.0668 -0.1322 169 GLN   A CA  
351  C  C   . GLN   A 55  ? 0.2798 0.6260 0.4651 -0.0172 -0.0580 -0.1380 169 GLN   A C   
352  O  O   . GLN   A 55  ? 0.3417 0.7049 0.5332 -0.0079 -0.0594 -0.1412 169 GLN   A O   
353  C  CB  . GLN   A 55  ? 0.2688 0.6168 0.4428 -0.0091 -0.0701 -0.1404 169 GLN   A CB  
354  C  CG  . GLN   A 55  ? 0.3257 0.6643 0.4856 0.0005  -0.0785 -0.1355 169 GLN   A CG  
355  C  CD  . GLN   A 55  ? 0.5133 0.8310 0.6659 -0.0109 -0.0761 -0.1322 169 GLN   A CD  
356  O  OE1 . GLN   A 55  ? 0.3444 0.6516 0.5014 -0.0255 -0.0681 -0.1324 169 GLN   A OE1 
357  N  NE2 . GLN   A 55  ? 0.4702 0.7811 0.6108 -0.0039 -0.0826 -0.1290 169 GLN   A NE2 
358  N  N   . GLN   A 56  ? 0.2971 0.6350 0.4866 -0.0347 -0.0486 -0.1392 170 GLN   A N   
359  C  CA  . GLN   A 56  ? 0.3251 0.6745 0.5267 -0.0445 -0.0390 -0.1446 170 GLN   A CA  
360  C  C   . GLN   A 56  ? 0.2945 0.6379 0.4952 -0.0415 -0.0354 -0.1385 170 GLN   A C   
361  O  O   . GLN   A 56  ? 0.3022 0.6570 0.5122 -0.0473 -0.0276 -0.1425 170 GLN   A O   
362  C  CB  . GLN   A 56  ? 0.3675 0.7068 0.5718 -0.0641 -0.0292 -0.1471 170 GLN   A CB  
363  C  CG  . GLN   A 56  ? 0.5346 0.8443 0.7282 -0.0719 -0.0249 -0.1374 170 GLN   A CG  
364  C  CD  . GLN   A 56  ? 0.6297 0.9222 0.8126 -0.0718 -0.0304 -0.1342 170 GLN   A CD  
365  O  OE1 . GLN   A 56  ? 0.4471 0.7399 0.6230 -0.0586 -0.0405 -0.1314 170 GLN   A OE1 
366  N  NE2 . GLN   A 56  ? 0.5711 0.8470 0.7516 -0.0860 -0.0232 -0.1342 170 GLN   A NE2 
367  N  N   . TYR   A 57  ? 0.2490 0.5754 0.4388 -0.0329 -0.0406 -0.1294 171 TYR   A N   
368  C  CA  . TYR   A 57  ? 0.2395 0.5604 0.4282 -0.0292 -0.0378 -0.1243 171 TYR   A CA  
369  C  C   . TYR   A 57  ? 0.2705 0.6063 0.4616 -0.0112 -0.0440 -0.1258 171 TYR   A C   
370  O  O   . TYR   A 57  ? 0.2881 0.6315 0.4769 0.0008  -0.0524 -0.1275 171 TYR   A O   
371  C  CB  . TYR   A 57  ? 0.2351 0.5203 0.4044 -0.0276 -0.0385 -0.1115 171 TYR   A CB  
372  C  CG  . TYR   A 57  ? 0.2771 0.5430 0.4413 -0.0442 -0.0305 -0.1084 171 TYR   A CG  
373  C  CD1 . TYR   A 57  ? 0.3342 0.5987 0.4987 -0.0512 -0.0330 -0.1117 171 TYR   A CD1 
374  C  CD2 . TYR   A 57  ? 0.3592 0.6083 0.5177 -0.0521 -0.0206 -0.1026 171 TYR   A CD2 
375  C  CE1 . TYR   A 57  ? 0.3272 0.5722 0.4867 -0.0654 -0.0254 -0.1091 171 TYR   A CE1 
376  C  CE2 . TYR   A 57  ? 0.3866 0.6165 0.5391 -0.0657 -0.0132 -0.0991 171 TYR   A CE2 
377  C  CZ  . TYR   A 57  ? 0.4116 0.6387 0.5648 -0.0722 -0.0155 -0.1024 171 TYR   A CZ  
378  O  OH  . TYR   A 57  ? 0.4333 0.6394 0.5801 -0.0849 -0.0079 -0.0989 171 TYR   A OH  
379  N  N   . ASP   A 58  ? 0.2589 0.5976 0.4536 -0.0089 -0.0393 -0.1251 172 ASP   A N   
380  C  CA  . ASP   A 58  ? 0.3859 0.7384 0.5839 0.0077  -0.0435 -0.1275 172 ASP   A CA  
381  C  C   . ASP   A 58  ? 0.3787 0.7064 0.5601 0.0230  -0.0502 -0.1173 172 ASP   A C   
382  O  O   . ASP   A 58  ? 0.3719 0.6823 0.5451 0.0269  -0.0465 -0.1115 172 ASP   A O   
383  C  CB  . ASP   A 58  ? 0.3217 0.6860 0.5290 0.0029  -0.0340 -0.1315 172 ASP   A CB  
384  C  CG  . ASP   A 58  ? 0.4534 0.8326 0.6645 0.0195  -0.0374 -0.1355 172 ASP   A CG  
385  O  OD1 . ASP   A 58  ? 0.4198 0.8035 0.6279 0.0332  -0.0464 -0.1363 172 ASP   A OD1 
386  O  OD2 . ASP   A 58  ? 0.4573 0.8432 0.6734 0.0190  -0.0306 -0.1376 172 ASP   A OD2 
387  N  N   . LEU   A 59  ? 0.3114 0.6354 0.4862 0.0315  -0.0596 -0.1150 173 LEU   A N   
388  C  CA  . LEU   A 59  ? 0.3014 0.5965 0.4575 0.0435  -0.0647 -0.1039 173 LEU   A CA  
389  C  C   . LEU   A 59  ? 0.3522 0.6593 0.5077 0.0631  -0.0749 -0.1053 173 LEU   A C   
390  O  O   . LEU   A 59  ? 0.3194 0.6451 0.4799 0.0646  -0.0779 -0.1114 173 LEU   A O   
391  C  CB  . LEU   A 59  ? 0.2703 0.5424 0.4139 0.0353  -0.0654 -0.0968 173 LEU   A CB  
392  C  CG  . LEU   A 59  ? 0.2336 0.4895 0.3746 0.0175  -0.0561 -0.0937 173 LEU   A CG  
393  C  CD1 . LEU   A 59  ? 0.2298 0.4688 0.3611 0.0107  -0.0578 -0.0891 173 LEU   A CD1 
394  C  CD2 . LEU   A 59  ? 0.2047 0.4375 0.3359 0.0189  -0.0508 -0.0861 173 LEU   A CD2 
395  N  N   . PRO   A 60  ? 0.2715 0.5570 0.4140 0.0770  -0.0773 -0.0973 174 PRO   A N   
396  C  CA  . PRO   A 60  ? 0.3487 0.6379 0.4854 0.0965  -0.0867 -0.0959 174 PRO   A CA  
397  C  C   . PRO   A 60  ? 0.3913 0.6681 0.5150 0.0976  -0.0922 -0.0897 174 PRO   A C   
398  O  O   . PRO   A 60  ? 0.4373 0.7199 0.5554 0.1075  -0.0972 -0.0899 174 PRO   A O   
399  C  CB  . PRO   A 60  ? 0.3661 0.6305 0.4920 0.1081  -0.0853 -0.0887 174 PRO   A CB  
400  C  CG  . PRO   A 60  ? 0.3720 0.6094 0.4902 0.0932  -0.0772 -0.0824 174 PRO   A CG  
401  C  CD  . PRO   A 60  ? 0.3023 0.5584 0.4340 0.0754  -0.0713 -0.0895 174 PRO   A CD  
402  N  N   . TYR   A 61  ? 0.4007 0.6545 0.5152 0.0859  -0.0888 -0.0831 175 TYR   A N   
403  C  CA  . TYR   A 61  ? 0.3495 0.5927 0.4530 0.0840  -0.0928 -0.0781 175 TYR   A CA  
404  C  C   . TYR   A 61  ? 0.3929 0.6188 0.4937 0.0654  -0.0855 -0.0752 175 TYR   A C   
405  O  O   . TYR   A 61  ? 0.3049 0.5199 0.4073 0.0579  -0.0783 -0.0736 175 TYR   A O   
406  C  CB  . TYR   A 61  ? 0.4923 0.7103 0.5766 0.0988  -0.0971 -0.0671 175 TYR   A CB  
407  C  CG  . TYR   A 61  ? 0.4101 0.5989 0.4856 0.1003  -0.0915 -0.0593 175 TYR   A CG  
408  C  CD1 . TYR   A 61  ? 0.3659 0.5273 0.4316 0.0895  -0.0861 -0.0518 175 TYR   A CD1 
409  C  CD2 . TYR   A 61  ? 0.3904 0.5802 0.4681 0.1129  -0.0917 -0.0603 175 TYR   A CD2 
410  C  CE1 . TYR   A 61  ? 0.3829 0.5198 0.4416 0.0902  -0.0812 -0.0463 175 TYR   A CE1 
411  C  CE2 . TYR   A 61  ? 0.4974 0.6605 0.5674 0.1136  -0.0865 -0.0546 175 TYR   A CE2 
412  C  CZ  . TYR   A 61  ? 0.3957 0.5331 0.4565 0.1018  -0.0814 -0.0479 175 TYR   A CZ  
413  O  OH  . TYR   A 61  ? 0.4203 0.5334 0.4744 0.1018  -0.0766 -0.0436 175 TYR   A OH  
414  N  N   . PRO   A 62  ? 0.3662 0.5901 0.4630 0.0583  -0.0873 -0.0747 176 PRO   A N   
415  C  CA  . PRO   A 62  ? 0.3219 0.5325 0.4182 0.0408  -0.0802 -0.0735 176 PRO   A CA  
416  C  C   . PRO   A 62  ? 0.2627 0.4420 0.3471 0.0382  -0.0747 -0.0634 176 PRO   A C   
417  O  O   . PRO   A 62  ? 0.3060 0.4791 0.3937 0.0272  -0.0675 -0.0635 176 PRO   A O   
418  C  CB  . PRO   A 62  ? 0.3668 0.5785 0.4578 0.0380  -0.0846 -0.0741 176 PRO   A CB  
419  C  CG  . PRO   A 62  ? 0.3539 0.5903 0.4488 0.0505  -0.0934 -0.0800 176 PRO   A CG  
420  C  CD  . PRO   A 62  ? 0.4180 0.6530 0.5104 0.0661  -0.0957 -0.0762 176 PRO   A CD  
421  N  N   . GLU   A 63  ? 0.3432 0.5030 0.4134 0.0480  -0.0778 -0.0549 177 GLU   A N   
422  C  CA  . GLU   A 63  ? 0.3370 0.4684 0.3964 0.0445  -0.0730 -0.0463 177 GLU   A CA  
423  C  C   . GLU   A 63  ? 0.2561 0.3842 0.3200 0.0438  -0.0679 -0.0471 177 GLU   A C   
424  O  O   . GLU   A 63  ? 0.3083 0.4184 0.3668 0.0372  -0.0628 -0.0427 177 GLU   A O   
425  C  CB  . GLU   A 63  ? 0.3804 0.4930 0.4249 0.0552  -0.0766 -0.0378 177 GLU   A CB  
426  C  CG  . GLU   A 63  ? 0.4967 0.6143 0.5349 0.0585  -0.0822 -0.0369 177 GLU   A CG  
427  C  CD  . GLU   A 63  ? 0.5754 0.7156 0.6178 0.0712  -0.0894 -0.0418 177 GLU   A CD  
428  O  OE1 . GLU   A 63  ? 0.7387 0.8734 0.7752 0.0851  -0.0921 -0.0379 177 GLU   A OE1 
429  O  OE2 . GLU   A 63  ? 0.6743 0.8381 0.7262 0.0674  -0.0924 -0.0501 177 GLU   A OE2 
430  N  N   . ALA   A 64  ? 0.2490 0.3962 0.3229 0.0507  -0.0692 -0.0533 178 ALA   A N   
431  C  CA  . ALA   A 64  ? 0.2566 0.4018 0.3342 0.0514  -0.0644 -0.0547 178 ALA   A CA  
432  C  C   . ALA   A 64  ? 0.2847 0.4281 0.3659 0.0367  -0.0569 -0.0559 178 ALA   A C   
433  O  O   . ALA   A 64  ? 0.2398 0.3729 0.3184 0.0355  -0.0523 -0.0544 178 ALA   A O   
434  C  CB  . ALA   A 64  ? 0.2544 0.4251 0.3443 0.0606  -0.0668 -0.0628 178 ALA   A CB  
435  N  N   . ILE   A 65  ? 0.2354 0.3875 0.3215 0.0256  -0.0553 -0.0587 179 ILE   A N   
436  C  CA  . ILE   A 65  ? 0.2362 0.3859 0.3248 0.0125  -0.0475 -0.0594 179 ILE   A CA  
437  C  C   . ILE   A 65  ? 0.2566 0.3796 0.3322 0.0089  -0.0445 -0.0512 179 ILE   A C   
438  O  O   . ILE   A 65  ? 0.2440 0.3620 0.3186 0.0016  -0.0382 -0.0504 179 ILE   A O   
439  C  CB  . ILE   A 65  ? 0.2469 0.4094 0.3433 0.0013  -0.0459 -0.0643 179 ILE   A CB  
440  C  CG1 . ILE   A 65  ? 0.2707 0.4347 0.3715 -0.0112 -0.0367 -0.0661 179 ILE   A CG1 
441  C  CG2 . ILE   A 65  ? 0.2654 0.4129 0.3524 -0.0017 -0.0486 -0.0596 179 ILE   A CG2 
442  C  CD1 . ILE   A 65  ? 0.3010 0.4825 0.4136 -0.0222 -0.0338 -0.0737 179 ILE   A CD1 
443  N  N   . PHE   A 66  ? 0.2337 0.3402 0.2990 0.0143  -0.0487 -0.0452 180 PHE   A N   
444  C  CA  . PHE   A 66  ? 0.2689 0.3531 0.3235 0.0107  -0.0461 -0.0386 180 PHE   A CA  
445  C  C   . PHE   A 66  ? 0.2414 0.3122 0.2895 0.0193  -0.0474 -0.0353 180 PHE   A C   
446  O  O   . PHE   A 66  ? 0.2522 0.3051 0.2916 0.0177  -0.0466 -0.0303 180 PHE   A O   
447  C  CB  . PHE   A 66  ? 0.3080 0.3826 0.3561 0.0066  -0.0480 -0.0347 180 PHE   A CB  
448  C  CG  . PHE   A 66  ? 0.3099 0.3939 0.3636 -0.0029 -0.0459 -0.0382 180 PHE   A CG  
449  C  CD1 . PHE   A 66  ? 0.3914 0.4765 0.4482 -0.0117 -0.0395 -0.0397 180 PHE   A CD1 
450  C  CD2 . PHE   A 66  ? 0.4159 0.5069 0.4710 -0.0031 -0.0499 -0.0404 180 PHE   A CD2 
451  C  CE1 . PHE   A 66  ? 0.4170 0.5079 0.4784 -0.0211 -0.0365 -0.0429 180 PHE   A CE1 
452  C  CE2 . PHE   A 66  ? 0.4251 0.5236 0.4857 -0.0126 -0.0475 -0.0449 180 PHE   A CE2 
453  C  CZ  . PHE   A 66  ? 0.3423 0.4395 0.4062 -0.0219 -0.0405 -0.0460 180 PHE   A CZ  
454  N  N   . GLU   A 67  ? 0.2341 0.3132 0.2867 0.0284  -0.0491 -0.0388 181 GLU   A N   
455  C  CA  . GLU   A 67  ? 0.2246 0.2895 0.2712 0.0372  -0.0500 -0.0365 181 GLU   A CA  
456  C  C   . GLU   A 67  ? 0.2384 0.3045 0.2879 0.0360  -0.0454 -0.0401 181 GLU   A C   
457  O  O   . GLU   A 67  ? 0.2397 0.3239 0.2981 0.0351  -0.0433 -0.0457 181 GLU   A O   
458  C  CB  . GLU   A 67  ? 0.2381 0.3089 0.2859 0.0503  -0.0552 -0.0374 181 GLU   A CB  
459  C  CG  . GLU   A 67  ? 0.2431 0.3113 0.2852 0.0530  -0.0600 -0.0331 181 GLU   A CG  
460  C  CD  . GLU   A 67  ? 0.3719 0.4453 0.4129 0.0677  -0.0655 -0.0332 181 GLU   A CD  
461  O  OE1 . GLU   A 67  ? 0.3364 0.4197 0.3837 0.0755  -0.0660 -0.0378 181 GLU   A OE1 
462  O  OE2 . GLU   A 67  ? 0.3819 0.4499 0.4150 0.0722  -0.0694 -0.0285 181 GLU   A OE2 
463  N  N   . LEU   A 68  ? 0.2400 0.2879 0.2820 0.0357  -0.0436 -0.0375 182 LEU   A N   
464  C  CA  . LEU   A 68  ? 0.2611 0.3100 0.3043 0.0345  -0.0394 -0.0415 182 LEU   A CA  
465  C  C   . LEU   A 68  ? 0.2867 0.3459 0.3362 0.0440  -0.0396 -0.0474 182 LEU   A C   
466  O  O   . LEU   A 68  ? 0.2497 0.3226 0.3048 0.0418  -0.0359 -0.0524 182 LEU   A O   
467  C  CB  . LEU   A 68  ? 0.2883 0.3169 0.3229 0.0324  -0.0382 -0.0389 182 LEU   A CB  
468  C  CG  . LEU   A 68  ? 0.2744 0.3041 0.3083 0.0295  -0.0340 -0.0431 182 LEU   A CG  
469  C  CD1 . LEU   A 68  ? 0.3065 0.3475 0.3416 0.0207  -0.0306 -0.0429 182 LEU   A CD1 
470  C  CD2 . LEU   A 68  ? 0.3358 0.3473 0.3625 0.0279  -0.0337 -0.0422 182 LEU   A CD2 
471  N  N   . PRO   A 69  ? 0.2589 0.3119 0.3070 0.0553  -0.0433 -0.0469 183 PRO   A N   
472  C  CA  . PRO   A 69  ? 0.2589 0.3229 0.3133 0.0657  -0.0435 -0.0531 183 PRO   A CA  
473  C  C   . PRO   A 69  ? 0.2862 0.3790 0.3528 0.0652  -0.0435 -0.0584 183 PRO   A C   
474  O  O   . PRO   A 69  ? 0.2662 0.3734 0.3399 0.0669  -0.0404 -0.0649 183 PRO   A O   
475  C  CB  . PRO   A 69  ? 0.2837 0.3338 0.3325 0.0782  -0.0481 -0.0497 183 PRO   A CB  
476  C  CG  . PRO   A 69  ? 0.2813 0.3070 0.3192 0.0727  -0.0478 -0.0425 183 PRO   A CG  
477  C  CD  . PRO   A 69  ? 0.2577 0.2918 0.2972 0.0598  -0.0468 -0.0406 183 PRO   A CD  
478  N  N   . PHE   A 70  ? 0.2492 0.3518 0.3187 0.0619  -0.0465 -0.0566 184 PHE   A N   
479  C  CA  . PHE   A 70  ? 0.2397 0.3706 0.3221 0.0591  -0.0458 -0.0629 184 PHE   A CA  
480  C  C   . PHE   A 70  ? 0.2162 0.3540 0.3020 0.0462  -0.0385 -0.0652 184 PHE   A C   
481  O  O   . PHE   A 70  ? 0.2351 0.3939 0.3313 0.0452  -0.0351 -0.0718 184 PHE   A O   
482  C  CB  . PHE   A 70  ? 0.2241 0.3643 0.3091 0.0571  -0.0503 -0.0617 184 PHE   A CB  
483  C  CG  . PHE   A 70  ? 0.2393 0.4104 0.3393 0.0540  -0.0497 -0.0698 184 PHE   A CG  
484  C  CD1 . PHE   A 70  ? 0.2662 0.4582 0.3757 0.0658  -0.0534 -0.0763 184 PHE   A CD1 
485  C  CD2 . PHE   A 70  ? 0.2478 0.4270 0.3529 0.0392  -0.0448 -0.0715 184 PHE   A CD2 
486  C  CE1 . PHE   A 70  ? 0.3187 0.5421 0.4440 0.0620  -0.0525 -0.0851 184 PHE   A CE1 
487  C  CE2 . PHE   A 70  ? 0.2393 0.4467 0.3592 0.0345  -0.0431 -0.0798 184 PHE   A CE2 
488  C  CZ  . PHE   A 70  ? 0.2668 0.4979 0.3977 0.0455  -0.0470 -0.0870 184 PHE   A CZ  
489  N  N   . PHE   A 71  ? 0.2033 0.3241 0.2803 0.0366  -0.0358 -0.0597 185 PHE   A N   
490  C  CA  . PHE   A 71  ? 0.2253 0.3500 0.3027 0.0259  -0.0287 -0.0606 185 PHE   A CA  
491  C  C   . PHE   A 71  ? 0.2902 0.4202 0.3690 0.0299  -0.0247 -0.0654 185 PHE   A C   
492  O  O   . PHE   A 71  ? 0.2297 0.3757 0.3146 0.0248  -0.0189 -0.0695 185 PHE   A O   
493  C  CB  . PHE   A 71  ? 0.2434 0.3477 0.3093 0.0181  -0.0273 -0.0537 185 PHE   A CB  
494  C  CG  . PHE   A 71  ? 0.2377 0.3440 0.3013 0.0084  -0.0202 -0.0533 185 PHE   A CG  
495  C  CD1 . PHE   A 71  ? 0.2425 0.3559 0.3094 -0.0013 -0.0166 -0.0527 185 PHE   A CD1 
496  C  CD2 . PHE   A 71  ? 0.2775 0.3779 0.3349 0.0093  -0.0169 -0.0538 185 PHE   A CD2 
497  C  CE1 . PHE   A 71  ? 0.2280 0.3406 0.2908 -0.0095 -0.0094 -0.0511 185 PHE   A CE1 
498  C  CE2 . PHE   A 71  ? 0.2231 0.3251 0.2761 0.0016  -0.0103 -0.0527 185 PHE   A CE2 
499  C  CZ  . PHE   A 71  ? 0.2121 0.3193 0.2673 -0.0075 -0.0063 -0.0506 185 PHE   A CZ  
500  N  N   . PHE   A 72  ? 0.2471 0.3632 0.3201 0.0386  -0.0270 -0.0653 186 PHE   A N   
501  C  CA  . PHE   A 72  ? 0.2723 0.3935 0.3466 0.0434  -0.0234 -0.0710 186 PHE   A CA  
502  C  C   . PHE   A 72  ? 0.3472 0.4926 0.4344 0.0504  -0.0233 -0.0783 186 PHE   A C   
503  O  O   . PHE   A 72  ? 0.3271 0.4867 0.4189 0.0496  -0.0179 -0.0840 186 PHE   A O   
504  C  CB  . PHE   A 72  ? 0.2692 0.3692 0.3353 0.0510  -0.0259 -0.0704 186 PHE   A CB  
505  C  CG  . PHE   A 72  ? 0.2990 0.3804 0.3543 0.0435  -0.0247 -0.0660 186 PHE   A CG  
506  C  CD1 . PHE   A 72  ? 0.4656 0.5519 0.5181 0.0337  -0.0200 -0.0649 186 PHE   A CD1 
507  C  CD2 . PHE   A 72  ? 0.3775 0.4371 0.4255 0.0462  -0.0279 -0.0627 186 PHE   A CD2 
508  C  CE1 . PHE   A 72  ? 0.4208 0.4922 0.4635 0.0281  -0.0196 -0.0612 186 PHE   A CE1 
509  C  CE2 . PHE   A 72  ? 0.4153 0.4612 0.4551 0.0391  -0.0269 -0.0598 186 PHE   A CE2 
510  C  CZ  . PHE   A 72  ? 0.4159 0.4688 0.4532 0.0307  -0.0232 -0.0593 186 PHE   A CZ  
511  N  N   . HIS   A 73  ? 0.2844 0.4365 0.3772 0.0575  -0.0291 -0.0786 187 HIS   A N   
512  C  CA  . HIS   A 73  ? 0.2577 0.4362 0.3639 0.0651  -0.0298 -0.0863 187 HIS   A CA  
513  C  C   . HIS   A 73  ? 0.3151 0.5186 0.4324 0.0537  -0.0245 -0.0905 187 HIS   A C   
514  O  O   . HIS   A 73  ? 0.3097 0.5345 0.4369 0.0548  -0.0200 -0.0978 187 HIS   A O   
515  C  CB  . HIS   A 73  ? 0.2633 0.4434 0.3714 0.0761  -0.0381 -0.0851 187 HIS   A CB  
516  C  CG  . HIS   A 73  ? 0.3366 0.5476 0.4596 0.0836  -0.0402 -0.0932 187 HIS   A CG  
517  N  ND1 . HIS   A 73  ? 0.4792 0.7014 0.6082 0.0962  -0.0400 -0.0999 187 HIS   A ND1 
518  C  CD2 . HIS   A 73  ? 0.4026 0.6375 0.5367 0.0806  -0.0426 -0.0967 187 HIS   A CD2 
519  C  CE1 . HIS   A 73  ? 0.3863 0.6391 0.5297 0.1011  -0.0425 -0.1070 187 HIS   A CE1 
520  N  NE2 . HIS   A 73  ? 0.4306 0.6921 0.5776 0.0913  -0.0441 -0.1055 187 HIS   A NE2 
521  N  N   . ASN   A 74  ? 0.2904 0.4916 0.4067 0.0424  -0.0242 -0.0863 188 ASN   A N   
522  C  CA  . ASN   A 74  ? 0.2107 0.4331 0.3376 0.0304  -0.0188 -0.0902 188 ASN   A CA  
523  C  C   . ASN   A 74  ? 0.2408 0.4467 0.3593 0.0174  -0.0167 -0.0831 188 ASN   A C   
524  O  O   . ASN   A 74  ? 0.2076 0.4086 0.3250 0.0164  -0.0220 -0.0803 188 ASN   A O   
525  C  CB  . ASN   A 74  ? 0.2721 0.5209 0.4139 0.0348  -0.0234 -0.0971 188 ASN   A CB  
526  C  CG  . ASN   A 74  ? 0.2379 0.5084 0.3919 0.0205  -0.0173 -0.1022 188 ASN   A CG  
527  O  OD1 . ASN   A 74  ? 0.2623 0.5299 0.4143 0.0087  -0.0083 -0.1010 188 ASN   A OD1 
528  N  ND2 . ASN   A 74  ? 0.2617 0.5542 0.4283 0.0217  -0.0220 -0.1083 188 ASN   A ND2 
529  N  N   . PRO   A 75  ? 0.2297 0.4269 0.3413 0.0080  -0.0091 -0.0800 189 PRO   A N   
530  C  CA  . PRO   A 75  ? 0.1729 0.3526 0.2752 -0.0027 -0.0072 -0.0729 189 PRO   A CA  
531  C  C   . PRO   A 75  ? 0.2002 0.3920 0.3108 -0.0152 -0.0024 -0.0750 189 PRO   A C   
532  O  O   . PRO   A 75  ? 0.2511 0.4279 0.3543 -0.0236 -0.0008 -0.0694 189 PRO   A O   
533  C  CB  . PRO   A 75  ? 0.2433 0.4101 0.3341 -0.0054 -0.0012 -0.0691 189 PRO   A CB  
534  C  CG  . PRO   A 75  ? 0.2340 0.4211 0.3330 -0.0034 0.0043  -0.0762 189 PRO   A CG  
535  C  CD  . PRO   A 75  ? 0.2547 0.4560 0.3646 0.0084  -0.0024 -0.0826 189 PRO   A CD  
536  N  N   . LYS   A 76  ? 0.2291 0.4474 0.3550 -0.0166 0.0001  -0.0834 190 LYS   A N   
537  C  CA  . LYS   A 76  ? 0.2033 0.4336 0.3380 -0.0306 0.0067  -0.0866 190 LYS   A CA  
538  C  C   . LYS   A 76  ? 0.2380 0.4651 0.3749 -0.0348 0.0014  -0.0864 190 LYS   A C   
539  O  O   . LYS   A 76  ? 0.2519 0.4704 0.3863 -0.0474 0.0068  -0.0840 190 LYS   A O   
540  C  CB  . LYS   A 76  ? 0.2289 0.4916 0.3813 -0.0313 0.0109  -0.0972 190 LYS   A CB  
541  C  CG  . LYS   A 76  ? 0.3643 0.6301 0.5138 -0.0305 0.0189  -0.0975 190 LYS   A CG  
542  C  CD  . LYS   A 76  ? 0.4041 0.7034 0.5718 -0.0324 0.0244  -0.1082 190 LYS   A CD  
543  C  CE  . LYS   A 76  ? 0.4744 0.7758 0.6374 -0.0335 0.0340  -0.1081 190 LYS   A CE  
544  N  NZ  . LYS   A 76  ? 0.5984 0.9340 0.7799 -0.0368 0.0408  -0.1188 190 LYS   A NZ  
545  N  N   . PRO   A 77  ? 0.2743 0.5070 0.4145 -0.0246 -0.0088 -0.0885 191 PRO   A N   
546  C  CA  . PRO   A 77  ? 0.2395 0.4681 0.3796 -0.0286 -0.0137 -0.0881 191 PRO   A CA  
547  C  C   . PRO   A 77  ? 0.2020 0.4001 0.3260 -0.0336 -0.0127 -0.0783 191 PRO   A C   
548  O  O   . PRO   A 77  ? 0.2193 0.4125 0.3434 -0.0441 -0.0103 -0.0783 191 PRO   A O   
549  C  CB  . PRO   A 77  ? 0.2468 0.4838 0.3891 -0.0135 -0.0248 -0.0902 191 PRO   A CB  
550  C  CG  . PRO   A 77  ? 0.2366 0.4950 0.3891 -0.0052 -0.0243 -0.0967 191 PRO   A CG  
551  C  CD  . PRO   A 77  ? 0.2289 0.4754 0.3747 -0.0092 -0.0157 -0.0928 191 PRO   A CD  
552  N  N   . PHE   A 78  ? 0.2193 0.3972 0.3300 -0.0266 -0.0143 -0.0708 192 PHE   A N   
553  C  CA  . PHE   A 78  ? 0.1976 0.3494 0.2940 -0.0309 -0.0133 -0.0623 192 PHE   A CA  
554  C  C   . PHE   A 78  ? 0.2181 0.3638 0.3121 -0.0439 -0.0036 -0.0604 192 PHE   A C   
555  O  O   . PHE   A 78  ? 0.2653 0.3977 0.3540 -0.0508 -0.0024 -0.0570 192 PHE   A O   
556  C  CB  . PHE   A 78  ? 0.2257 0.3602 0.3101 -0.0225 -0.0155 -0.0561 192 PHE   A CB  
557  C  CG  . PHE   A 78  ? 0.2179 0.3292 0.2889 -0.0267 -0.0142 -0.0483 192 PHE   A CG  
558  C  CD1 . PHE   A 78  ? 0.2122 0.3116 0.2779 -0.0251 -0.0197 -0.0447 192 PHE   A CD1 
559  C  CD2 . PHE   A 78  ? 0.2677 0.3703 0.3312 -0.0316 -0.0073 -0.0447 192 PHE   A CD2 
560  C  CE1 . PHE   A 78  ? 0.2655 0.3458 0.3200 -0.0284 -0.0185 -0.0382 192 PHE   A CE1 
561  C  CE2 . PHE   A 78  ? 0.2592 0.3422 0.3106 -0.0341 -0.0067 -0.0378 192 PHE   A CE2 
562  C  CZ  . PHE   A 78  ? 0.2632 0.3356 0.3108 -0.0325 -0.0123 -0.0349 192 PHE   A CZ  
563  N  N   . PHE   A 79  ? 0.2543 0.4078 0.3505 -0.0468 0.0039  -0.0620 193 PHE   A N   
564  C  CA  . PHE   A 79  ? 0.2556 0.4000 0.3465 -0.0584 0.0140  -0.0586 193 PHE   A CA  
565  C  C   . PHE   A 79  ? 0.2983 0.4528 0.4002 -0.0706 0.0186  -0.0640 193 PHE   A C   
566  O  O   . PHE   A 79  ? 0.2999 0.4390 0.3952 -0.0802 0.0248  -0.0600 193 PHE   A O   
567  C  CB  . PHE   A 79  ? 0.2160 0.3661 0.3047 -0.0581 0.0213  -0.0585 193 PHE   A CB  
568  C  CG  . PHE   A 79  ? 0.2283 0.3631 0.3028 -0.0493 0.0186  -0.0524 193 PHE   A CG  
569  C  CD1 . PHE   A 79  ? 0.2518 0.3634 0.3114 -0.0504 0.0185  -0.0441 193 PHE   A CD1 
570  C  CD2 . PHE   A 79  ? 0.2441 0.3884 0.3206 -0.0400 0.0164  -0.0559 193 PHE   A CD2 
571  C  CE1 . PHE   A 79  ? 0.2137 0.3139 0.2615 -0.0430 0.0159  -0.0398 193 PHE   A CE1 
572  C  CE2 . PHE   A 79  ? 0.2338 0.3646 0.2981 -0.0331 0.0142  -0.0517 193 PHE   A CE2 
573  C  CZ  . PHE   A 79  ? 0.2266 0.3363 0.2769 -0.0349 0.0138  -0.0440 193 PHE   A CZ  
574  N  N   . THR   A 80  ? 0.3060 0.4859 0.4245 -0.0698 0.0155  -0.0736 194 THR   A N   
575  C  CA  . THR   A 80  ? 0.3427 0.5340 0.4732 -0.0813 0.0183  -0.0807 194 THR   A CA  
576  C  C   . THR   A 80  ? 0.3288 0.5020 0.4521 -0.0835 0.0136  -0.0774 194 THR   A C   
577  O  O   . THR   A 80  ? 0.3201 0.4847 0.4434 -0.0956 0.0198  -0.0779 194 THR   A O   
578  C  CB  . THR   A 80  ? 0.3191 0.5432 0.4684 -0.0772 0.0130  -0.0922 194 THR   A CB  
579  O  OG1 . THR   A 80  ? 0.2664 0.5079 0.4225 -0.0739 0.0172  -0.0957 194 THR   A OG1 
580  C  CG2 . THR   A 80  ? 0.2589 0.4981 0.4225 -0.0908 0.0165  -0.1015 194 THR   A CG2 
581  N  N   . LEU   A 81  ? 0.2593 0.4256 0.3761 -0.0718 0.0034  -0.0741 195 LEU   A N   
582  C  CA  . LEU   A 81  ? 0.3164 0.4661 0.4257 -0.0731 -0.0009 -0.0710 195 LEU   A CA  
583  C  C   . LEU   A 81  ? 0.4444 0.5658 0.5385 -0.0779 0.0051  -0.0615 195 LEU   A C   
584  O  O   . LEU   A 81  ? 0.4039 0.5130 0.4949 -0.0855 0.0075  -0.0610 195 LEU   A O   
585  C  CB  . LEU   A 81  ? 0.3173 0.4659 0.4221 -0.0595 -0.0121 -0.0688 195 LEU   A CB  
586  C  CG  . LEU   A 81  ? 0.3388 0.4703 0.4343 -0.0591 -0.0167 -0.0649 195 LEU   A CG  
587  C  CD1 . LEU   A 81  ? 0.3937 0.5358 0.4984 -0.0676 -0.0170 -0.0731 195 LEU   A CD1 
588  C  CD2 . LEU   A 81  ? 0.3594 0.4886 0.4491 -0.0457 -0.0260 -0.0615 195 LEU   A CD2 
589  N  N   . ALA   A 82  ? 0.3610 0.4720 0.4451 -0.0731 0.0075  -0.0546 196 ALA   A N   
590  C  CA  . ALA   A 82  ? 0.3577 0.4435 0.4264 -0.0757 0.0123  -0.0456 196 ALA   A CA  
591  C  C   . ALA   A 82  ? 0.3639 0.4435 0.4327 -0.0888 0.0233  -0.0456 196 ALA   A C   
592  O  O   . ALA   A 82  ? 0.4794 0.5376 0.5376 -0.0924 0.0264  -0.0400 196 ALA   A O   
593  C  CB  . ALA   A 82  ? 0.3432 0.4238 0.4025 -0.0683 0.0131  -0.0399 196 ALA   A CB  
594  N  N   . LYS   A 83  ? 0.3076 0.4055 0.3882 -0.0958 0.0297  -0.0520 197 LYS   A N   
595  C  CA  . LYS   A 83  ? 0.3735 0.4664 0.4557 -0.1099 0.0415  -0.0528 197 LYS   A CA  
596  C  C   . LYS   A 83  ? 0.5428 0.6276 0.6282 -0.1182 0.0414  -0.0564 197 LYS   A C   
597  O  O   . LYS   A 83  ? 0.5045 0.5749 0.5864 -0.1294 0.0513  -0.0548 197 LYS   A O   
598  C  CB  . LYS   A 83  ? 0.3761 0.4955 0.4741 -0.1160 0.0475  -0.0613 197 LYS   A CB  
599  C  CG  . LYS   A 83  ? 0.4640 0.5774 0.5614 -0.1307 0.0623  -0.0605 197 LYS   A CG  
600  C  CD  . LYS   A 83  ? 0.4600 0.6037 0.5762 -0.1379 0.0683  -0.0708 197 LYS   A CD  
601  C  CE  . LYS   A 83  ? 0.5493 0.6846 0.6625 -0.1527 0.0847  -0.0684 197 LYS   A CE  
602  N  NZ  . LYS   A 83  ? 0.6486 0.8145 0.7824 -0.1628 0.0919  -0.0798 197 LYS   A NZ  
603  N  N   . GLU   A 84  ? 0.4694 0.5621 0.5606 -0.1128 0.0308  -0.0612 198 GLU   A N   
604  C  CA  . GLU   A 84  ? 0.5626 0.6489 0.6566 -0.1197 0.0298  -0.0657 198 GLU   A CA  
605  C  C   . GLU   A 84  ? 0.5465 0.6044 0.6239 -0.1153 0.0274  -0.0570 198 GLU   A C   
606  O  O   . GLU   A 84  ? 0.6504 0.6955 0.7264 -0.1226 0.0301  -0.0589 198 GLU   A O   
607  C  CB  . GLU   A 84  ? 0.4909 0.6020 0.5987 -0.1156 0.0196  -0.0759 198 GLU   A CB  
608  C  CG  . GLU   A 84  ? 0.5318 0.6745 0.6574 -0.1182 0.0207  -0.0856 198 GLU   A CG  
609  C  CD  . GLU   A 84  ? 0.7361 0.8873 0.8743 -0.1352 0.0306  -0.0944 198 GLU   A CD
[truncated: 171,364 more chars]
